# Supplementary material for: Generation of a reference transcriptome for evaluating rainbow trout responses to various stressors
Source: BMC Genomics. 2011 Dec 21;12:626. doi: 10.1186/1471-2164-12-626 (PMC3305546; doi:10.1186/1471-2164-12-626)
Supplement: Additional File 1 — Table S1 Water Quality Parameters, Table S2 Gene Ontology Annotation. Table S1 contains temperature, dissolved oxygen, carbon dioxide, pH, ammonia, and nitrite data for each of the time periods and treatments. Table S2 contains transcriptome annotation assignments including BLASTx hits and Gene Ontology terms. Additional file 1: Additional File 1 Water Quality and GO.xlsx, 11694Khttp://www.biomedcentral.com/imedia/8161263926490264/supp1.xlsx. [file 1471-2164-12-626-S1.XLSX]

## Sheet: S1 Water Quality Parameters
Additonal Table S1 Water Quality Parameters
Water quality parameters were measured at 0, 3 and 6 hours after the beginning of the stress challenges. Dissolved Oxygen (DO), Carbon Dioxide (CO2), Ammonia (NH4), and Nitrite (NO2) were measured in mg/L and Temperature in degrees Celsius.
High Temperature
Time	Tank(s)	Temp	DO	pH	CO2	NH4	NO2
0	control	14.6	12.2	7.53	18.48	0.16	0.005
0	treatments	14.3	12.2	7.59	17.96	0.17	0.004
3	control	14.4	22.4	7.49	20.83	0.22	0.008
3	treatments	22.59	18.97	7.72	13.78	0.43	0.048
6	control	14.54	15.2	7.52	19.94	0.16	0.005
6	treatments	24.76	10.9	7.71	16.81	0.54	0.068
Low Temperature
Time	Tank(s)	Temp	DO	pH	CO2	NH4	NO2
0	control	14	10.3	7.47	23.76	0.16	0.004
0	treatments	14	10.53	7.49	22.49	0.19	0.004
3	control	14.3	10.5	7.45	23.17	0	0.008
3	treatments	1.8	13.37	7.7	15.16	0	0.003
6	control	14.4	10.7	7.44	23.47	0.08	0.004
6	treatments	2.31	13.97	7.64	14.57	0.02	0.001
Reused water
Time	Tank(s)	Temp	DO	pH	CO2	NH4	NO2
0	control	13.9	12.8	7.44	27.87	0.02	0.005
0	treatments	13.76	13.6	7.41	26.5	0.02	0.007
3	control	14.5	10.7	7.41	24.35	0	0.001
3	treatments	14.13	7.16	7.17	47.03	0	0.004
6	control	15.4	10	7.49	21.71	0.02	0.008
6	treatments	14.1	7.83	7.94	67.76	0	0.005
High Salinity
Time	Tank(s)	Temp	DO	pH	CO2	NH4	NO2
0	control	14.6	12.2	7.27	29.04	0.15	0.009
0	treatments	14.2	12.2	7.68	15.44	0.19	0.013
3	control	14.2	13.2	7.49	25.23	0	0.002
3	treatments	15.2	9.63	7.97	15.25	-	0.005
6	control	15	10.3	7.43	25.52	0	0.009
6	treatments	15.63	9.9	7.92	21.41	-	0.005
Handling/Crowding
Time	Tank(s)	Temp	DO	pH	CO2	NH4	NO2
0	control	15.1	10.1	7.48	20.53	0.16	0.001
0	treatments	14.33	10.27	7.51	22.49	0.18	0.005
3	control	14	10.2	7.45	22.88	0.11	0.003
3	treatments	14.4	11.83	7.37	26.98	0.02	0.004

## Sheet: S2 Gene Ontology Annotation
Additional Table S2 Gene Ontology Annotation
Annotation assigned to Newbler Isotigs (83,166), MIRA3 contigs (37,143) and singletons
Sequence Name	BLASTx Hit Description	Gene Ontology Group	Gene Ontology ID	GO Term
g00001c00001	ribosome biogenesis regulatory protein homolog	C	GO:0005730	nucleolus
g00001c00001	ribosome biogenesis regulatory protein homolog	F	GO:0005515	protein binding
g00001c00001	ribosome biogenesis regulatory protein homolog	P	GO:0042254	ribosome biogenesis
g00001c00001	ribosome biogenesis regulatory protein homolog	C	GO:0000794	condensed nuclear chromosome
g00001c00001	ribosome biogenesis regulatory protein homolog	C	GO:0005783	endoplasmic reticulum
g00001c00001	ribosome biogenesis regulatory protein homolog	P	GO:0007080	mitotic metaphase plate congression
g00001c00008	krab box and zinc finger c2h2 type domain containing protein	F	GO:0008270	zinc ion binding
g00001c00008	krab box and zinc finger c2h2 type domain containing protein	F	GO:0003676	nucleic acid binding
g00001c00008	krab box and zinc finger c2h2 type domain containing protein	C	GO:0005622	intracellular
g00001c00009	phospholipid hydroperoxide glutathione peroxidase	F	GO:0047066	phospholipid-hydroperoxide glutathione peroxidase activity
g00001c00009	phospholipid hydroperoxide glutathione peroxidase	F	GO:0004602	glutathione peroxidase activity
g00001c00009	phospholipid hydroperoxide glutathione peroxidase	P	GO:0007275	multicellular organismal development
g00001c00009	phospholipid hydroperoxide glutathione peroxidase	C	GO:0005739	mitochondrion
g00001c00009	phospholipid hydroperoxide glutathione peroxidase	P	GO:0055114	oxidation reduction
g00001c00009	phospholipid hydroperoxide glutathione peroxidase	P	GO:0006979	response to oxidative stress
g00001c00010	low quality protein: titin-like	P	GO:0048739	cardiac muscle fiber development
g00001c00010	low quality protein: titin-like	P	GO:0006941	striated muscle contraction
g00001c00010	low quality protein: titin-like	P	GO:0030168	platelet activation
g00001c00010	low quality protein: titin-like	P	GO:0035023	regulation of Rho protein signal transduction
g00001c00010	low quality protein: titin-like	F	GO:0051393	alpha-actinin binding
g00001c00010	low quality protein: titin-like	P	GO:0045859	regulation of protein kinase activity
g00001c00010	low quality protein: titin-like	P	GO:0055003	cardiac myofibril assembly
g00001c00010	low quality protein: titin-like	F	GO:0043621	protein self-association
g00001c00010	low quality protein: titin-like	F	GO:0031433	telethonin binding
g00001c00010	low quality protein: titin-like	P	GO:0007076	mitotic chromosome condensation
g00001c00010	low quality protein: titin-like	P	GO:0030049	muscle filament sliding
g00001c00010	low quality protein: titin-like	P	GO:0051592	response to calcium ion
g00001c00010	low quality protein: titin-like	F	GO:0004713	protein tyrosine kinase activity
g00001c00010	low quality protein: titin-like	P	GO:0045214	sarcomere organization
g00001c00010	low quality protein: titin-like	F	GO:0005509	calcium ion binding
g00001c00010	low quality protein: titin-like	C	GO:0016021	integral to membrane
g00001c00010	low quality protein: titin-like	C	GO:0005865	striated muscle thin filament
g00001c00010	low quality protein: titin-like	C	GO:0005576	extracellular region
g00001c00010	low quality protein: titin-like	C	GO:0005829	cytosol
g00001c00010	low quality protein: titin-like	C	GO:0031430	M band
g00001c00010	low quality protein: titin-like	P	GO:0030240	skeletal muscle thin filament assembly
g00001c00010	low quality protein: titin-like	F	GO:0003676	nucleic acid binding
g00001c00010	low quality protein: titin-like	P	GO:0055008	cardiac muscle tissue morphogenesis
g00001c00010	low quality protein: titin-like	F	GO:0008307	structural constituent of muscle
g00001c00010	low quality protein: titin-like	F	GO:0004674	protein serine/threonine kinase activity
g00001c00010	low quality protein: titin-like	F	GO:0042802	identical protein binding
g00001c00010	low quality protein: titin-like	P	GO:0002576	platelet degranulation
g00001c00010	low quality protein: titin-like	F	GO:0051015	actin filament binding
g00001c00010	low quality protein: titin-like	F	GO:0042626	ATPase activity, coupled to transmembrane movement of substances
g00001c00010	low quality protein: titin-like	C	GO:0000794	condensed nuclear chromosome
g00001c00010	low quality protein: titin-like	P	GO:0055085	transmembrane transport
g00001c00010	low quality protein: titin-like	C	GO:0030018	Z disc
g00001c00010	low quality protein: titin-like	P	GO:0030241	skeletal muscle thick filament assembly
g00001c00010	low quality protein: titin-like	F	GO:0005089	Rho guanyl-nucleotide exchange factor activity
g00001c00010	low quality protein: titin-like	F	GO:0005516	calmodulin binding
g00001c00010	low quality protein: titin-like	F	GO:0005524	ATP binding
g00001c00011	titin	P	GO:0048739	cardiac muscle fiber development
g00001c00011	titin	P	GO:0043056	forward locomotion
g00001c00011	titin	P	GO:0035023	regulation of Rho protein signal transduction
g00001c00011	titin	F	GO:0051393	alpha-actinin binding
g00001c00011	titin	P	GO:0045859	regulation of protein kinase activity
g00001c00011	titin	P	GO:0055003	cardiac myofibril assembly
g00001c00011	titin	F	GO:0043621	protein self-association
g00001c00011	titin	F	GO:0031433	telethonin binding
g00001c00011	titin	P	GO:0051592	response to calcium ion
g00001c00011	titin	F	GO:0004713	protein tyrosine kinase activity
g00001c00011	titin	P	GO:0045214	sarcomere organization
g00001c00011	titin	F	GO:0005509	calcium ion binding
g00001c00011	titin	C	GO:0016021	integral to membrane
g00001c00011	titin	P	GO:0006936	muscle contraction
g00001c00011	titin	C	GO:0005865	striated muscle thin filament
g00001c00011	titin	C	GO:0005576	extracellular region
g00001c00011	titin	C	GO:0005829	cytosol
g00001c00011	titin	C	GO:0031430	M band
g00001c00011	titin	P	GO:0030240	skeletal muscle thin filament assembly
g00001c00011	titin	F	GO:0003676	nucleic acid binding
g00001c00011	titin	P	GO:0055008	cardiac muscle tissue morphogenesis
g00001c00011	titin	F	GO:0004674	protein serine/threonine kinase activity
g00001c00011	titin	F	GO:0042802	identical protein binding
g00001c00011	titin	F	GO:0051015	actin filament binding
g00001c00011	titin	F	GO:0042626	ATPase activity, coupled to transmembrane movement of substances
g00001c00011	titin	C	GO:0000794	condensed nuclear chromosome
g00001c00011	titin	P	GO:0055085	transmembrane transport
g00001c00011	titin	C	GO:0030018	Z disc
g00001c00011	titin	P	GO:0030241	skeletal muscle thick filament assembly
g00001c00011	titin	F	GO:0005089	Rho guanyl-nucleotide exchange factor activity
g00001c00011	titin	F	GO:0005516	calmodulin binding
g00001c00011	titin	F	GO:0005524	ATP binding
g00001c00011	titin	F	GO:0005200	structural constituent of cytoskeleton
g00001c00011	titin	P	GO:0001701	in utero embryonic development
g00001c00011	titin	P	GO:0007512	adult heart development
g00001c00012	titin	F	GO:0004713	protein tyrosine kinase activity
g00001c00012	titin	P	GO:0035023	regulation of Rho protein signal transduction
g00001c00012	titin	F	GO:0004674	protein serine/threonine kinase activity
g00001c00012	titin	P	GO:0001701	in utero embryonic development
g00001c00012	titin	F	GO:0005089	Rho guanyl-nucleotide exchange factor activity
g00001c00012	titin	C	GO:0005865	striated muscle thin filament
g00001c00012	titin	P	GO:0030240	skeletal muscle thin filament assembly
g00001c00012	titin	P	GO:0032313	regulation of Rab GTPase activity
g00001c00012	titin	P	GO:0055008	cardiac muscle tissue morphogenesis
g00001c00012	titin	F	GO:0005097	Rab GTPase activator activity
g00001c00012	titin	P	GO:0043056	forward locomotion
g00001c00012	titin	C	GO:0005829	cytosol
g00001c00012	titin	F	GO:0005200	structural constituent of cytoskeleton
g00001c00012	titin	P	GO:0048739	cardiac muscle fiber development
g00001c00012	titin	P	GO:0030241	skeletal muscle thick filament assembly
g00001c00012	titin	P	GO:0045214	sarcomere organization
g00001c00012	titin	P	GO:0051592	response to calcium ion
g00001c00012	titin	P	GO:0045859	regulation of protein kinase activity
g00001c00012	titin	F	GO:0051393	alpha-actinin binding
g00001c00012	titin	P	GO:0006936	muscle contraction
g00001c00012	titin	C	GO:0016021	integral to membrane
g00001c00012	titin	F	GO:0042802	identical protein binding
g00001c00012	titin	C	GO:0031430	M band
g00001c00012	titin	F	GO:0043621	protein self-association
g00001c00012	titin	F	GO:0005524	ATP binding
g00001c00012	titin	F	GO:0003677	DNA binding
g00001c00012	titin	F	GO:0031433	telethonin binding
g00001c00012	titin	P	GO:0007512	adult heart development
g00001c00012	titin	F	GO:0005516	calmodulin binding
g00001c00012	titin	C	GO:0000794	condensed nuclear chromosome
g00001c00012	titin	F	GO:0051015	actin filament binding
g00001c00012	titin	F	GO:0008307	structural constituent of muscle
g00001c00012	titin	P	GO:0055003	cardiac myofibril assembly
g00001c00012	titin	F	GO:0005509	calcium ion binding
g00001c00012	titin	P	GO:0060047	heart contraction
g00001c00012	titin	C	GO:0030018	Z disc
g00001c00012	titin	P	GO:0006334	nucleosome assembly
g00001c00012	titin	F	GO:0042626	ATPase activity, coupled to transmembrane movement of substances
g00001c00012	titin	P	GO:0055085	transmembrane transport
g00001c00012	titin	C	GO:0000786	nucleosome
g00001c00012	titin	C	GO:0005576	extracellular region
g00001c00016	ebna1 binding protein 2	C	GO:0005730	nucleolus
g00001c00016	ebna1 binding protein 2	P	GO:0007059	chromosome segregation
g00001c00016	ebna1 binding protein 2	C	GO:0005624	membrane fraction
g00001c00016	ebna1 binding protein 2	F	GO:0005515	protein binding
g00001c00016	ebna1 binding protein 2	P	GO:0006364	rRNA processing
g00001c00017	leucyl-trna cytoplasmic	F	GO:0004823	leucine-tRNA ligase activity
g00001c00017	leucyl-trna cytoplasmic	P	GO:0006429	leucyl-tRNA aminoacylation
g00001c00017	leucyl-trna cytoplasmic	F	GO:0005515	protein binding
g00001c00017	leucyl-trna cytoplasmic	F	GO:0005524	ATP binding
g00001c00017	leucyl-trna cytoplasmic	C	GO:0005829	cytosol
g00001c00018	leucyl-trna synthetase	F	GO:0004823	leucine-tRNA ligase activity
g00001c00018	leucyl-trna synthetase	P	GO:0006429	leucyl-tRNA aminoacylation
g00001c00018	leucyl-trna synthetase	F	GO:0005515	protein binding
g00001c00018	leucyl-trna synthetase	F	GO:0005524	ATP binding
g00001c00018	leucyl-trna synthetase	C	GO:0005829	cytosol
g00001c00020	high affinity immunoglobulin gamma fc receptor i precursor	C	GO:0016020	membrane
g00001c00020	high affinity immunoglobulin gamma fc receptor i precursor	P	GO:0048518	positive regulation of biological process
g00001c00020	high affinity immunoglobulin gamma fc receptor i precursor	P	GO:0006955	immune response
g00001c00020	high affinity immunoglobulin gamma fc receptor i precursor	P	GO:0006897	endocytosis
g00001c00020	high affinity immunoglobulin gamma fc receptor i precursor	P	GO:0050794	regulation of cellular process
g00001c00020	high affinity immunoglobulin gamma fc receptor i precursor	P	GO:0006952	defense response
g00001c00022	src-like-adapter	P	GO:0001514	selenocysteine incorporation
g00001c00022	src-like-adapter	P	GO:0030218	erythrocyte differentiation
g00001c00022	src-like-adapter	P	GO:0006826	iron ion transport
g00001c00022	src-like-adapter	F	GO:0005515	protein binding
g00001c00022	src-like-adapter	C	GO:0044444	cytoplasmic part
g00001c00022	src-like-adapter	F	GO:0000049	tRNA binding
g00001c00022	src-like-adapter	F	GO:0003824	catalytic activity
g00001c00022	src-like-adapter	C	GO:0016020	membrane
g00001c00022	src-like-adapter	C	GO:0005634	nucleus
g00001c00023	bet1 homolog	C	GO:0000139	Golgi membrane
g00001c00023	bet1 homolog	C	GO:0031985	Golgi cisterna
g00001c00023	bet1 homolog	P	GO:0048280	vesicle fusion with Golgi apparatus
g00001c00023	bet1 homolog	C	GO:0031201	SNARE complex
g00001c00023	bet1 homolog	C	GO:0016021	integral to membrane
g00001c00023	bet1 homolog	C	GO:0005801	cis-Golgi network
g00001c00023	bet1 homolog	P	GO:0006888	ER to Golgi vesicle-mediated transport
g00001c00024	sh3 domain-binding glutamic acid-rich-like protein 3	P	GO:0045454	cell redox homeostasis
g00001c00024	sh3 domain-binding glutamic acid-rich-like protein 3	C	GO:0005737	cytoplasm
g00001c00024	sh3 domain-binding glutamic acid-rich-like protein 3	F	GO:0009055	electron carrier activity
g00001c00024	sh3 domain-binding glutamic acid-rich-like protein 3	F	GO:0015035	protein disulfide oxidoreductase activity
g00001c00025	e3 ubiquitin isg15 ligase trim25-like	F	GO:0008270	zinc ion binding
g00001c00026	3-hydroxyanthranilate -dioxygenase	P	GO:0019363	pyridine nucleotide biosynthetic process
g00001c00026	3-hydroxyanthranilate -dioxygenase	C	GO:0005829	cytosol
g00001c00026	3-hydroxyanthranilate -dioxygenase	F	GO:0000334	3-hydroxyanthranilate 3,4-dioxygenase activity
g00001c00026	3-hydroxyanthranilate -dioxygenase	F	GO:0008198	ferrous iron binding
g00001c00026	3-hydroxyanthranilate -dioxygenase	P	GO:0019805	quinolinate biosynthetic process
g00001c00026	3-hydroxyanthranilate -dioxygenase	P	GO:0055114	oxidation reduction
g00001c00026	3-hydroxyanthranilate -dioxygenase	C	GO:0031966	mitochondrial membrane
g00001c00026	3-hydroxyanthranilate -dioxygenase	C	GO:0005625	soluble fraction
g00001c00026	3-hydroxyanthranilate -dioxygenase	F	GO:0009055	electron carrier activity
g00001c00026	3-hydroxyanthranilate -dioxygenase	F	GO:0019825	oxygen binding
g00001c00026	3-hydroxyanthranilate -dioxygenase	P	GO:0006569	tryptophan catabolic process
g00001c00026	3-hydroxyanthranilate -dioxygenase	P	GO:0070050	neuron homeostasis
g00001c00026	3-hydroxyanthranilate -dioxygenase	P	GO:0010043	response to zinc ion
g00001c00026	3-hydroxyanthranilate -dioxygenase	P	GO:0046686	response to cadmium ion
g00001c00027	fad-linked sulfhydryl oxidase alr	F	GO:0005515	protein binding
g00001c00027	fad-linked sulfhydryl oxidase alr	F	GO:0016972	thiol oxidase activity
g00001c00027	fad-linked sulfhydryl oxidase alr	F	GO:0016787	hydrolase activity
g00001c00027	fad-linked sulfhydryl oxidase alr	C	GO:0005739	mitochondrion
g00001c00027	fad-linked sulfhydryl oxidase alr	P	GO:0055114	oxidation reduction
g00001c00029	complement factor h	P	GO:0006952	defense response
g00001c00029	complement factor h	F	GO:0005488	binding
g00001c00029	complement factor h	P	GO:0006956	complement activation
g00001c00029	complement factor h	C	GO:0044424	intracellular part
g00001c00030	rab-like protein 3	F	GO:0005525	GTP binding
g00001c00030	rab-like protein 3	P	GO:0007264	small GTPase mediated signal transduction
g00001c00032	retinoic acid receptor responder protein 3	F	GO:0004872	receptor activity
g00001c00032	retinoic acid receptor responder protein 3	P	GO:0008285	negative regulation of cell proliferation
g00001c00033	proto-oncogene serine threonine-protein kinase pim-1	P	GO:0046777	protein amino acid autophosphorylation
g00001c00033	proto-oncogene serine threonine-protein kinase pim-1	F	GO:0004674	protein serine/threonine kinase activity
g00001c00033	proto-oncogene serine threonine-protein kinase pim-1	F	GO:0030145	manganese ion binding
g00001c00033	proto-oncogene serine threonine-protein kinase pim-1	P	GO:0043433	negative regulation of transcription factor activity
g00001c00033	proto-oncogene serine threonine-protein kinase pim-1	F	GO:0005524	ATP binding
g00001c00033	proto-oncogene serine threonine-protein kinase pim-1	F	GO:0008134	transcription factor binding
g00001c00033	proto-oncogene serine threonine-protein kinase pim-1	P	GO:0007275	multicellular organismal development
g00001c00033	proto-oncogene serine threonine-protein kinase pim-1	P	GO:0008283	cell proliferation
g00001c00033	proto-oncogene serine threonine-protein kinase pim-1	P	GO:0043066	negative regulation of apoptosis
g00001c00033	proto-oncogene serine threonine-protein kinase pim-1	C	GO:0005737	cytoplasm
g00001c00033	proto-oncogene serine threonine-protein kinase pim-1	P	GO:0031659	positive regulation of cyclin-dependent protein kinase activity during G1/S
g00001c00033	proto-oncogene serine threonine-protein kinase pim-1	C	GO:0005634	nucleus
g00001c00033	proto-oncogene serine threonine-protein kinase pim-1	C	GO:0005886	plasma membrane
g00001c00037	apolipoprotein a-i	P	GO:0042157	lipoprotein metabolic process
g00001c00037	apolipoprotein a-i	F	GO:0008035	high-density lipoprotein binding
g00001c00037	apolipoprotein a-i	F	GO:0017127	cholesterol transporter activity
g00001c00037	apolipoprotein a-i	F	GO:0008289	lipid binding
g00001c00037	apolipoprotein a-i	P	GO:0033344	cholesterol efflux
g00001c00037	apolipoprotein a-i	P	GO:0006695	cholesterol biosynthetic process
g00001c00037	apolipoprotein a-i	C	GO:0034364	high-density lipoprotein particle
g00001c00039	bladder cancer-associated protein	C	GO:0016021	integral to membrane
g00001c00039	bladder cancer-associated protein	P	GO:0007049	cell cycle
g00001c00039	bladder cancer-associated protein	P	GO:0006915	apoptosis
g00001c00040	myotubularin-related protein 2	F	GO:0004725	protein tyrosine phosphatase activity
g00001c00040	myotubularin-related protein 2	F	GO:0004437	inositol or phosphatidylinositol phosphatase activity
g00001c00040	myotubularin-related protein 2	F	GO:0008138	protein tyrosine/serine/threonine phosphatase activity
g00001c00040	myotubularin-related protein 2	P	GO:0051262	protein tetramerization
g00001c00040	myotubularin-related protein 2	C	GO:0005774	vacuolar membrane
g00001c00040	myotubularin-related protein 2	P	GO:0035335	peptidyl-tyrosine dephosphorylation
g00001c00040	myotubularin-related protein 2	C	GO:0005634	nucleus
g00001c00040	myotubularin-related protein 2	F	GO:0042803	protein homodimerization activity
g00001c00041	myotubularin-related protein 2	F	GO:0004725	protein tyrosine phosphatase activity
g00001c00041	myotubularin-related protein 2	F	GO:0004437	inositol or phosphatidylinositol phosphatase activity
g00001c00041	myotubularin-related protein 2	F	GO:0008138	protein tyrosine/serine/threonine phosphatase activity
g00001c00041	myotubularin-related protein 2	P	GO:0051262	protein tetramerization
g00001c00041	myotubularin-related protein 2	C	GO:0005774	vacuolar membrane
g00001c00041	myotubularin-related protein 2	P	GO:0035335	peptidyl-tyrosine dephosphorylation
g00001c00041	myotubularin-related protein 2	C	GO:0005634	nucleus
g00001c00041	myotubularin-related protein 2	F	GO:0042803	protein homodimerization activity
g00001c00045	apoptosis-inducing mitochondrion- 3	C	GO:0005829	cytosol
g00001c00045	apoptosis-inducing mitochondrion- 3	P	GO:0006917	induction of apoptosis
g00001c00045	apoptosis-inducing mitochondrion- 3	C	GO:0005743	mitochondrial inner membrane
g00001c00045	apoptosis-inducing mitochondrion- 3	F	GO:0008656	caspase activator activity
g00001c00045	apoptosis-inducing mitochondrion- 3	P	GO:0008635	activation of caspase activity by cytochrome c
g00001c00045	apoptosis-inducing mitochondrion- 3	P	GO:0051882	mitochondrial depolarization
g00001c00045	apoptosis-inducing mitochondrion- 3	F	GO:0005515	protein binding
g00001c00045	apoptosis-inducing mitochondrion- 3	C	GO:0005783	endoplasmic reticulum
g00001c00045	apoptosis-inducing mitochondrion- 3	C	GO:0005634	nucleus
g00001c00045	apoptosis-inducing mitochondrion- 3	C	GO:0005886	plasma membrane
g00001c00046	monocyte to macrophage differentiation-associated 2	P	GO:0019835	cytolysis
g00001c00046	monocyte to macrophage differentiation-associated 2	C	GO:0016021	integral to membrane
g00001c00046	monocyte to macrophage differentiation-associated 2	P	GO:0007165	signal transduction
g00001c00046	monocyte to macrophage differentiation-associated 2	F	GO:0004872	receptor activity
g00001c00048	golgi snap receptor complex member 1	C	GO:0000139	Golgi membrane
g00001c00048	golgi snap receptor complex member 1	F	GO:0004872	receptor activity
g00001c00048	golgi snap receptor complex member 1	C	GO:0016021	integral to membrane
g00001c00048	golgi snap receptor complex member 1	C	GO:0005801	cis-Golgi network
g00001c00048	golgi snap receptor complex member 1	P	GO:0006888	ER to Golgi vesicle-mediated transport
g00001c00048	golgi snap receptor complex member 1	P	GO:0015031	protein transport
g00001c00049	solute carrier family 22 member 2	P	GO:0048241	epinephrine transport
g00001c00049	solute carrier family 22 member 2	C	GO:0016323	basolateral plasma membrane
g00001c00049	solute carrier family 22 member 2	C	GO:0005887	integral to plasma membrane
g00001c00049	solute carrier family 22 member 2	P	GO:0015697	quaternary ammonium group transport
g00001c00049	solute carrier family 22 member 2	F	GO:0005329	dopamine transmembrane transporter activity
g00001c00049	solute carrier family 22 member 2	P	GO:0006855	drug transmembrane transport
g00001c00049	solute carrier family 22 member 2	F	GO:0015651	quaternary ammonium group transmembrane transporter activity
g00001c00049	solute carrier family 22 member 2	P	GO:0010248	establishment or maintenance of transmembrane electrochemical gradient
g00001c00049	solute carrier family 22 member 2	F	GO:0005277	acetylcholine transmembrane transporter activity
g00001c00049	solute carrier family 22 member 2	F	GO:0005333	norepinephrine transmembrane transporter activity
g00001c00049	solute carrier family 22 member 2	F	GO:0008513	secondary active organic cation transmembrane transporter activity
g00001c00049	solute carrier family 22 member 2	P	GO:0015870	acetylcholine transport
g00001c00049	solute carrier family 22 member 2	P	GO:0015874	norepinephrine transport
g00001c00049	solute carrier family 22 member 2	P	GO:0015872	dopamine transport
g00001c00050	solute carrier family 22 member 2	P	GO:0055085	transmembrane transport
g00001c00050	solute carrier family 22 member 2	F	GO:0005326	neurotransmitter transporter activity
g00001c00050	solute carrier family 22 member 2	F	GO:0019534	toxin transporter activity
g00001c00050	solute carrier family 22 member 2	P	GO:0015871	choline transport
g00001c00050	solute carrier family 22 member 2	F	GO:0015220	choline transmembrane transporter activity
g00001c00050	solute carrier family 22 member 2	F	GO:0005496	steroid binding
g00001c00050	solute carrier family 22 member 2	C	GO:0005624	membrane fraction
g00001c00050	solute carrier family 22 member 2	P	GO:0007589	body fluid secretion
g00001c00050	solute carrier family 22 member 2	F	GO:0008513	secondary active organic cation transmembrane transporter activity
g00001c00050	solute carrier family 22 member 2	P	GO:0007269	neurotransmitter secretion
g00001c00050	solute carrier family 22 member 2	F	GO:0005515	protein binding
g00001c00050	solute carrier family 22 member 2	P	GO:0042136	neurotransmitter biosynthetic process
g00001c00050	solute carrier family 22 member 2	C	GO:0016323	basolateral plasma membrane
g00001c00050	solute carrier family 22 member 2	F	GO:0005329	dopamine transmembrane transporter activity
g00001c00050	solute carrier family 22 member 2	P	GO:0051615	histamine uptake
g00001c00050	solute carrier family 22 member 2	F	GO:0015651	quaternary ammonium group transmembrane transporter activity
g00001c00050	solute carrier family 22 member 2	P	GO:0032098	regulation of appetite
g00001c00050	solute carrier family 22 member 2	C	GO:0005887	integral to plasma membrane
g00001c00050	solute carrier family 22 member 2	P	GO:0015844	monoamine transport
g00001c00053	poly (adp-ribose) polymerase member 14	C	GO:0005737	cytoplasm
g00001c00053	poly (adp-ribose) polymerase member 14	C	GO:0005886	plasma membrane
g00001c00060	atp citrate lyase	P	GO:0006085	acetyl-CoA biosynthetic process
g00001c00060	atp citrate lyase	C	GO:0005829	cytosol
g00001c00060	atp citrate lyase	P	GO:0006633	fatty acid biosynthetic process
g00001c00060	atp citrate lyase	C	GO:0005625	soluble fraction
g00001c00060	atp citrate lyase	C	GO:0005739	mitochondrion
g00001c00060	atp citrate lyase	C	GO:0005730	nucleolus
g00001c00060	atp citrate lyase	F	GO:0046872	metal ion binding
g00001c00060	atp citrate lyase	F	GO:0003878	ATP citrate synthase activity
g00001c00060	atp citrate lyase	F	GO:0008815	citrate (pro-3S)-lyase activity
g00001c00060	atp citrate lyase	P	GO:0044262	cellular carbohydrate metabolic process
g00001c00060	atp citrate lyase	F	GO:0004775	succinate-CoA ligase (ADP-forming) activity
g00001c00060	atp citrate lyase	F	GO:0005524	ATP binding
g00001c00060	atp citrate lyase	F	GO:0005515	protein binding
g00001c00060	atp citrate lyase	P	GO:0019432	triglyceride biosynthetic process
g00001c00060	atp citrate lyase	P	GO:0006101	citrate metabolic process
g00001c00063	angio-associated migratory cell protein	C	GO:0005737	cytoplasm
g00001c00063	angio-associated migratory cell protein	P	GO:0030154	cell differentiation
g00001c00063	angio-associated migratory cell protein	C	GO:0009986	cell surface
g00001c00063	angio-associated migratory cell protein	P	GO:0045766	positive regulation of angiogenesis
g00001c00063	angio-associated migratory cell protein	P	GO:0010595	positive regulation of endothelial cell migration
g00001c00063	angio-associated migratory cell protein	F	GO:0008201	heparin binding
g00001c00063	angio-associated migratory cell protein	C	GO:0005886	plasma membrane
g00001c00063	angio-associated migratory cell protein	P	GO:0014909	smooth muscle cell migration
g00001c00068	succinate dehydrogenase iron-sulfur mitochondrial precursor	P	GO:0006810	transport
g00001c00068	succinate dehydrogenase iron-sulfur mitochondrial precursor	P	GO:0006105	succinate metabolic process
g00001c00068	succinate dehydrogenase iron-sulfur mitochondrial precursor	F	GO:0048039	ubiquinone binding
g00001c00068	succinate dehydrogenase iron-sulfur mitochondrial precursor	F	GO:0051537	2 iron, 2 sulfur cluster binding
g00001c00068	succinate dehydrogenase iron-sulfur mitochondrial precursor	C	GO:0005749	mitochondrial respiratory chain complex II
g00001c00068	succinate dehydrogenase iron-sulfur mitochondrial precursor	F	GO:0046872	metal ion binding
g00001c00068	succinate dehydrogenase iron-sulfur mitochondrial precursor	F	GO:0009055	electron carrier activity
g00001c00068	succinate dehydrogenase iron-sulfur mitochondrial precursor	P	GO:0006099	tricarboxylic acid cycle
g00001c00068	succinate dehydrogenase iron-sulfur mitochondrial precursor	F	GO:0051539	4 iron, 4 sulfur cluster binding
g00001c00068	succinate dehydrogenase iron-sulfur mitochondrial precursor	F	GO:0051538	3 iron, 4 sulfur cluster binding
g00001c00068	succinate dehydrogenase iron-sulfur mitochondrial precursor	P	GO:0022904	respiratory electron transport chain
g00001c00068	succinate dehydrogenase iron-sulfur mitochondrial precursor	F	GO:0005515	protein binding
g00001c00068	succinate dehydrogenase iron-sulfur mitochondrial precursor	F	GO:0008177	succinate dehydrogenase (ubiquinone) activity
g00001c00069	plasminogen	P	GO:0051603	proteolysis involved in cellular protein catabolic process
g00001c00069	plasminogen	P	GO:0016525	negative regulation of angiogenesis
g00001c00069	plasminogen	P	GO:0071674	mononuclear cell migration
g00001c00069	plasminogen	P	GO:0030168	platelet activation
g00001c00069	plasminogen	P	GO:0022617	extracellular matrix disassembly
g00001c00069	plasminogen	F	GO:0004252	serine-type endopeptidase activity
g00001c00069	plasminogen	C	GO:0031093	platelet alpha granule lumen
g00001c00069	plasminogen	P	GO:0042246	tissue regeneration
g00001c00069	plasminogen	C	GO:0005792	microsome
g00001c00069	plasminogen	C	GO:0005615	extracellular space
g00001c00069	plasminogen	P	GO:0045445	myoblast differentiation
g00001c00069	plasminogen	P	GO:0060716	labyrinthine layer blood vessel development
g00001c00069	plasminogen	P	GO:0008285	negative regulation of cell proliferation
g00001c00069	plasminogen	P	GO:0051918	negative regulation of fibrinolysis
g00001c00069	plasminogen	P	GO:0060707	trophoblast giant cell differentiation
g00001c00069	plasminogen	P	GO:0010812	negative regulation of cell-substrate adhesion
g00001c00069	plasminogen	P	GO:0006917	induction of apoptosis
g00001c00069	plasminogen	P	GO:0046716	muscle cell homeostasis
g00001c00069	plasminogen	F	GO:0043498	cell surface binding
g00001c00069	plasminogen	P	GO:0002576	platelet degranulation
g00001c00069	plasminogen	P	GO:0051919	positive regulation of fibrinolysis
g00001c00069	plasminogen	F	GO:0034185	apolipoprotein binding
g00001c00069	plasminogen	C	GO:0031232	extrinsic to external side of plasma membrane
g00001c00070	plasminogen	P	GO:0051603	proteolysis involved in cellular protein catabolic process
g00001c00070	plasminogen	P	GO:0016525	negative regulation of angiogenesis
g00001c00070	plasminogen	P	GO:0071674	mononuclear cell migration
g00001c00070	plasminogen	P	GO:0030168	platelet activation
g00001c00070	plasminogen	P	GO:0022617	extracellular matrix disassembly
g00001c00070	plasminogen	P	GO:0048771	tissue remodeling
g00001c00070	plasminogen	F	GO:0004252	serine-type endopeptidase activity
g00001c00070	plasminogen	C	GO:0031093	platelet alpha granule lumen
g00001c00070	plasminogen	P	GO:0042246	tissue regeneration
g00001c00070	plasminogen	C	GO:0005792	microsome
g00001c00070	plasminogen	C	GO:0005615	extracellular space
g00001c00070	plasminogen	P	GO:0045445	myoblast differentiation
g00001c00070	plasminogen	P	GO:0060716	labyrinthine layer blood vessel development
g00001c00070	plasminogen	P	GO:0008285	negative regulation of cell proliferation
g00001c00070	plasminogen	P	GO:0051918	negative regulation of fibrinolysis
g00001c00070	plasminogen	P	GO:0060707	trophoblast giant cell differentiation
g00001c00070	plasminogen	P	GO:0010812	negative regulation of cell-substrate adhesion
g00001c00070	plasminogen	P	GO:0006917	induction of apoptosis
g00001c00070	plasminogen	P	GO:0046716	muscle cell homeostasis
g00001c00070	plasminogen	F	GO:0043498	cell surface binding
g00001c00070	plasminogen	P	GO:0002576	platelet degranulation
g00001c00070	plasminogen	P	GO:0051919	positive regulation of fibrinolysis
g00001c00070	plasminogen	F	GO:0034185	apolipoprotein binding
g00001c00070	plasminogen	C	GO:0031232	extrinsic to external side of plasma membrane
g00001c00071	zinc finger protein 426	F	GO:0046872	metal ion binding
g00001c00071	zinc finger protein 426	F	GO:0003676	nucleic acid binding
g00001c00071	zinc finger protein 426	C	GO:0005622	intracellular
g00001c00079	regulating synaptic membrane exocytosis 1	P	GO:0050896	response to stimulus
g00001c00079	regulating synaptic membrane exocytosis 1	C	GO:0030054	cell junction
g00001c00079	regulating synaptic membrane exocytosis 1	F	GO:0017137	Rab GTPase binding
g00001c00079	regulating synaptic membrane exocytosis 1	F	GO:0008270	zinc ion binding
g00001c00079	regulating synaptic membrane exocytosis 1	P	GO:0017156	calcium ion-dependent exocytosis
g00001c00079	regulating synaptic membrane exocytosis 1	P	GO:0045055	regulated secretory pathway
g00001c00079	regulating synaptic membrane exocytosis 1	P	GO:0048169	regulation of long-term neuronal synaptic plasticity
g00001c00079	regulating synaptic membrane exocytosis 1	P	GO:0014047	glutamate secretion
g00001c00079	regulating synaptic membrane exocytosis 1	P	GO:0006461	protein complex assembly
g00001c00079	regulating synaptic membrane exocytosis 1	P	GO:0007601	visual perception
g00001c00079	regulating synaptic membrane exocytosis 1	P	GO:0031632	positive regulation of synaptic vesicle fusion to presynaptic membrane
g00001c00079	regulating synaptic membrane exocytosis 1	C	GO:0042734	presynaptic membrane
g00001c00079	regulating synaptic membrane exocytosis 1	P	GO:0006886	intracellular protein transport
g00001c00079	regulating synaptic membrane exocytosis 1	F	GO:0017124	SH3 domain binding
g00001c00082	phosphate cytidylyltransferase ethanolamine	P	GO:0006646	phosphatidylethanolamine biosynthetic process
g00001c00082	phosphate cytidylyltransferase ethanolamine	F	GO:0004306	ethanolamine-phosphate cytidylyltransferase activity
g00001c00083	phosphate cytidylyltransferase ethanolamine	P	GO:0006646	phosphatidylethanolamine biosynthetic process
g00001c00083	phosphate cytidylyltransferase ethanolamine	F	GO:0004306	ethanolamine-phosphate cytidylyltransferase activity
g00001c00085	src-like isoform cra_b	P	GO:0001514	selenocysteine incorporation
g00001c00085	src-like isoform cra_b	P	GO:0030218	erythrocyte differentiation
g00001c00085	src-like isoform cra_b	P	GO:0006826	iron ion transport
g00001c00085	src-like isoform cra_b	F	GO:0005515	protein binding
g00001c00085	src-like isoform cra_b	C	GO:0044444	cytoplasmic part
g00001c00085	src-like isoform cra_b	F	GO:0000049	tRNA binding
g00001c00085	src-like isoform cra_b	F	GO:0003824	catalytic activity
g00001c00085	src-like isoform cra_b	C	GO:0016020	membrane
g00001c00085	src-like isoform cra_b	C	GO:0005634	nucleus
g00001c00094	amine sulfotransferase-like	F	GO:0008146	sulfotransferase activity
g00001c00097	plexin b2	C	GO:0016021	integral to membrane
g00001c00097	plexin b2	C	GO:0005622	intracellular
g00001c00097	plexin b2	F	GO:0004872	receptor activity
g00001c00097	plexin b2	F	GO:0005515	protein binding
g00001c00097	plexin b2	P	GO:0051056	regulation of small GTPase mediated signal transduction
g00001c00097	plexin b2	P	GO:0050772	positive regulation of axonogenesis
g00001c00097	plexin b2	F	GO:0005096	GTPase activator activity
g00001c00099	lim-domain binding factor 3	F	GO:0005080	protein kinase C binding
g00001c00099	lim-domain binding factor 3	F	GO:0008270	zinc ion binding
g00001c00099	lim-domain binding factor 3	F	GO:0003712	transcription cofactor activity
g00001c00099	lim-domain binding factor 3	P	GO:0007507	heart development
g00001c00099	lim-domain binding factor 3	P	GO:0001756	somitogenesis
g00001c00099	lim-domain binding factor 3	P	GO:0001942	hair follicle development
g00001c00099	lim-domain binding factor 3	P	GO:0035019	somatic stem cell maintenance
g00001c00099	lim-domain binding factor 3	C	GO:0005667	transcription factor complex
g00001c00099	lim-domain binding factor 3	P	GO:0010669	epithelial structure maintenance
g00001c00099	lim-domain binding factor 3	C	GO:0005856	cytoskeleton
g00001c00099	lim-domain binding factor 3	C	GO:0042995	cell projection
g00001c00099	lim-domain binding factor 3	C	GO:0030018	Z disc
g00001c00099	lim-domain binding factor 3	P	GO:0045944	positive regulation of transcription from RNA polymerase II promoter
g00001c00099	lim-domain binding factor 3	P	GO:0044089	positive regulation of cellular component biogenesis
g00001c00100	lim domain binding 3	P	GO:0001756	somitogenesis
g00001c00100	lim domain binding 3	P	GO:0007507	heart development
g00001c00104	titin b	P	GO:0048739	cardiac muscle fiber development
g00001c00104	titin b	P	GO:0006941	striated muscle contraction
g00001c00104	titin b	P	GO:0030168	platelet activation
g00001c00104	titin b	P	GO:0035023	regulation of Rho protein signal transduction
g00001c00104	titin b	F	GO:0051393	alpha-actinin binding
g00001c00104	titin b	P	GO:0045859	regulation of protein kinase activity
g00001c00104	titin b	P	GO:0055003	cardiac myofibril assembly
g00001c00104	titin b	F	GO:0043621	protein self-association
g00001c00104	titin b	F	GO:0031433	telethonin binding
g00001c00104	titin b	P	GO:0007076	mitotic chromosome condensation
g00001c00104	titin b	P	GO:0030049	muscle filament sliding
g00001c00104	titin b	P	GO:0051592	response to calcium ion
g00001c00104	titin b	F	GO:0004713	protein tyrosine kinase activity
g00001c00104	titin b	P	GO:0045214	sarcomere organization
g00001c00104	titin b	F	GO:0005509	calcium ion binding
g00001c00104	titin b	C	GO:0016021	integral to membrane
g00001c00104	titin b	C	GO:0005865	striated muscle thin filament
g00001c00104	titin b	C	GO:0005576	extracellular region
g00001c00104	titin b	C	GO:0005829	cytosol
g00001c00104	titin b	C	GO:0031430	M band
g00001c00104	titin b	P	GO:0030240	skeletal muscle thin filament assembly
g00001c00104	titin b	F	GO:0003676	nucleic acid binding
g00001c00104	titin b	P	GO:0055008	cardiac muscle tissue morphogenesis
g00001c00104	titin b	F	GO:0008307	structural constituent of muscle
g00001c00104	titin b	F	GO:0004674	protein serine/threonine kinase activity
g00001c00104	titin b	F	GO:0042802	identical protein binding
g00001c00104	titin b	P	GO:0002576	platelet degranulation
g00001c00104	titin b	F	GO:0051015	actin filament binding
g00001c00104	titin b	F	GO:0042626	ATPase activity, coupled to transmembrane movement of substances
g00001c00104	titin b	C	GO:0000794	condensed nuclear chromosome
g00001c00104	titin b	P	GO:0055085	transmembrane transport
g00001c00104	titin b	C	GO:0030018	Z disc
g00001c00104	titin b	P	GO:0030241	skeletal muscle thick filament assembly
g00001c00104	titin b	F	GO:0005089	Rho guanyl-nucleotide exchange factor activity
g00001c00104	titin b	F	GO:0005516	calmodulin binding
g00001c00104	titin b	F	GO:0005524	ATP binding
g00001c00105	beta-ureidopropionase	F	GO:0046872	metal ion binding
g00001c00105	beta-ureidopropionase	F	GO:0003837	beta-ureidopropionase activity
g00001c00105	beta-ureidopropionase	P	GO:0046135	pyrimidine nucleoside catabolic process
g00001c00105	beta-ureidopropionase	P	GO:0006206	pyrimidine base metabolic process
g00001c00105	beta-ureidopropionase	C	GO:0005829	cytosol
g00001c00106	eukaryotic translation initiation factor 3 subunit j	C	GO:0005829	cytosol
g00001c00106	eukaryotic translation initiation factor 3 subunit j	C	GO:0005852	eukaryotic translation initiation factor 3 complex
g00001c00106	eukaryotic translation initiation factor 3 subunit j	F	GO:0005515	protein binding
g00001c00106	eukaryotic translation initiation factor 3 subunit j	P	GO:0006413	translational initiation
g00001c00106	eukaryotic translation initiation factor 3 subunit j	F	GO:0003743	translation initiation factor activity
g00001c00109	Neuromodulin [Salmo salar]	P	GO:0040008	regulation of growth
g00001c00111	death-associated protein	F	GO:0008233	peptidase activity
g00001c00111	death-associated protein	P	GO:0006518	peptide metabolic process
g00001c00111	death-associated protein	F	GO:0070513	death domain binding
g00001c00111	death-associated protein	P	GO:0032088	negative regulation of NF-kappaB transcription factor activity
g00001c00111	death-associated protein	F	GO:0016564	transcription repressor activity
g00001c00111	death-associated protein	P	GO:0034198	cellular response to amino acid starvation
g00001c00111	death-associated protein	P	GO:0010507	negative regulation of autophagy
g00001c00111	death-associated protein	P	GO:0008624	induction of apoptosis by extracellular signals
g00001c00111	death-associated protein	P	GO:0006919	activation of caspase activity
g00001c00112	gpn-loop gtpase 3	F	GO:0005524	ATP binding
g00001c00112	gpn-loop gtpase 3	C	GO:0043234	protein complex
g00001c00112	gpn-loop gtpase 3	F	GO:0005525	GTP binding
g00001c00113	collectin sub-family member 12	P	GO:0006910	phagocytosis, recognition
g00001c00113	collectin sub-family member 12	F	GO:0008329	pattern recognition receptor activity
g00001c00113	collectin sub-family member 12	P	GO:0002221	pattern recognition receptor signaling pathway
g00001c00113	collectin sub-family member 12	C	GO:0016021	integral to membrane
g00001c00113	collectin sub-family member 12	F	GO:0030169	low-density lipoprotein binding
g00001c00113	collectin sub-family member 12	F	GO:0005044	scavenger receptor activity
g00001c00113	collectin sub-family member 12	F	GO:0005529	sugar binding
g00001c00115	nuclear protein hcc-1	F	GO:0003676	nucleic acid binding
g00001c00116	nadh dehydrogenase 1 beta subcomplex subunit 10	C	GO:0005743	mitochondrial inner membrane
g00001c00116	nadh dehydrogenase 1 beta subcomplex subunit 10	C	GO:0070469	respiratory chain
g00001c00116	nadh dehydrogenase 1 beta subcomplex subunit 10	F	GO:0008137	NADH dehydrogenase (ubiquinone) activity
g00001c00116	nadh dehydrogenase 1 beta subcomplex subunit 10	P	GO:0055114	oxidation reduction
g00001c00117	rna-binding protein 39	F	GO:0003723	RNA binding
g00001c00117	rna-binding protein 39	C	GO:0005730	nucleolus
g00001c00117	rna-binding protein 39	P	GO:0006355	regulation of transcription, DNA-dependent
g00001c00117	rna-binding protein 39	C	GO:0016607	nuclear speck
g00001c00117	rna-binding protein 39	P	GO:0008380	RNA splicing
g00001c00117	rna-binding protein 39	C	GO:0005813	centrosome
g00001c00117	rna-binding protein 39	F	GO:0005515	protein binding
g00001c00117	rna-binding protein 39	F	GO:0000166	nucleotide binding
g00001c00117	rna-binding protein 39	P	GO:0006397	mRNA processing
g00001c00117	rna-binding protein 39	F	GO:0003713	transcription coactivator activity
g00001c00122	14-3-3 protein gamma	F	GO:0005080	protein kinase C binding
g00001c00122	14-3-3 protein gamma	C	GO:0005829	cytosol
g00001c00122	14-3-3 protein gamma	P	GO:0000086	G2/M transition of mitotic cell cycle
g00001c00122	14-3-3 protein gamma	P	GO:0045664	regulation of neuron differentiation
g00001c00122	14-3-3 protein gamma	P	GO:0007420	brain development
g00001c00122	14-3-3 protein gamma	P	GO:0007507	heart development
g00001c00122	14-3-3 protein gamma	P	GO:0048167	regulation of synaptic plasticity
g00001c00122	14-3-3 protein gamma	P	GO:0006469	negative regulation of protein kinase activity
g00001c00122	14-3-3 protein gamma	F	GO:0004497	monooxygenase activity
g00001c00122	14-3-3 protein gamma	P	GO:0006605	protein targeting
g00001c00122	14-3-3 protein gamma	F	GO:0008426	protein kinase C inhibitor activity
g00001c00122	14-3-3 protein gamma	F	GO:0005159	insulin-like growth factor receptor binding
g00001c00122	14-3-3 protein gamma	P	GO:0009966	regulation of signal transduction
g00001c00122	14-3-3 protein gamma	F	GO:0019904	protein domain specific binding
g00001c00122	14-3-3 protein gamma	F	GO:0030971	receptor tyrosine kinase binding
g00001c00123	14-3-3 protein gamma	F	GO:0005080	protein kinase C binding
g00001c00123	14-3-3 protein gamma	C	GO:0005829	cytosol
g00001c00123	14-3-3 protein gamma	P	GO:0000086	G2/M transition of mitotic cell cycle
g00001c00123	14-3-3 protein gamma	P	GO:0045664	regulation of neuron differentiation
g00001c00123	14-3-3 protein gamma	P	GO:0048167	regulation of synaptic plasticity
g00001c00123	14-3-3 protein gamma	P	GO:0006469	negative regulation of protein kinase activity
g00001c00123	14-3-3 protein gamma	F	GO:0004497	monooxygenase activity
g00001c00123	14-3-3 protein gamma	P	GO:0006605	protein targeting
g00001c00123	14-3-3 protein gamma	F	GO:0008426	protein kinase C inhibitor activity
g00001c00123	14-3-3 protein gamma	F	GO:0005159	insulin-like growth factor receptor binding
g00001c00123	14-3-3 protein gamma	P	GO:0009966	regulation of signal transduction
g00001c00123	14-3-3 protein gamma	F	GO:0019904	protein domain specific binding
g00001c00123	14-3-3 protein gamma	F	GO:0030971	receptor tyrosine kinase binding
g00001c00130	follistatin-like 1	C	GO:0005615	extracellular space
g00001c00130	follistatin-like 1	F	GO:0008201	heparin binding
g00001c00130	follistatin-like 1	F	GO:0005515	protein binding
g00001c00130	follistatin-like 1	P	GO:0030510	regulation of BMP signaling pathway
g00001c00130	follistatin-like 1	F	GO:0005509	calcium ion binding
g00001c00130	follistatin-like 1	P	GO:0060034	notochord cell differentiation
g00001c00134	soss complex subunit c	C	GO:0005730	nucleolus
g00001c00134	soss complex subunit c	C	GO:0070876	SOSS complex
g00001c00134	soss complex subunit c	F	GO:0005515	protein binding
g00001c00134	soss complex subunit c	P	GO:0010212	response to ionizing radiation
g00001c00134	soss complex subunit c	P	GO:0006281	DNA repair
g00001c00135	member ras oncogene family	P	GO:0007264	small GTPase mediated signal transduction
g00001c00135	member ras oncogene family	C	GO:0005770	late endosome
g00001c00135	member ras oncogene family	C	GO:0005769	early endosome
g00001c00135	member ras oncogene family	P	GO:0006184	GTP catabolic process
g00001c00135	member ras oncogene family	C	GO:0005802	trans-Golgi network
g00001c00135	member ras oncogene family	F	GO:0003924	GTPase activity
g00001c00135	member ras oncogene family	P	GO:0048193	Golgi vesicle transport
g00001c00135	member ras oncogene family	P	GO:0015031	protein transport
g00001c00135	member ras oncogene family	F	GO:0005525	GTP binding
g00001c00135	member ras oncogene family	C	GO:0005886	plasma membrane
g00001c00136	interferon-induced guanylate-binding protein 1	F	GO:0005525	GTP binding
g00001c00136	interferon-induced guanylate-binding protein 1	P	GO:0006184	GTP catabolic process
g00001c00136	interferon-induced guanylate-binding protein 1	F	GO:0003924	GTPase activity
g00001c00138	guanylate binding protein 1	P	GO:0006184	GTP catabolic process
g00001c00138	guanylate binding protein 1	F	GO:0003924	GTPase activity
g00001c00138	guanylate binding protein 1	C	GO:0044464	cell part
g00001c00138	guanylate binding protein 1	P	GO:0060333	interferon-gamma-mediated signaling pathway
g00001c00138	guanylate binding protein 1	F	GO:0005525	GTP binding
g00001c00139	mitochondrial ribosomal protein 63	C	GO:0005761	mitochondrial ribosome
g00001c00139	mitochondrial ribosomal protein 63	F	GO:0003735	structural constituent of ribosome
g00001c00139	mitochondrial ribosomal protein 63	P	GO:0006412	translation
g00001c00140	pre-b-cell leukemia transcription factor 2	F	GO:0030528	transcription regulator activity
g00001c00140	pre-b-cell leukemia transcription factor 2	P	GO:0048741	skeletal muscle fiber development
g00001c00140	pre-b-cell leukemia transcription factor 2	P	GO:0030278	regulation of ossification
g00001c00140	pre-b-cell leukemia transcription factor 2	P	GO:0007548	sex differentiation
g00001c00140	pre-b-cell leukemia transcription factor 2	P	GO:0045665	negative regulation of neuron differentiation
g00001c00140	pre-b-cell leukemia transcription factor 2	P	GO:0030901	midbrain development
g00001c00140	pre-b-cell leukemia transcription factor 2	P	GO:0030325	adrenal gland development
g00001c00140	pre-b-cell leukemia transcription factor 2	P	GO:0009952	anterior/posterior pattern formation
g00001c00140	pre-b-cell leukemia transcription factor 2	P	GO:0035162	embryonic hemopoiesis
g00001c00140	pre-b-cell leukemia transcription factor 2	P	GO:0006694	steroid biosynthetic process
g00001c00140	pre-b-cell leukemia transcription factor 2	P	GO:0048706	embryonic skeletal system development
g00001c00140	pre-b-cell leukemia transcription factor 2	P	GO:0030326	embryonic limb morphogenesis
g00001c00140	pre-b-cell leukemia transcription factor 2	C	GO:0005737	cytoplasm
g00001c00140	pre-b-cell leukemia transcription factor 2	C	GO:0005730	nucleolus
g00001c00140	pre-b-cell leukemia transcription factor 2	P	GO:0001655	urogenital system development
g00001c00140	pre-b-cell leukemia transcription factor 2	F	GO:0046982	protein heterodimerization activity
g00001c00140	pre-b-cell leukemia transcription factor 2	P	GO:0001658	branching involved in ureteric bud morphogenesis
g00001c00140	pre-b-cell leukemia transcription factor 2	P	GO:0043433	negative regulation of transcription factor activity
g00001c00140	pre-b-cell leukemia transcription factor 2	C	GO:0005667	transcription factor complex
g00001c00140	pre-b-cell leukemia transcription factor 2	P	GO:0008284	positive regulation of cell proliferation
g00001c00140	pre-b-cell leukemia transcription factor 2	F	GO:0043565	sequence-specific DNA binding
g00001c00140	pre-b-cell leukemia transcription factor 2	P	GO:0048538	thymus development
g00001c00140	pre-b-cell leukemia transcription factor 2	P	GO:0048795	swim bladder morphogenesis
g00001c00140	pre-b-cell leukemia transcription factor 2	P	GO:0060059	embryonic retina morphogenesis in camera-type eye
g00001c00140	pre-b-cell leukemia transcription factor 2	F	GO:0003700	transcription factor activity
g00001c00140	pre-b-cell leukemia transcription factor 2	P	GO:0045944	positive regulation of transcription from RNA polymerase II promoter
g00001c00140	pre-b-cell leukemia transcription factor 2	P	GO:0009954	proximal/distal pattern formation
g00001c00140	pre-b-cell leukemia transcription factor 2	F	GO:0008134	transcription factor binding
g00001c00140	pre-b-cell leukemia transcription factor 2	P	GO:0048536	spleen development
g00001c00147	growth regulation by estrogen in breast cancer-like	C	GO:0016021	integral to membrane
g00001c00148	isoform cra_a	P	GO:0042832	defense response to protozoan
g00001c00148	isoform cra_a	C	GO:0005829	cytosol
g00001c00148	isoform cra_a	P	GO:0051856	adhesion to symbiont
g00001c00148	isoform cra_a	C	GO:0031410	cytoplasmic vesicle
g00001c00148	isoform cra_a	P	GO:0006184	GTP catabolic process
g00001c00148	isoform cra_a	F	GO:0003924	GTPase activity
g00001c00148	isoform cra_a	C	GO:0020005	parasitophorous vacuolar membrane
g00001c00148	isoform cra_a	P	GO:0035458	cellular response to interferon-beta
g00001c00148	isoform cra_a	P	GO:0050830	defense response to Gram-positive bacterium
g00001c00148	isoform cra_a	F	GO:0005525	GTP binding
g00001c00154	urate oxidase	P	GO:0006145	purine base catabolic process
g00001c00154	urate oxidase	C	GO:0005782	peroxisomal matrix
g00001c00154	urate oxidase	F	GO:0004846	urate oxidase activity
g00001c00154	urate oxidase	C	GO:0005739	mitochondrion
g00001c00154	urate oxidase	P	GO:0055114	oxidation reduction
g00001c00155	general vesicular transport factor p115	C	GO:0000139	Golgi membrane
g00001c00155	general vesicular transport factor p115	P	GO:0045056	transcytosis
g00001c00155	general vesicular transport factor p115	C	GO:0005792	microsome
g00001c00155	general vesicular transport factor p115	P	GO:0048280	vesicle fusion with Golgi apparatus
g00001c00155	general vesicular transport factor p115	F	GO:0005515	protein binding
g00001c00155	general vesicular transport factor p115	F	GO:0008565	protein transporter activity
g00001c00155	general vesicular transport factor p115	P	GO:0006886	intracellular protein transport
g00001c00155	general vesicular transport factor p115	C	GO:0005829	cytosol
g00001c00155	general vesicular transport factor p115	C	GO:0048471	perinuclear region of cytoplasm
g00001c00159	epididymis-specific alpha-mannosidase precursor	F	GO:0030246	carbohydrate binding
g00001c00159	epididymis-specific alpha-mannosidase precursor	P	GO:0006013	mannose metabolic process
g00001c00159	epididymis-specific alpha-mannosidase precursor	F	GO:0004559	alpha-mannosidase activity
g00001c00159	epididymis-specific alpha-mannosidase precursor	F	GO:0008270	zinc ion binding
g00001c00164	sorbitol dehydrogenase	F	GO:0051287	NAD or NADH binding
g00001c00164	sorbitol dehydrogenase	P	GO:0055114	oxidation reduction
g00001c00164	sorbitol dehydrogenase	P	GO:0030317	sperm motility
g00001c00164	sorbitol dehydrogenase	F	GO:0008270	zinc ion binding
g00001c00164	sorbitol dehydrogenase	C	GO:0031966	mitochondrial membrane
g00001c00164	sorbitol dehydrogenase	C	GO:0005625	soluble fraction
g00001c00164	sorbitol dehydrogenase	P	GO:0046370	fructose biosynthetic process
g00001c00164	sorbitol dehydrogenase	P	GO:0051160	L-xylitol catabolic process
g00001c00164	sorbitol dehydrogenase	C	GO:0005615	extracellular space
g00001c00164	sorbitol dehydrogenase	F	GO:0003939	L-iditol 2-dehydrogenase activity
g00001c00164	sorbitol dehydrogenase	C	GO:0005624	membrane fraction
g00001c00164	sorbitol dehydrogenase	C	GO:0005929	cilium
g00001c00164	sorbitol dehydrogenase	C	GO:0019861	flagellum
g00001c00164	sorbitol dehydrogenase	P	GO:0006062	sorbitol catabolic process
g00001c00164	sorbitol dehydrogenase	P	GO:0006006	glucose metabolic process
g00001c00164	sorbitol dehydrogenase	F	GO:0005529	sugar binding
g00001c00165	cyclin b3	P	GO:0007049	cell cycle
g00001c00165	cyclin b3	C	GO:0005730	nucleolus
g00001c00165	cyclin b3	P	GO:0051301	cell division
g00001c00166	mitochondrial intermembrane space import and assembly protein 40	P	GO:0015031	protein transport
g00001c00166	mitochondrial intermembrane space import and assembly protein 40	P	GO:0055085	transmembrane transport
g00001c00166	mitochondrial intermembrane space import and assembly protein 40	C	GO:0005758	mitochondrial intermembrane space
g00001c00174	regulating synaptic membrane exocytosis 1	P	GO:0050896	response to stimulus
g00001c00174	regulating synaptic membrane exocytosis 1	C	GO:0030054	cell junction
g00001c00174	regulating synaptic membrane exocytosis 1	F	GO:0017137	Rab GTPase binding
g00001c00174	regulating synaptic membrane exocytosis 1	F	GO:0008270	zinc ion binding
g00001c00174	regulating synaptic membrane exocytosis 1	P	GO:0017156	calcium ion-dependent exocytosis
g00001c00174	regulating synaptic membrane exocytosis 1	P	GO:0045055	regulated secretory pathway
g00001c00174	regulating synaptic membrane exocytosis 1	P	GO:0048169	regulation of long-term neuronal synaptic plasticity
g00001c00174	regulating synaptic membrane exocytosis 1	P	GO:0014047	glutamate secretion
g00001c00174	regulating synaptic membrane exocytosis 1	P	GO:0006461	protein complex assembly
g00001c00174	regulating synaptic membrane exocytosis 1	P	GO:0007601	visual perception
g00001c00174	regulating synaptic membrane exocytosis 1	P	GO:0031632	positive regulation of synaptic vesicle fusion to presynaptic membrane
g00001c00174	regulating synaptic membrane exocytosis 1	C	GO:0042734	presynaptic membrane
g00001c00174	regulating synaptic membrane exocytosis 1	P	GO:0006886	intracellular protein transport
g00001c00174	regulating synaptic membrane exocytosis 1	F	GO:0017124	SH3 domain binding
g00001c00177	pyridoxal kinase	C	GO:0005829	cytosol
g00001c00177	pyridoxal kinase	F	GO:0031403	lithium ion binding
g00001c00177	pyridoxal kinase	F	GO:0008270	zinc ion binding
g00001c00177	pyridoxal kinase	F	GO:0030955	potassium ion binding
g00001c00177	pyridoxal kinase	F	GO:0008478	pyridoxal kinase activity
g00001c00177	pyridoxal kinase	F	GO:0005524	ATP binding
g00001c00177	pyridoxal kinase	P	GO:0009443	pyridoxal 5'-phosphate salvage
g00001c00177	pyridoxal kinase	F	GO:0000287	magnesium ion binding
g00001c00177	pyridoxal kinase	P	GO:0016310	phosphorylation
g00001c00177	pyridoxal kinase	F	GO:0042803	protein homodimerization activity
g00001c00177	pyridoxal kinase	P	GO:0008283	cell proliferation
g00001c00177	pyridoxal kinase	F	GO:0030170	pyridoxal phosphate binding
g00001c00177	pyridoxal kinase	F	GO:0031402	sodium ion binding
g00001c00179	solute carrier family 39 (metal ion transporter) member 11	C	GO:0016021	integral to membrane
g00001c00179	solute carrier family 39 (metal ion transporter) member 11	F	GO:0046873	metal ion transmembrane transporter activity
g00001c00179	solute carrier family 39 (metal ion transporter) member 11	P	GO:0034220	ion transmembrane transport
g00001c00179	solute carrier family 39 (metal ion transporter) member 11	P	GO:0006829	zinc ion transport
g00001c00197	ecto-nox disulfide-thiol exchanger 2	C	GO:0005615	extracellular space
g00001c00197	ecto-nox disulfide-thiol exchanger 2	P	GO:0007624	ultradian rhythm
g00001c00197	ecto-nox disulfide-thiol exchanger 2	F	GO:0003676	nucleic acid binding
g00001c00197	ecto-nox disulfide-thiol exchanger 2	C	GO:0009897	external side of plasma membrane
g00001c00197	ecto-nox disulfide-thiol exchanger 2	P	GO:0016049	cell growth
g00001c00197	ecto-nox disulfide-thiol exchanger 2	P	GO:0006810	transport
g00001c00197	ecto-nox disulfide-thiol exchanger 2	C	GO:0005829	cytosol
g00001c00197	ecto-nox disulfide-thiol exchanger 2	F	GO:0015035	protein disulfide oxidoreductase activity
g00001c00197	ecto-nox disulfide-thiol exchanger 2	P	GO:0040008	regulation of growth
g00001c00197	ecto-nox disulfide-thiol exchanger 2	F	GO:0000166	nucleotide binding
g00001c00197	ecto-nox disulfide-thiol exchanger 2	P	GO:0022900	electron transport chain
g00001c00204	hemoglobin subunit beta	F	GO:0020037	heme binding
g00001c00204	hemoglobin subunit beta	C	GO:0005833	hemoglobin complex
g00001c00204	hemoglobin subunit beta	F	GO:0005344	oxygen transporter activity
g00001c00204	hemoglobin subunit beta	P	GO:0015671	oxygen transport
g00001c00204	hemoglobin subunit beta	F	GO:0019825	oxygen binding
g00001c00205	sirtuin (silent mating type information regulation 2 homolog) 3 ( cerevisiae)	P	GO:0006476	protein amino acid deacetylation
g00001c00205	sirtuin (silent mating type information regulation 2 homolog) 3 ( cerevisiae)	F	GO:0008270	zinc ion binding
g00001c00205	sirtuin (silent mating type information regulation 2 homolog) 3 ( cerevisiae)	C	GO:0005739	mitochondrion
g00001c00205	sirtuin (silent mating type information regulation 2 homolog) 3 ( cerevisiae)	F	GO:0070403	NAD binding
g00001c00205	sirtuin (silent mating type information regulation 2 homolog) 3 ( cerevisiae)	P	GO:0006342	chromatin silencing
g00001c00205	sirtuin (silent mating type information regulation 2 homolog) 3 ( cerevisiae)	F	GO:0017136	NAD-dependent histone deacetylase activity
g00001c00205	sirtuin (silent mating type information regulation 2 homolog) 3 ( cerevisiae)	P	GO:0006471	protein amino acid ADP-ribosylation
g00001c00205	sirtuin (silent mating type information regulation 2 homolog) 3 ( cerevisiae)	F	GO:0005515	protein binding
g00001c00205	sirtuin (silent mating type information regulation 2 homolog) 3 ( cerevisiae)	C	GO:0016020	membrane
g00001c00205	sirtuin (silent mating type information regulation 2 homolog) 3 ( cerevisiae)	F	GO:0003950	NAD+ ADP-ribosyltransferase activity
g00001c00206	nad-dependent deacetylase sirtuin- mitochondrial precursor	P	GO:0006476	protein amino acid deacetylation
g00001c00206	nad-dependent deacetylase sirtuin- mitochondrial precursor	F	GO:0008270	zinc ion binding
g00001c00206	nad-dependent deacetylase sirtuin- mitochondrial precursor	F	GO:0016811	hydrolase activity, acting on carbon-nitrogen (but not peptide) bonds, in linear amides
g00001c00206	nad-dependent deacetylase sirtuin- mitochondrial precursor	F	GO:0070403	NAD binding
g00001c00206	nad-dependent deacetylase sirtuin- mitochondrial precursor	P	GO:0006342	chromatin silencing
g00001c00208	transmembrane protein 16f	P	GO:0006811	ion transport
g00001c00208	transmembrane protein 16f	C	GO:0016021	integral to membrane
g00001c00208	transmembrane protein 16f	F	GO:0005216	ion channel activity
g00001c00211	isoform cra_a	P	GO:0042832	defense response to protozoan
g00001c00211	isoform cra_a	C	GO:0005829	cytosol
g00001c00211	isoform cra_a	P	GO:0051856	adhesion to symbiont
g00001c00211	isoform cra_a	C	GO:0031410	cytoplasmic vesicle
g00001c00211	isoform cra_a	P	GO:0006184	GTP catabolic process
g00001c00211	isoform cra_a	F	GO:0003924	GTPase activity
g00001c00211	isoform cra_a	C	GO:0020005	parasitophorous vacuolar membrane
g00001c00211	isoform cra_a	P	GO:0035458	cellular response to interferon-beta
g00001c00211	isoform cra_a	P	GO:0050830	defense response to Gram-positive bacterium
g00001c00211	isoform cra_a	F	GO:0005525	GTP binding
g00001c00212	tgf-beta type ii receptor	P	GO:0007179	transforming growth factor beta receptor signaling pathway
g00001c00212	tgf-beta type ii receptor	F	GO:0034713	type I transforming growth factor beta receptor binding
g00001c00212	tgf-beta type ii receptor	P	GO:0010468	regulation of gene expression
g00001c00212	tgf-beta type ii receptor	C	GO:0005901	caveola
g00001c00212	tgf-beta type ii receptor	P	GO:0008284	positive regulation of cell proliferation
g00001c00212	tgf-beta type ii receptor	P	GO:0070723	response to cholesterol
g00001c00212	tgf-beta type ii receptor	P	GO:0043009	chordate embryonic development
g00001c00212	tgf-beta type ii receptor	P	GO:0060317	cardiac epithelial to mesenchymal transition
g00001c00212	tgf-beta type ii receptor	F	GO:0005539	glycosaminoglycan binding
g00001c00212	tgf-beta type ii receptor	P	GO:0001654	eye development
g00001c00212	tgf-beta type ii receptor	P	GO:0010718	positive regulation of epithelial to mesenchymal transition
g00001c00212	tgf-beta type ii receptor	P	GO:0060389	pathway-restricted SMAD protein phosphorylation
g00001c00212	tgf-beta type ii receptor	P	GO:0018107	peptidyl-threonine phosphorylation
g00001c00212	tgf-beta type ii receptor	P	GO:0048646	anatomical structure formation involved in morphogenesis
g00001c00212	tgf-beta type ii receptor	C	GO:0009897	external side of plasma membrane
g00001c00212	tgf-beta type ii receptor	P	GO:0045321	leukocyte activation
g00001c00212	tgf-beta type ii receptor	F	GO:0005024	transforming growth factor beta receptor activity
g00001c00212	tgf-beta type ii receptor	P	GO:0030335	positive regulation of cell migration
g00001c00212	tgf-beta type ii receptor	P	GO:0018105	peptidyl-serine phosphorylation
g00001c00212	tgf-beta type ii receptor	C	GO:0070022	transforming growth factor beta receptor complex
g00001c00212	tgf-beta type ii receptor	F	GO:0034714	type III transforming growth factor beta receptor binding
g00001c00212	tgf-beta type ii receptor	F	GO:0050431	transforming growth factor beta binding
g00001c00212	tgf-beta type ii receptor	P	GO:0048514	blood vessel morphogenesis
g00001c00212	tgf-beta type ii receptor	P	GO:0002521	leukocyte differentiation
g00001c00212	tgf-beta type ii receptor	P	GO:0042493	response to drug
g00001c00212	tgf-beta type ii receptor	P	GO:0048598	embryonic morphogenesis
g00001c00212	tgf-beta type ii receptor	F	GO:0046332	SMAD binding
g00001c00212	tgf-beta type ii receptor	P	GO:0022408	negative regulation of cell-cell adhesion
g00001c00212	tgf-beta type ii receptor	P	GO:0030324	lung development
g00001c00212	tgf-beta type ii receptor	P	GO:0048568	embryonic organ development
g00001c00212	tgf-beta type ii receptor	P	GO:0002645	positive regulation of tolerance induction
g00001c00215	succinate dehydrogenase iron-sulfur mitochondrial precursor	P	GO:0006810	transport
g00001c00215	succinate dehydrogenase iron-sulfur mitochondrial precursor	P	GO:0022900	electron transport chain
g00001c00215	succinate dehydrogenase iron-sulfur mitochondrial precursor	F	GO:0048039	ubiquinone binding
g00001c00215	succinate dehydrogenase iron-sulfur mitochondrial precursor	F	GO:0051537	2 iron, 2 sulfur cluster binding
g00001c00215	succinate dehydrogenase iron-sulfur mitochondrial precursor	C	GO:0005749	mitochondrial respiratory chain complex II
g00001c00215	succinate dehydrogenase iron-sulfur mitochondrial precursor	F	GO:0046872	metal ion binding
g00001c00215	succinate dehydrogenase iron-sulfur mitochondrial precursor	F	GO:0009055	electron carrier activity
g00001c00215	succinate dehydrogenase iron-sulfur mitochondrial precursor	P	GO:0006099	tricarboxylic acid cycle
g00001c00215	succinate dehydrogenase iron-sulfur mitochondrial precursor	F	GO:0051539	4 iron, 4 sulfur cluster binding
g00001c00215	succinate dehydrogenase iron-sulfur mitochondrial precursor	F	GO:0051538	3 iron, 4 sulfur cluster binding
g00001c00215	succinate dehydrogenase iron-sulfur mitochondrial precursor	F	GO:0019904	protein domain specific binding
g00001c00215	succinate dehydrogenase iron-sulfur mitochondrial precursor	F	GO:0008177	succinate dehydrogenase (ubiquinone) activity
g00001c00218	tc1a_caeel ame: full=transposable element tc1 transposase	P	GO:0006259	DNA metabolic process
g00001c00219	apolipoprotein a-i	P	GO:0042157	lipoprotein metabolic process
g00001c00219	apolipoprotein a-i	F	GO:0008035	high-density lipoprotein binding
g00001c00219	apolipoprotein a-i	F	GO:0017127	cholesterol transporter activity
g00001c00219	apolipoprotein a-i	F	GO:0008289	lipid binding
g00001c00219	apolipoprotein a-i	P	GO:0033344	cholesterol efflux
g00001c00219	apolipoprotein a-i	P	GO:0006695	cholesterol biosynthetic process
g00001c00219	apolipoprotein a-i	C	GO:0034364	high-density lipoprotein particle
g00001c00221	transposase	P	GO:0006313	transposition, DNA-mediated
g00001c00221	transposase	F	GO:0004803	transposase activity
g00001c00221	transposase	F	GO:0003677	DNA binding
g00001c00221	transposase	P	GO:0015074	DNA integration
g00001c00226	selenocysteine lyase	F	GO:0030170	pyridoxal phosphate binding
g00001c00226	selenocysteine lyase	C	GO:0005737	cytoplasm
g00001c00226	selenocysteine lyase	P	GO:0006520	cellular amino acid metabolic process
g00001c00226	selenocysteine lyase	F	GO:0016829	lyase activity
g00001c00227	apolipoprotein c-i	C	GO:0005576	extracellular region
g00001c00227	apolipoprotein c-i	P	GO:0042157	lipoprotein metabolic process
g00001c00229	rna binding motif protein 39	F	GO:0003723	RNA binding
g00001c00229	rna binding motif protein 39	C	GO:0005730	nucleolus
g00001c00229	rna binding motif protein 39	P	GO:0006355	regulation of transcription, DNA-dependent
g00001c00229	rna binding motif protein 39	C	GO:0016607	nuclear speck
g00001c00229	rna binding motif protein 39	P	GO:0008380	RNA splicing
g00001c00229	rna binding motif protein 39	C	GO:0005813	centrosome
g00001c00229	rna binding motif protein 39	F	GO:0005515	protein binding
g00001c00229	rna binding motif protein 39	F	GO:0000166	nucleotide binding
g00001c00229	rna binding motif protein 39	P	GO:0006397	mRNA processing
g00001c00229	rna binding motif protein 39	F	GO:0003713	transcription coactivator activity
g00001c00230	fibroblast growth factor 12	C	GO:0005615	extracellular space
g00001c00230	fibroblast growth factor 12	F	GO:0008083	growth factor activity
g00001c00230	fibroblast growth factor 12	P	GO:0008543	fibroblast growth factor receptor signaling pathway
g00001c00230	fibroblast growth factor 12	F	GO:0008201	heparin binding
g00001c00230	fibroblast growth factor 12	F	GO:0005104	fibroblast growth factor receptor binding
g00001c00230	fibroblast growth factor 12	P	GO:0007254	JNK cascade
g00001c00230	fibroblast growth factor 12	P	GO:0007399	nervous system development
g00001c00230	fibroblast growth factor 12	P	GO:0007267	cell-cell signaling
g00001c00230	fibroblast growth factor 12	P	GO:0007507	heart development
g00001c00230	fibroblast growth factor 12	C	GO:0005634	nucleus
g00001c00231	isopentenyl-diphosphate delta-isomerase 1	F	GO:0046872	metal ion binding
g00001c00231	isopentenyl-diphosphate delta-isomerase 1	P	GO:0016117	carotenoid biosynthetic process
g00001c00231	isopentenyl-diphosphate delta-isomerase 1	C	GO:0005777	peroxisome
g00001c00231	isopentenyl-diphosphate delta-isomerase 1	F	GO:0016787	hydrolase activity
g00001c00231	isopentenyl-diphosphate delta-isomerase 1	P	GO:0006695	cholesterol biosynthetic process
g00001c00231	isopentenyl-diphosphate delta-isomerase 1	C	GO:0005739	mitochondrion
g00001c00231	isopentenyl-diphosphate delta-isomerase 1	F	GO:0004452	isopentenyl-diphosphate delta-isomerase activity
g00001c00232	transposable element tc1 transposase	P	GO:0006313	transposition, DNA-mediated
g00001c00232	transposable element tc1 transposase	F	GO:0004803	transposase activity
g00001c00232	transposable element tc1 transposase	F	GO:0003677	DNA binding
g00001c00232	transposable element tc1 transposase	P	GO:0015074	DNA integration
g00001c00233	asialoglycoprotein receptor 1-like	C	GO:0016020	membrane
g00001c00235	myosin light chain 3	F	GO:0005509	calcium ion binding
g00002c00002	galectin-4	C	GO:0005829	cytosol
g00002c00002	galectin-4	P	GO:0007155	cell adhesion
g00002c00002	galectin-4	F	GO:0005515	protein binding
g00002c00002	galectin-4	C	GO:0005886	plasma membrane
g00002c00002	galectin-4	F	GO:0005529	sugar binding
g00002c00004	retrotransposable element tf2 155 kda protein type 1-like	P	GO:0006259	DNA metabolic process
g00002c00004	retrotransposable element tf2 155 kda protein type 1-like	F	GO:0003676	nucleic acid binding
g00002c00004	retrotransposable element tf2 155 kda protein type 1-like	C	GO:0043229	intracellular organelle
g00002c00004	retrotransposable element tf2 155 kda protein type 1-like	F	GO:0003824	catalytic activity
g00002c00005	stathmin	P	GO:0031115	negative regulation of microtubule polymerization
g00002c00005	stathmin	P	GO:0007019	microtubule depolymerization
g00002c00005	stathmin	C	GO:0005829	cytosol
g00002c00005	stathmin	N	GO:0035556
g00002c00005	stathmin	C	GO:0005874	microtubule
g00002c00005	stathmin	P	GO:0007052	mitotic spindle organization
g00002c00005	stathmin	P	GO:0051272	positive regulation of cellular component movement
g00002c00005	stathmin	C	GO:0005624	membrane fraction
g00002c00005	stathmin	P	GO:0007409	axonogenesis
g00002c00005	stathmin	F	GO:0015631	tubulin binding
g00002c00008	gtp cyclohydrolase 1	P	GO:0051291	protein heterooligomerization
g00002c00008	gtp cyclohydrolase 1	P	GO:0051000	positive regulation of nitric-oxide synthase activity
g00002c00008	gtp cyclohydrolase 1	P	GO:0032496	response to lipopolysaccharide
g00002c00008	gtp cyclohydrolase 1	P	GO:0014916	regulation of lung blood pressure
g00002c00008	gtp cyclohydrolase 1	F	GO:0008270	zinc ion binding
g00002c00008	gtp cyclohydrolase 1	F	GO:0030742	GTP-dependent protein binding
g00002c00008	gtp cyclohydrolase 1	C	GO:0031965	nuclear membrane
g00002c00008	gtp cyclohydrolase 1	F	GO:0003934	GTP cyclohydrolase I activity
g00002c00008	gtp cyclohydrolase 1	F	GO:0005525	GTP binding
g00002c00008	gtp cyclohydrolase 1	F	GO:0005509	calcium ion binding
g00002c00008	gtp cyclohydrolase 1	P	GO:0006184	GTP catabolic process
g00002c00008	gtp cyclohydrolase 1	P	GO:0051066	dihydrobiopterin metabolic process
g00002c00008	gtp cyclohydrolase 1	C	GO:0005730	nucleolus
g00002c00008	gtp cyclohydrolase 1	P	GO:0050884	neuromuscular process controlling posture
g00002c00008	gtp cyclohydrolase 1	P	GO:0042311	vasodilation
g00002c00008	gtp cyclohydrolase 1	C	GO:0005829	cytosol
g00002c00008	gtp cyclohydrolase 1	P	GO:0006730	one-carbon metabolic process
g00002c00008	gtp cyclohydrolase 1	P	GO:0006809	nitric oxide biosynthetic process
g00002c00008	gtp cyclohydrolase 1	P	GO:0034612	response to tumor necrosis factor
g00002c00008	gtp cyclohydrolase 1	F	GO:0050662	coenzyme binding
g00002c00008	gtp cyclohydrolase 1	C	GO:0031410	cytoplasmic vesicle
g00002c00008	gtp cyclohydrolase 1	C	GO:0043234	protein complex
g00002c00008	gtp cyclohydrolase 1	P	GO:0006917	induction of apoptosis
g00002c00008	gtp cyclohydrolase 1	P	GO:0006729	tetrahydrobiopterin biosynthetic process
g00002c00008	gtp cyclohydrolase 1	P	GO:0042416	dopamine biosynthetic process
g00002c00008	gtp cyclohydrolase 1	P	GO:0034341	response to interferon-gamma
g00002c00008	gtp cyclohydrolase 1	P	GO:0045776	negative regulation of blood pressure
g00002c00008	gtp cyclohydrolase 1	F	GO:0042803	protein homodimerization activity
g00002c00008	gtp cyclohydrolase 1	P	GO:0051260	protein homooligomerization
g00002c00008	gtp cyclohydrolase 1	P	GO:0048265	response to pain
g00002c00008	gtp cyclohydrolase 1	C	GO:0005625	soluble fraction
g00002c00008	gtp cyclohydrolase 1	P	GO:0046654	tetrahydrofolate biosynthetic process
g00002c00013	exosome component 3	C	GO:0000176	nuclear exosome (RNase complex)
g00002c00013	exosome component 3	C	GO:0005829	cytosol
g00002c00013	exosome component 3	C	GO:0000177	cytoplasmic exosome (RNase complex)
g00002c00013	exosome component 3	F	GO:0003723	RNA binding
g00002c00013	exosome component 3	C	GO:0005730	nucleolus
g00002c00013	exosome component 3	P	GO:0006364	rRNA processing
g00002c00013	exosome component 3	P	GO:0045190	isotype switching
g00002c00013	exosome component 3	F	GO:0005515	protein binding
g00002c00013	exosome component 3	P	GO:0071034	CUT catabolic process
g00002c00013	exosome component 3	C	GO:0035327	transcriptionally active chromatin
g00002c00013	exosome component 3	P	GO:0045006	DNA deamination
g00002c00013	exosome component 3	F	GO:0000175	3'-5'-exoribonuclease activity
g00002c00013	exosome component 3	P	GO:0043928	exonucleolytic nuclear-transcribed mRNA catabolic process involved in deadenylation-dependent decay
g00002c00014	exosome component 3	C	GO:0000176	nuclear exosome (RNase complex)
g00002c00014	exosome component 3	C	GO:0005829	cytosol
g00002c00014	exosome component 3	C	GO:0000177	cytoplasmic exosome (RNase complex)
g00002c00014	exosome component 3	F	GO:0003723	RNA binding
g00002c00014	exosome component 3	C	GO:0005730	nucleolus
g00002c00014	exosome component 3	P	GO:0006364	rRNA processing
g00002c00014	exosome component 3	P	GO:0045190	isotype switching
g00002c00014	exosome component 3	F	GO:0005515	protein binding
g00002c00014	exosome component 3	P	GO:0071034	CUT catabolic process
g00002c00014	exosome component 3	C	GO:0035327	transcriptionally active chromatin
g00002c00014	exosome component 3	P	GO:0045006	DNA deamination
g00002c00014	exosome component 3	F	GO:0000175	3'-5'-exoribonuclease activity
g00002c00014	exosome component 3	P	GO:0043928	exonucleolytic nuclear-transcribed mRNA catabolic process involved in deadenylation-dependent decay
g00002c00015	im:7137941 protein	F	GO:0016616	oxidoreductase activity, acting on the CH-OH group of donors, NAD or NADP as acceptor
g00002c00015	im:7137941 protein	P	GO:0008152	metabolic process
g00002c00015	im:7137941 protein	F	GO:0051287	NAD or NADH binding
g00002c00016	ubiquinol-cytochrome c reductase core protein ii	P	GO:0006810	transport
g00002c00016	ubiquinol-cytochrome c reductase core protein ii	F	GO:0008121	ubiquinol-cytochrome-c reductase activity
g00002c00016	ubiquinol-cytochrome c reductase core protein ii	F	GO:0008270	zinc ion binding
g00002c00016	ubiquinol-cytochrome c reductase core protein ii	C	GO:0005750	mitochondrial respiratory chain complex III
g00002c00016	ubiquinol-cytochrome c reductase core protein ii	F	GO:0032403	protein complex binding
g00002c00016	ubiquinol-cytochrome c reductase core protein ii	F	GO:0004222	metalloendopeptidase activity
g00002c00016	ubiquinol-cytochrome c reductase core protein ii	P	GO:0006508	proteolysis
g00002c00016	ubiquinol-cytochrome c reductase core protein ii	P	GO:0022904	respiratory electron transport chain
g00002c00016	ubiquinol-cytochrome c reductase core protein ii	P	GO:0009060	aerobic respiration
g00002c00016	ubiquinol-cytochrome c reductase core protein ii	P	GO:0006119	oxidative phosphorylation
g00002c00016	ubiquinol-cytochrome c reductase core protein ii	C	GO:0005634	nucleus
g00002c00018	solute carrier family 26 member 6	P	GO:0008272	sulfate transport
g00002c00018	solute carrier family 26 member 6	F	GO:0008510	sodium:bicarbonate symporter activity
g00002c00018	solute carrier family 26 member 6	P	GO:0055085	transmembrane transport
g00002c00018	solute carrier family 26 member 6	C	GO:0016021	integral to membrane
g00002c00018	solute carrier family 26 member 6	F	GO:0008271	secondary active sulfate transmembrane transporter activity
g00002c00018	solute carrier family 26 member 6	P	GO:0006821	chloride transport
g00002c00019	solute carrier family 26 member 6	C	GO:0005887	integral to plasma membrane
g00002c00019	solute carrier family 26 member 6	P	GO:0015724	formate transport
g00002c00019	solute carrier family 26 member 6	F	GO:0015499	formate transmembrane transporter activity
g00002c00019	solute carrier family 26 member 6	C	GO:0005624	membrane fraction
g00002c00019	solute carrier family 26 member 6	F	GO:0015301	anion:anion antiporter activity
g00002c00019	solute carrier family 26 member 6	F	GO:0008510	sodium:bicarbonate symporter activity
g00002c00019	solute carrier family 26 member 6	P	GO:0015701	bicarbonate transport
g00002c00019	solute carrier family 26 member 6	P	GO:0006821	chloride transport
g00002c00021	atp synthase subunit mitochondrial precursor	F	GO:0046933	hydrogen ion transporting ATP synthase activity, rotational mechanism
g00002c00021	atp synthase subunit mitochondrial precursor	C	GO:0000276	mitochondrial proton-transporting ATP synthase complex, coupling factor F(o)
g00002c00021	atp synthase subunit mitochondrial precursor	P	GO:0015986	ATP synthesis coupled proton transport
g00002c00021	atp synthase subunit mitochondrial precursor	P	GO:0006200	ATP catabolic process
g00002c00021	atp synthase subunit mitochondrial precursor	F	GO:0016887	ATPase activity
g00002c00022	solute carrier family 6 (neurotransmitter betaine gaba) member isoform cra_a	C	GO:0016021	integral to membrane
g00002c00022	solute carrier family 6 (neurotransmitter betaine gaba) member isoform cra_a	F	GO:0015370	solute:sodium symporter activity
g00002c00022	solute carrier family 6 (neurotransmitter betaine gaba) member isoform cra_a	P	GO:0006811	ion transport
g00002c00022	solute carrier family 6 (neurotransmitter betaine gaba) member isoform cra_a	F	GO:0015171	amino acid transmembrane transporter activity
g00002c00022	solute carrier family 6 (neurotransmitter betaine gaba) member isoform cra_a	P	GO:0003333	amino acid transmembrane transport
g00002c00022	solute carrier family 6 (neurotransmitter betaine gaba) member isoform cra_a	P	GO:0034641	cellular nitrogen compound metabolic process
g00002c00022	solute carrier family 6 (neurotransmitter betaine gaba) member isoform cra_a	P	GO:0007269	neurotransmitter secretion
g00002c00022	solute carrier family 6 (neurotransmitter betaine gaba) member isoform cra_a	C	GO:0005886	plasma membrane
g00002c00024	annexin a4	F	GO:0005509	calcium ion binding
g00002c00024	annexin a4	F	GO:0005544	calcium-dependent phospholipid binding
g00002c00028	transmembrane 4 superfamily member 1	C	GO:0005887	integral to plasma membrane
g00002c00029	inositol-requiring 1 alpha-like	F	GO:0005515	protein binding
g00002c00029	inositol-requiring 1 alpha-like	C	GO:0030176	integral to endoplasmic reticulum membrane
g00002c00029	inositol-requiring 1 alpha-like	P	GO:0010467	gene expression
g00002c00029	inositol-requiring 1 alpha-like	F	GO:0004521	endoribonuclease activity
g00002c00029	inositol-requiring 1 alpha-like	P	GO:0046777	protein amino acid autophosphorylation
g00002c00029	inositol-requiring 1 alpha-like	P	GO:0007050	cell cycle arrest
g00002c00029	inositol-requiring 1 alpha-like	P	GO:0016070	RNA metabolic process
g00002c00029	inositol-requiring 1 alpha-like	F	GO:0004674	protein serine/threonine kinase activity
g00002c00029	inositol-requiring 1 alpha-like	P	GO:0006987	activation of signaling protein activity involved in unfolded protein response
g00002c00029	inositol-requiring 1 alpha-like	P	GO:0006917	induction of apoptosis
g00002c00029	inositol-requiring 1 alpha-like	F	GO:0000287	magnesium ion binding
g00002c00029	inositol-requiring 1 alpha-like	F	GO:0005524	ATP binding
g00002c00033	morc family cw-type zinc finger 3	P	GO:0018105	peptidyl-serine phosphorylation
g00002c00033	morc family cw-type zinc finger 3	C	GO:0016235	aggresome
g00002c00033	morc family cw-type zinc finger 3	P	GO:0051457	maintenance of protein location in nucleus
g00002c00033	morc family cw-type zinc finger 3	C	GO:0005730	nucleolus
g00002c00033	morc family cw-type zinc finger 3	F	GO:0046872	metal ion binding
g00002c00033	morc family cw-type zinc finger 3	C	GO:0045111	intermediate filament cytoskeleton
g00002c00033	morc family cw-type zinc finger 3	P	GO:0050821	protein stabilization
g00002c00033	morc family cw-type zinc finger 3	P	GO:0007569	cell aging
g00002c00033	morc family cw-type zinc finger 3	F	GO:0005524	ATP binding
g00002c00033	morc family cw-type zinc finger 3	C	GO:0016605	PML body
g00002c00033	morc family cw-type zinc finger 3	P	GO:0009791	post-embryonic development
g00002c00033	morc family cw-type zinc finger 3	P	GO:0048147	negative regulation of fibroblast proliferation
g00002c00037	pdz and lim domain 7	C	GO:0001726	ruffle
g00002c00037	pdz and lim domain 7	P	GO:0003190	atrioventricular valve formation
g00002c00037	pdz and lim domain 7	F	GO:0008270	zinc ion binding
g00002c00037	pdz and lim domain 7	P	GO:0045669	positive regulation of osteoblast differentiation
g00002c00037	pdz and lim domain 7	P	GO:0001947	heart looping
g00002c00037	pdz and lim domain 7	P	GO:0003294	atrial ventricular junction remodeling
g00002c00037	pdz and lim domain 7	P	GO:0030036	actin cytoskeleton organization
g00002c00037	pdz and lim domain 7	C	GO:0001725	stress fiber
g00002c00037	pdz and lim domain 7	C	GO:0005925	focal adhesion
g00002c00037	pdz and lim domain 7	F	GO:0005515	protein binding
g00002c00037	pdz and lim domain 7	C	GO:0031941	filamentous actin
g00002c00037	pdz and lim domain 7	C	GO:0048471	perinuclear region of cytoplasm
g00002c00037	pdz and lim domain 7	P	GO:0006898	receptor-mediated endocytosis
g00002c00037	pdz and lim domain 7	P	GO:0001756	somitogenesis
g00002c00039	solute carrier family 12 (potassium chloride transporters) member 7	C	GO:0005887	integral to plasma membrane
g00002c00039	solute carrier family 12 (potassium chloride transporters) member 7	P	GO:0034220	ion transmembrane transport
g00002c00039	solute carrier family 12 (potassium chloride transporters) member 7	F	GO:0015379	potassium:chloride symporter activity
g00002c00039	solute carrier family 12 (potassium chloride transporters) member 7	P	GO:0006813	potassium ion transport
g00002c00039	solute carrier family 12 (potassium chloride transporters) member 7	P	GO:0006814	sodium ion transport
g00002c00039	solute carrier family 12 (potassium chloride transporters) member 7	P	GO:0006821	chloride transport
g00002c00039	solute carrier family 12 (potassium chloride transporters) member 7	P	GO:0006884	cell volume homeostasis
g00002c00041	solute carrier family 12 (potassium-chloride transporter) member 5	P	GO:0055085	transmembrane transport
g00002c00041	solute carrier family 12 (potassium-chloride transporter) member 5	P	GO:0006814	sodium ion transport
g00002c00041	solute carrier family 12 (potassium-chloride transporter) member 5	F	GO:0015379	potassium:chloride symporter activity
g00002c00041	solute carrier family 12 (potassium-chloride transporter) member 5	C	GO:0016021	integral to membrane
g00002c00041	solute carrier family 12 (potassium-chloride transporter) member 5	P	GO:0051452	intracellular pH reduction
g00002c00041	solute carrier family 12 (potassium-chloride transporter) member 5	P	GO:0015696	ammonium transport
g00002c00041	solute carrier family 12 (potassium-chloride transporter) member 5	P	GO:0006813	potassium ion transport
g00002c00041	solute carrier family 12 (potassium-chloride transporter) member 5	F	GO:0051739	ammonia transmembrane transporter activity
g00002c00041	solute carrier family 12 (potassium-chloride transporter) member 5	C	GO:0032590	dendrite membrane
g00002c00041	solute carrier family 12 (potassium-chloride transporter) member 5	P	GO:0006821	chloride transport
g00002c00041	solute carrier family 12 (potassium-chloride transporter) member 5	P	GO:0007268	synaptic transmission
g00002c00041	solute carrier family 12 (potassium-chloride transporter) member 5	C	GO:0043204	perikaryon
g00002c00042	dickkopf homolog 1	F	GO:0004871	signal transducer activity
g00002c00042	dickkopf homolog 1	F	GO:0050750	low-density lipoprotein receptor binding
g00002c00042	dickkopf homolog 1	P	GO:0030334	regulation of cell migration
g00002c00042	dickkopf homolog 1	P	GO:0007398	ectoderm development
g00002c00042	dickkopf homolog 1	P	GO:0007507	heart development
g00002c00042	dickkopf homolog 1	P	GO:0021879	forebrain neuron differentiation
g00002c00042	dickkopf homolog 1	F	GO:0048019	receptor antagonist activity
g00002c00042	dickkopf homolog 1	F	GO:0008083	growth factor activity
g00002c00042	dickkopf homolog 1	C	GO:0005615	extracellular space
g00002c00042	dickkopf homolog 1	P	GO:0030903	notochord development
g00002c00042	dickkopf homolog 1	P	GO:0033137	negative regulation of peptidyl-serine phosphorylation
g00002c00042	dickkopf homolog 1	P	GO:0042074	cell migration involved in gastrulation
g00002c00042	dickkopf homolog 1	P	GO:0060322	head development
g00002c00042	dickkopf homolog 1	P	GO:0031333	negative regulation of protein complex assembly
g00002c00042	dickkopf homolog 1	C	GO:0005886	plasma membrane
g00002c00042	dickkopf homolog 1	C	GO:0005737	cytoplasm
g00002c00042	dickkopf homolog 1	P	GO:0048919	posterior lateral line neuromast development
g00002c00042	dickkopf homolog 1	P	GO:0002090	regulation of receptor internalization
g00002c00042	dickkopf homolog 1	P	GO:0090090	negative regulation of Wnt receptor signaling pathway through beta-catenin
g00002c00042	dickkopf homolog 1	P	GO:0010553	negative regulation of gene-specific transcription from RNA polymerase II promoter
g00002c00043	dickkopf homolog 1	F	GO:0004871	signal transducer activity
g00002c00043	dickkopf homolog 1	F	GO:0050750	low-density lipoprotein receptor binding
g00002c00043	dickkopf homolog 1	P	GO:0030334	regulation of cell migration
g00002c00043	dickkopf homolog 1	P	GO:0007398	ectoderm development
g00002c00043	dickkopf homolog 1	P	GO:0007507	heart development
g00002c00043	dickkopf homolog 1	P	GO:0021879	forebrain neuron differentiation
g00002c00043	dickkopf homolog 1	F	GO:0048019	receptor antagonist activity
g00002c00043	dickkopf homolog 1	F	GO:0008083	growth factor activity
g00002c00043	dickkopf homolog 1	C	GO:0005615	extracellular space
g00002c00043	dickkopf homolog 1	P	GO:0030903	notochord development
g00002c00043	dickkopf homolog 1	P	GO:0033137	negative regulation of peptidyl-serine phosphorylation
g00002c00043	dickkopf homolog 1	P	GO:0042074	cell migration involved in gastrulation
g00002c00043	dickkopf homolog 1	P	GO:0060322	head development
g00002c00043	dickkopf homolog 1	P	GO:0031333	negative regulation of protein complex assembly
g00002c00043	dickkopf homolog 1	C	GO:0005886	plasma membrane
g00002c00043	dickkopf homolog 1	C	GO:0005737	cytoplasm
g00002c00043	dickkopf homolog 1	P	GO:0048919	posterior lateral line neuromast development
g00002c00043	dickkopf homolog 1	P	GO:0002090	regulation of receptor internalization
g00002c00043	dickkopf homolog 1	P	GO:0090090	negative regulation of Wnt receptor signaling pathway through beta-catenin
g00002c00043	dickkopf homolog 1	P	GO:0010553	negative regulation of gene-specific transcription from RNA polymerase II promoter
g00002c00045	myozenin 1	C	GO:0015629	actin cytoskeleton
g00002c00045	myozenin 1	F	GO:0051373	FATZ binding
g00002c00046	sh3 and px domains 2a	C	GO:0042995	cell projection
g00002c00046	sh3 and px domains 2a	F	GO:0035091	phosphoinositide binding
g00002c00046	sh3 and px domains 2a	P	GO:0007154	cell communication
g00002c00046	sh3 and px domains 2a	C	GO:0005737	cytoplasm
g00002c00046	sh3 and px domains 2a	C	GO:0002102	podosome
g00002c00046	sh3 and px domains 2a	C	GO:0030054	cell junction
g00002c00046	sh3 and px domains 2a	F	GO:0005515	protein binding
g00002c00048	stathmin 1 oncoprotein 18 variant 8	P	GO:0031115	negative regulation of microtubule polymerization
g00002c00048	stathmin 1 oncoprotein 18 variant 8	P	GO:0007019	microtubule depolymerization
g00002c00048	stathmin 1 oncoprotein 18 variant 8	C	GO:0005829	cytosol
g00002c00048	stathmin 1 oncoprotein 18 variant 8	N	GO:0035556
g00002c00048	stathmin 1 oncoprotein 18 variant 8	C	GO:0005874	microtubule
g00002c00048	stathmin 1 oncoprotein 18 variant 8	P	GO:0007052	mitotic spindle organization
g00002c00048	stathmin 1 oncoprotein 18 variant 8	P	GO:0051272	positive regulation of cellular component movement
g00002c00048	stathmin 1 oncoprotein 18 variant 8	C	GO:0005624	membrane fraction
g00002c00048	stathmin 1 oncoprotein 18 variant 8	P	GO:0007409	axonogenesis
g00002c00048	stathmin 1 oncoprotein 18 variant 8	F	GO:0015631	tubulin binding
g00002c00056	nicotinamide riboside kinase 2	P	GO:0019363	pyridine nucleotide biosynthetic process
g00002c00056	nicotinamide riboside kinase 2	C	GO:0005622	intracellular
g00002c00056	nicotinamide riboside kinase 2	F	GO:0046872	metal ion binding
g00002c00056	nicotinamide riboside kinase 2	P	GO:0007229	integrin-mediated signaling pathway
g00002c00056	nicotinamide riboside kinase 2	P	GO:0045662	negative regulation of myoblast differentiation
g00002c00056	nicotinamide riboside kinase 2	P	GO:0007045	cell-substrate adherens junction assembly
g00002c00056	nicotinamide riboside kinase 2	F	GO:0005524	ATP binding
g00002c00056	nicotinamide riboside kinase 2	F	GO:0005515	protein binding
g00002c00056	nicotinamide riboside kinase 2	F	GO:0050262	ribosylnicotinamide kinase activity
g00002c00056	nicotinamide riboside kinase 2	P	GO:0016310	phosphorylation
g00002c00056	nicotinamide riboside kinase 2	P	GO:0070831	basement membrane assembly
g00002c00059	nucleoredoxin	P	GO:0030154	cell differentiation
g00002c00059	nucleoredoxin	P	GO:0016055	Wnt receptor signaling pathway
g00002c00059	nucleoredoxin	F	GO:0004791	thioredoxin-disulfide reductase activity
g00002c00059	nucleoredoxin	P	GO:0045454	cell redox homeostasis
g00002c00059	nucleoredoxin	P	GO:0007275	multicellular organismal development
g00002c00059	nucleoredoxin	F	GO:0047134	protein-disulfide reductase activity
g00002c00059	nucleoredoxin	C	GO:0005634	nucleus
g00002c00059	nucleoredoxin	C	GO:0005829	cytosol
g00002c00059	nucleoredoxin	P	GO:0055114	oxidation reduction
g00002c00069	cullin-associated nedd8-dissociated protein 1	F	GO:0017025	TATA-binding protein binding
g00002c00069	cullin-associated nedd8-dissociated protein 1	P	GO:0045899	positive regulation of RNA polymerase II transcriptional preinitiation complex assembly
g00002c00069	cullin-associated nedd8-dissociated protein 1	P	GO:0016567	protein ubiquitination
g00002c00069	cullin-associated nedd8-dissociated protein 1	P	GO:0043086	negative regulation of catalytic activity
g00002c00069	cullin-associated nedd8-dissociated protein 1	F	GO:0016563	transcription activator activity
g00002c00069	cullin-associated nedd8-dissociated protein 1	P	GO:0030154	cell differentiation
g00002c00069	cullin-associated nedd8-dissociated protein 1	C	GO:0000151	ubiquitin ligase complex
g00002c00069	cullin-associated nedd8-dissociated protein 1	C	GO:0005634	nucleus
g00002c00070	kelch-like 5	C	GO:0005856	cytoskeleton
g00002c00070	kelch-like 5	C	GO:0005737	cytoplasm
g00002c00070	kelch-like 5	F	GO:0003779	actin binding
g00002c00071	nitric oxide synthase 1 adaptor protein	P	GO:0042981	regulation of apoptosis
g00002c00071	nitric oxide synthase 1 adaptor protein	C	GO:0005737	cytoplasm
g00002c00071	nitric oxide synthase 1 adaptor protein	P	GO:0045428	regulation of nitric oxide biosynthetic process
g00002c00071	nitric oxide synthase 1 adaptor protein	P	GO:0007269	neurotransmitter secretion
g00002c00071	nitric oxide synthase 1 adaptor protein	P	GO:0050999	regulation of nitric-oxide synthase activity
g00002c00071	nitric oxide synthase 1 adaptor protein	F	GO:0030165	PDZ domain binding
g00002c00071	nitric oxide synthase 1 adaptor protein	F	GO:0050998	nitric-oxide synthase binding
g00002c00073	nuclear receptor subfamily group member 2	P	GO:0001764	neuron migration
g00002c00073	nuclear receptor subfamily group member 2	F	GO:0001972	retinoic acid binding
g00002c00073	nuclear receptor subfamily group member 2	P	GO:0000122	negative regulation of transcription from RNA polymerase II promoter
g00002c00073	nuclear receptor subfamily group member 2	F	GO:0003714	transcription corepressor activity
g00002c00073	nuclear receptor subfamily group member 2	P	GO:0060173	limb development
g00002c00073	nuclear receptor subfamily group member 2	F	GO:0008270	zinc ion binding
g00002c00073	nuclear receptor subfamily group member 2	F	GO:0003707	steroid hormone receptor activity
g00002c00073	nuclear receptor subfamily group member 2	P	GO:0009952	anterior/posterior pattern formation
g00002c00073	nuclear receptor subfamily group member 2	P	GO:0043193	positive regulation of gene-specific transcription
g00002c00073	nuclear receptor subfamily group member 2	P	GO:0030900	forebrain development
g00002c00073	nuclear receptor subfamily group member 2	F	GO:0003706	ligand-regulated transcription factor activity
g00002c00073	nuclear receptor subfamily group member 2	P	GO:0045736	negative regulation of cyclin-dependent protein kinase activity
g00002c00073	nuclear receptor subfamily group member 2	F	GO:0016563	transcription activator activity
g00002c00073	nuclear receptor subfamily group member 2	P	GO:0010596	negative regulation of endothelial cell migration
g00002c00073	nuclear receptor subfamily group member 2	P	GO:0043401	steroid hormone mediated signaling pathway
g00002c00073	nuclear receptor subfamily group member 2	P	GO:0007519	skeletal muscle tissue development
g00002c00073	nuclear receptor subfamily group member 2	P	GO:0001937	negative regulation of endothelial cell proliferation
g00002c00073	nuclear receptor subfamily group member 2	P	GO:0006629	lipid metabolic process
g00002c00073	nuclear receptor subfamily group member 2	P	GO:0009956	radial pattern formation
g00002c00073	nuclear receptor subfamily group member 2	F	GO:0003700	transcription factor activity
g00002c00073	nuclear receptor subfamily group member 2	P	GO:0048514	blood vessel morphogenesis
g00002c00073	nuclear receptor subfamily group member 2	P	GO:0032582	negative regulation of gene-specific transcription
g00002c00073	nuclear receptor subfamily group member 2	P	GO:0060849	regulation of transcription involved in lymphatic endothelial cell fate commitment
g00002c00073	nuclear receptor subfamily group member 2	F	GO:0042803	protein homodimerization activity
g00002c00073	nuclear receptor subfamily group member 2	F	GO:0010843	promoter binding
g00002c00073	nuclear receptor subfamily group member 2	C	GO:0005634	nucleus
g00002c00073	nuclear receptor subfamily group member 2	P	GO:0032355	response to estradiol stimulus
g00002c00078	cytochrome c oxidase subunit iii	P	GO:0006123	mitochondrial electron transport, cytochrome c to oxygen
g00002c00078	cytochrome c oxidase subunit iii	C	GO:0005743	mitochondrial inner membrane
g00002c00078	cytochrome c oxidase subunit iii	C	GO:0016021	integral to membrane
g00002c00078	cytochrome c oxidase subunit iii	F	GO:0004129	cytochrome-c oxidase activity
g00002c00083	serine threonine-protein kinase 11-interacting protein	P	GO:0008104	protein localization
g00002c00083	serine threonine-protein kinase 11-interacting protein	C	GO:0005737	cytoplasm
g00002c00083	serine threonine-protein kinase 11-interacting protein	F	GO:0019901	protein kinase binding
g00002c00084	imap family member 4-like	F	GO:0005525	GTP binding
g00002c00087	reticulon 2	C	GO:0030176	integral to endoplasmic reticulum membrane
g00002c00087	reticulon 2	F	GO:0004871	signal transducer activity
g00002c00087	reticulon 2	P	GO:0007165	signal transduction
g00002c00096	nuclease harbi1	F	GO:0016788	hydrolase activity, acting on ester bonds
g00002c00097	novel synuclein domain containing protein (zgc:110133)	P	GO:0043524	negative regulation of neuron apoptosis
g00002c00097	novel synuclein domain containing protein (zgc:110133)	C	GO:0019717	synaptosome
g00002c00097	novel synuclein domain containing protein (zgc:110133)	F	GO:0005509	calcium ion binding
g00002c00097	novel synuclein domain containing protein (zgc:110133)	P	GO:0042417	dopamine metabolic process
g00002c00097	novel synuclein domain containing protein (zgc:110133)	C	GO:0005739	mitochondrion
g00002c00100	ggnbp2 protein	C	GO:0016023	cytoplasmic membrane-bounded vesicle
g00002c00100	ggnbp2 protein	P	GO:0007275	multicellular organismal development
g00002c00100	ggnbp2 protein	P	GO:0030154	cell differentiation
g00002c00100	ggnbp2 protein	C	GO:0005634	nucleus
g00002c00100	ggnbp2 protein	P	GO:0007283	spermatogenesis
g00002c00100	ggnbp2 protein	F	GO:0005515	protein binding
g00002c00104	ubiquitin-conjugating enzyme e2 variant 1	P	GO:0000209	protein polyubiquitination
g00002c00104	ubiquitin-conjugating enzyme e2 variant 1	F	GO:0005515	protein binding
g00002c00104	ubiquitin-conjugating enzyme e2 variant 1	P	GO:0008063	Toll signaling pathway
g00002c00104	ubiquitin-conjugating enzyme e2 variant 1	P	GO:0034142	toll-like receptor 4 signaling pathway
g00002c00104	ubiquitin-conjugating enzyme e2 variant 1	P	GO:0034134	toll-like receptor 2 signaling pathway
g00002c00104	ubiquitin-conjugating enzyme e2 variant 1	F	GO:0016563	transcription activator activity
g00002c00104	ubiquitin-conjugating enzyme e2 variant 1	C	GO:0005829	cytosol
g00002c00104	ubiquitin-conjugating enzyme e2 variant 1	P	GO:0043123	positive regulation of I-kappaB kinase/NF-kappaB cascade
g00002c00104	ubiquitin-conjugating enzyme e2 variant 1	P	GO:0042275	error-free postreplication DNA repair
g00002c00104	ubiquitin-conjugating enzyme e2 variant 1	F	GO:0016881	acid-amino acid ligase activity
g00002c00104	ubiquitin-conjugating enzyme e2 variant 1	P	GO:0050852	T cell receptor signaling pathway
g00002c00104	ubiquitin-conjugating enzyme e2 variant 1	P	GO:0006282	regulation of DNA repair
g00002c00104	ubiquitin-conjugating enzyme e2 variant 1	P	GO:0030154	cell differentiation
g00002c00104	ubiquitin-conjugating enzyme e2 variant 1	P	GO:0034138	toll-like receptor 3 signaling pathway
g00002c00104	ubiquitin-conjugating enzyme e2 variant 1	P	GO:0051092	positive regulation of NF-kappaB transcription factor activity
g00002c00104	ubiquitin-conjugating enzyme e2 variant 1	P	GO:0043687	post-translational protein modification
g00002c00104	ubiquitin-conjugating enzyme e2 variant 1	C	GO:0031371	ubiquitin conjugating enzyme complex
g00002c00104	ubiquitin-conjugating enzyme e2 variant 1	P	GO:0002755	MyD88-dependent toll-like receptor signaling pathway
g00002c00104	ubiquitin-conjugating enzyme e2 variant 1	C	GO:0005634	nucleus
g00002c00104	ubiquitin-conjugating enzyme e2 variant 1	P	GO:0034130	toll-like receptor 1 signaling pathway
g00002c00105	transmembrane protein 179b	C	GO:0016021	integral to membrane
g00002c00106	glutathione peroxidase	F	GO:0004602	glutathione peroxidase activity
g00002c00106	glutathione peroxidase	C	GO:0005737	cytoplasm
g00002c00106	glutathione peroxidase	P	GO:0055114	oxidation reduction
g00002c00106	glutathione peroxidase	P	GO:0006979	response to oxidative stress
g00002c00107	myomesin 185kda	F	GO:0005200	structural constituent of cytoskeleton
g00002c00107	myomesin 185kda	C	GO:0031430	M band
g00002c00107	myomesin 185kda	F	GO:0008307	structural constituent of muscle
g00002c00107	myomesin 185kda	P	GO:0006936	muscle contraction
g00002c00107	myomesin 185kda	C	GO:0005863	striated muscle thick filament
g00002c00110	nucleoredoxin	P	GO:0030154	cell differentiation
g00002c00110	nucleoredoxin	P	GO:0016055	Wnt receptor signaling pathway
g00002c00110	nucleoredoxin	F	GO:0004791	thioredoxin-disulfide reductase activity
g00002c00110	nucleoredoxin	P	GO:0045454	cell redox homeostasis
g00002c00110	nucleoredoxin	P	GO:0007275	multicellular organismal development
g00002c00110	nucleoredoxin	F	GO:0047134	protein-disulfide reductase activity
g00002c00110	nucleoredoxin	C	GO:0005634	nucleus
g00002c00110	nucleoredoxin	C	GO:0005829	cytosol
g00002c00110	nucleoredoxin	P	GO:0055114	oxidation reduction
g00002c00114	caveolin-3	C	GO:0009986	cell surface
g00002c00114	caveolin-3	P	GO:0006641	triglyceride metabolic process
g00002c00114	caveolin-3	P	GO:0007204	elevation of cytosolic calcium ion concentration
g00002c00114	caveolin-3	P	GO:0031579	membrane raft organization
g00002c00114	caveolin-3	F	GO:0050998	nitric-oxide synthase binding
g00002c00114	caveolin-3	C	GO:0005901	caveola
g00002c00114	caveolin-3	F	GO:0032947	protein complex scaffold
g00002c00114	caveolin-3	F	GO:0008022	protein C-terminus binding
g00002c00114	caveolin-3	P	GO:0042693	muscle cell fate commitment
g00002c00114	caveolin-3	C	GO:0005625	soluble fraction
g00002c00114	caveolin-3	P	GO:0031116	positive regulation of microtubule polymerization
g00002c00114	caveolin-3	P	GO:0051001	negative regulation of nitric-oxide synthase activity
g00002c00114	caveolin-3	P	GO:0008104	protein localization
g00002c00114	caveolin-3	C	GO:0031594	neuromuscular junction
g00002c00114	caveolin-3	P	GO:0016049	cell growth
g00002c00114	caveolin-3	C	GO:0030315	T-tubule
g00002c00114	caveolin-3	P	GO:0060307	regulation of ventricular cardiomyocyte membrane repolarization
g00002c00114	caveolin-3	P	GO:0043409	negative regulation of MAPKKK cascade
g00002c00114	caveolin-3	P	GO:0010614	negative regulation of cardiac muscle hypertrophy
g00002c00114	caveolin-3	C	GO:0042598	vesicular fraction
g00002c00114	caveolin-3	P	GO:0014819	regulation of skeletal muscle contraction
g00002c00114	caveolin-3	P	GO:0051925	regulation of calcium ion transport via voltage-gated calcium channel activity
g00002c00114	caveolin-3	P	GO:0042593	glucose homeostasis
g00002c00114	caveolin-3	P	GO:0007517	muscle organ development
g00002c00114	caveolin-3	C	GO:0000139	Golgi membrane
g00002c00114	caveolin-3	P	GO:0042632	cholesterol homeostasis
g00002c00114	caveolin-3	P	GO:0007520	myoblast fusion
g00002c00114	caveolin-3	P	GO:0033292	T-tubule organization
g00002c00114	caveolin-3	F	GO:0032403	protein complex binding
g00002c00114	caveolin-3	C	GO:0016021	integral to membrane
g00002c00114	caveolin-3	P	GO:0060299	negative regulation of sarcomere organization
g00002c00114	caveolin-3	P	GO:0043407	negative regulation of MAP kinase activity
g00002c00114	caveolin-3	P	GO:0006897	endocytosis
g00002c00114	caveolin-3	P	GO:0046716	muscle cell homeostasis
g00002c00114	caveolin-3	P	GO:0060035	notochord cell development
g00002c00114	caveolin-3	P	GO:0045792	negative regulation of cell size
g00002c00114	caveolin-3	C	GO:0016010	dystrophin-associated glycoprotein complex
g00002c00114	caveolin-3	C	GO:0030018	Z disc
g00002c00114	caveolin-3	F	GO:0017080	sodium channel regulator activity
g00002c00115	nuclear receptor subfamily group member 2	P	GO:0001764	neuron migration
g00002c00115	nuclear receptor subfamily group member 2	F	GO:0001972	retinoic acid binding
g00002c00115	nuclear receptor subfamily group member 2	P	GO:0000122	negative regulation of transcription from RNA polymerase II promoter
g00002c00115	nuclear receptor subfamily group member 2	F	GO:0003714	transcription corepressor activity
g00002c00115	nuclear receptor subfamily group member 2	P	GO:0060173	limb development
g00002c00115	nuclear receptor subfamily group member 2	F	GO:0008270	zinc ion binding
g00002c00115	nuclear receptor subfamily group member 2	F	GO:0003707	steroid hormone receptor activity
g00002c00115	nuclear receptor subfamily group member 2	P	GO:0009952	anterior/posterior pattern formation
g00002c00115	nuclear receptor subfamily group member 2	P	GO:0043193	positive regulation of gene-specific transcription
g00002c00115	nuclear receptor subfamily group member 2	P	GO:0030900	forebrain development
g00002c00115	nuclear receptor subfamily group member 2	F	GO:0003706	ligand-regulated transcription factor activity
g00002c00115	nuclear receptor subfamily group member 2	P	GO:0045736	negative regulation of cyclin-dependent protein kinase activity
g00002c00115	nuclear receptor subfamily group member 2	F	GO:0016563	transcription activator activity
g00002c00115	nuclear receptor subfamily group member 2	P	GO:0010596	negative regulation of endothelial cell migration
g00002c00115	nuclear receptor subfamily group member 2	P	GO:0043401	steroid hormone mediated signaling pathway
g00002c00115	nuclear receptor subfamily group member 2	P	GO:0007519	skeletal muscle tissue development
g00002c00115	nuclear receptor subfamily group member 2	P	GO:0001937	negative regulation of endothelial cell proliferation
g00002c00115	nuclear receptor subfamily group member 2	P	GO:0006629	lipid metabolic process
g00002c00115	nuclear receptor subfamily group member 2	P	GO:0009956	radial pattern formation
g00002c00115	nuclear receptor subfamily group member 2	F	GO:0003700	transcription factor activity
g00002c00115	nuclear receptor subfamily group member 2	P	GO:0048514	blood vessel morphogenesis
g00002c00115	nuclear receptor subfamily group member 2	P	GO:0032582	negative regulation of gene-specific transcription
g00002c00115	nuclear receptor subfamily group member 2	P	GO:0060849	regulation of transcription involved in lymphatic endothelial cell fate commitment
g00002c00115	nuclear receptor subfamily group member 2	F	GO:0042803	protein homodimerization activity
g00002c00115	nuclear receptor subfamily group member 2	F	GO:0010843	promoter binding
g00002c00115	nuclear receptor subfamily group member 2	C	GO:0005634	nucleus
g00002c00115	nuclear receptor subfamily group member 2	P	GO:0032355	response to estradiol stimulus
g00002c00120	beta-synuclein	F	GO:0005509	calcium ion binding
g00002c00120	beta-synuclein	C	GO:0005739	mitochondrion
g00002c00120	beta-synuclein	C	GO:0043195	terminal button
g00002c00120	beta-synuclein	C	GO:0019717	synaptosome
g00002c00120	beta-synuclein	P	GO:0042417	dopamine metabolic process
g00002c00120	beta-synuclein	F	GO:0004859	phospholipase inhibitor activity
g00002c00120	beta-synuclein	P	GO:0043524	negative regulation of neuron apoptosis
g00002c00127	type alpha 2	C	GO:0005615	extracellular space
g00002c00127	type alpha 2	P	GO:0016337	cell-cell adhesion
g00002c00127	type alpha 2	F	GO:0030674	protein binding, bridging
g00002c00127	type alpha 2	C	GO:0042383	sarcolemma
g00002c00127	type alpha 2	F	GO:0005201	extracellular matrix structural constituent
g00002c00127	type alpha 2	P	GO:0007411	axon guidance
g00002c00127	type alpha 2	P	GO:0009749	response to glucose stimulus
g00002c00127	type alpha 2	C	GO:0005578	proteinaceous extracellular matrix
g00002c00127	type alpha 2	P	GO:0030198	extracellular matrix organization
g00002c00134	nuclear pore glycoprotein p62	P	GO:0042059	negative regulation of epidermal growth factor receptor signaling pathway
g00002c00134	nuclear pore glycoprotein p62	F	GO:0046966	thyroid hormone receptor binding
g00002c00134	nuclear pore glycoprotein p62	F	GO:0030528	transcription regulator activity
g00002c00134	nuclear pore glycoprotein p62	P	GO:0051028	mRNA transport
g00002c00134	nuclear pore glycoprotein p62	F	GO:0051425	PTB domain binding
g00002c00134	nuclear pore glycoprotein p62	P	GO:0016032	viral reproduction
g00002c00134	nuclear pore glycoprotein p62	P	GO:0006913	nucleocytoplasmic transport
g00002c00134	nuclear pore glycoprotein p62	C	GO:0031965	nuclear membrane
g00002c00134	nuclear pore glycoprotein p62	P	GO:0009755	hormone-mediated signaling pathway
g00002c00134	nuclear pore glycoprotein p62	P	GO:0010827	regulation of glucose transport
g00002c00134	nuclear pore glycoprotein p62	P	GO:0043407	negative regulation of MAP kinase activity
g00002c00134	nuclear pore glycoprotein p62	P	GO:0015031	protein transport
g00002c00134	nuclear pore glycoprotein p62	P	GO:0007569	cell aging
g00002c00134	nuclear pore glycoprotein p62	P	GO:0046580	negative regulation of Ras protein signal transduction
g00002c00134	nuclear pore glycoprotein p62	F	GO:0030159	receptor signaling complex scaffold activity
g00002c00134	nuclear pore glycoprotein p62	F	GO:0043130	ubiquitin binding
g00002c00134	nuclear pore glycoprotein p62	C	GO:0005737	cytoplasm
g00002c00134	nuclear pore glycoprotein p62	P	GO:0008285	negative regulation of cell proliferation
g00002c00134	nuclear pore glycoprotein p62	F	GO:0042169	SH2 domain binding
g00002c00134	nuclear pore glycoprotein p62	F	GO:0005487	nucleocytoplasmic transporter activity
g00002c00134	nuclear pore glycoprotein p62	C	GO:0005643	nuclear pore
g00002c00134	nuclear pore glycoprotein p62	P	GO:0005975	carbohydrate metabolic process
g00002c00134	nuclear pore glycoprotein p62	P	GO:0043123	positive regulation of I-kappaB kinase/NF-kappaB cascade
g00002c00134	nuclear pore glycoprotein p62	F	GO:0004674	protein serine/threonine kinase activity
g00002c00134	nuclear pore glycoprotein p62	C	GO:0031074	nucleocytoplasmic shuttling complex
g00002c00134	nuclear pore glycoprotein p62	P	GO:0045742	positive regulation of epidermal growth factor receptor signaling pathway
g00002c00134	nuclear pore glycoprotein p62	P	GO:0055085	transmembrane transport
g00002c00134	nuclear pore glycoprotein p62	F	GO:0017056	structural constituent of nuclear pore
g00002c00134	nuclear pore glycoprotein p62	F	GO:0003682	chromatin binding
g00002c00134	nuclear pore glycoprotein p62	C	GO:0030529	ribonucleoprotein complex
g00002c00134	nuclear pore glycoprotein p62	C	GO:0000922	spindle pole
g00002c00134	nuclear pore glycoprotein p62	P	GO:0043066	negative regulation of apoptosis
g00002c00139	6- muscle type	C	GO:0005945	6-phosphofructokinase complex
g00002c00139	6- muscle type	P	GO:0051289	protein homotetramerization
g00002c00139	6- muscle type	F	GO:0008022	protein C-terminus binding
g00002c00139	6- muscle type	P	GO:0046835	carbohydrate phosphorylation
g00002c00139	6- muscle type	F	GO:0016208	AMP binding
g00002c00139	6- muscle type	P	GO:0030388	fructose 1,6-bisphosphate metabolic process
g00002c00139	6- muscle type	F	GO:0046872	metal ion binding
g00002c00139	6- muscle type	F	GO:0070095	fructose-6-phosphate binding
g00002c00139	6- muscle type	P	GO:0006096	glycolysis
g00002c00139	6- muscle type	F	GO:0042802	identical protein binding
g00002c00139	6- muscle type	P	GO:0046716	muscle cell homeostasis
g00002c00139	6- muscle type	P	GO:0006002	fructose 6-phosphate metabolic process
g00002c00139	6- muscle type	P	GO:0001678	cellular glucose homeostasis
g00002c00139	6- muscle type	C	GO:0005625	soluble fraction
g00002c00139	6- muscle type	F	GO:0003872	6-phosphofructokinase activity
g00002c00139	6- muscle type	F	GO:0005524	ATP binding
g00002c00139	6- muscle type	F	GO:0019900	kinase binding
g00002c00139	6- muscle type	P	GO:0032024	positive regulation of insulin secretion
g00002c00139	6- muscle type	C	GO:0016324	apical plasma membrane
g00002c00140	6- muscle type	C	GO:0005945	6-phosphofructokinase complex
g00002c00140	6- muscle type	P	GO:0051289	protein homotetramerization
g00002c00140	6- muscle type	F	GO:0008022	protein C-terminus binding
g00002c00140	6- muscle type	P	GO:0046835	carbohydrate phosphorylation
g00002c00140	6- muscle type	F	GO:0016208	AMP binding
g00002c00140	6- muscle type	P	GO:0030388	fructose 1,6-bisphosphate metabolic process
g00002c00140	6- muscle type	F	GO:0046872	metal ion binding
g00002c00140	6- muscle type	F	GO:0070095	fructose-6-phosphate binding
g00002c00140	6- muscle type	P	GO:0006096	glycolysis
g00002c00140	6- muscle type	F	GO:0042802	identical protein binding
g00002c00140	6- muscle type	P	GO:0046716	muscle cell homeostasis
g00002c00140	6- muscle type	P	GO:0006002	fructose 6-phosphate metabolic process
g00002c00140	6- muscle type	C	GO:0005625	soluble fraction
g00002c00140	6- muscle type	F	GO:0003872	6-phosphofructokinase activity
g00002c00140	6- muscle type	F	GO:0005524	ATP binding
g00002c00140	6- muscle type	F	GO:0019900	kinase binding
g00002c00140	6- muscle type	P	GO:0032024	positive regulation of insulin secretion
g00002c00140	6- muscle type	P	GO:0042593	glucose homeostasis
g00002c00140	6- muscle type	C	GO:0016324	apical plasma membrane
g00002c00141	retrotransposable element tf2 155 kda protein type 1-like	P	GO:0006259	DNA metabolic process
g00002c00141	retrotransposable element tf2 155 kda protein type 1-like	F	GO:0003676	nucleic acid binding
g00002c00141	retrotransposable element tf2 155 kda protein type 1-like	C	GO:0043229	intracellular organelle
g00002c00141	retrotransposable element tf2 155 kda protein type 1-like	F	GO:0003824	catalytic activity
g00002c00142	novel protein vertebrate complement component 3	F	GO:0048037	cofactor binding
g00002c00142	novel protein vertebrate complement component 3	P	GO:0006957	complement activation, alternative pathway
g00002c00142	novel protein vertebrate complement component 3	P	GO:0009605	response to external stimulus
g00002c00142	novel protein vertebrate complement component 3	F	GO:0004943	C3a anaphylatoxin receptor activity
g00002c00142	novel protein vertebrate complement component 3	F	GO:0005515	protein binding
g00002c00142	novel protein vertebrate complement component 3	P	GO:0016064	immunoglobulin mediated immune response
g00002c00142	novel protein vertebrate complement component 3	C	GO:0005576	extracellular region
g00002c00142	novel protein vertebrate complement component 3	P	GO:0007596	blood coagulation
g00002c00142	novel protein vertebrate complement component 3	P	GO:0007165	signal transduction
g00002c00142	novel protein vertebrate complement component 3	P	GO:0010575	positive regulation vascular endothelial growth factor production
g00002c00142	novel protein vertebrate complement component 3	P	GO:0006954	inflammatory response
g00002c00149	retrotransposable element tf2 155 kda protein type 1-like	F	GO:0005488	binding
g00002c00152	n-myc downstream regulated gene 1	C	GO:0005737	cytoplasm
g00002c00152	n-myc downstream regulated gene 1	C	GO:0005886	plasma membrane
g00002c00152	n-myc downstream regulated gene 1	F	GO:0005515	protein binding
g00002c00152	n-myc downstream regulated gene 1	P	GO:0045576	mast cell activation
g00002c00152	n-myc downstream regulated gene 1	P	GO:0048793	pronephros development
g00002c00152	n-myc downstream regulated gene 1	C	GO:0005634	nucleus
g00002c00152	n-myc downstream regulated gene 1	P	GO:0010038	response to metal ion
g00002c00152	n-myc downstream regulated gene 1	C	GO:0015630	microtubule cytoskeleton
g00002c00153	junctional adhesion molecule 2	P	GO:0050900	leukocyte migration
g00002c00153	junctional adhesion molecule 2	C	GO:0044459	plasma membrane part
g00002c00153	junctional adhesion molecule 2	P	GO:0007596	blood coagulation
g00002c00161	nol1 nop2 sun domain member 4	F	GO:0008168	methyltransferase activity
g00002c00161	nol1 nop2 sun domain member 4	P	GO:0032259	methylation
g00002c00164	morc family cw-type zinc finger protein 3	P	GO:0018105	peptidyl-serine phosphorylation
g00002c00164	morc family cw-type zinc finger protein 3	C	GO:0016235	aggresome
g00002c00164	morc family cw-type zinc finger protein 3	P	GO:0051457	maintenance of protein location in nucleus
g00002c00164	morc family cw-type zinc finger protein 3	F	GO:0008270	zinc ion binding
g00002c00164	morc family cw-type zinc finger protein 3	C	GO:0005730	nucleolus
g00002c00164	morc family cw-type zinc finger protein 3	C	GO:0045111	intermediate filament cytoskeleton
g00002c00164	morc family cw-type zinc finger protein 3	P	GO:0050821	protein stabilization
g00002c00164	morc family cw-type zinc finger protein 3	P	GO:0007569	cell aging
g00002c00164	morc family cw-type zinc finger protein 3	F	GO:0005524	ATP binding
g00002c00164	morc family cw-type zinc finger protein 3	C	GO:0016605	PML body
g00002c00164	morc family cw-type zinc finger protein 3	P	GO:0009791	post-embryonic development
g00002c00164	morc family cw-type zinc finger protein 3	P	GO:0048147	negative regulation of fibroblast proliferation
g00002c00165	morc family cw-type zinc finger 3	P	GO:0018105	peptidyl-serine phosphorylation
g00002c00165	morc family cw-type zinc finger 3	C	GO:0016235	aggresome
g00002c00165	morc family cw-type zinc finger 3	P	GO:0051457	maintenance of protein location in nucleus
g00002c00165	morc family cw-type zinc finger 3	C	GO:0005730	nucleolus
g00002c00165	morc family cw-type zinc finger 3	F	GO:0046872	metal ion binding
g00002c00165	morc family cw-type zinc finger 3	C	GO:0045111	intermediate filament cytoskeleton
g00002c00165	morc family cw-type zinc finger 3	P	GO:0050821	protein stabilization
g00002c00165	morc family cw-type zinc finger 3	P	GO:0007569	cell aging
g00002c00165	morc family cw-type zinc finger 3	C	GO:0016605	PML body
g00002c00165	morc family cw-type zinc finger 3	P	GO:0009791	post-embryonic development
g00002c00165	morc family cw-type zinc finger 3	P	GO:0048147	negative regulation of fibroblast proliferation
g00002c00167	caveolin 3	C	GO:0009986	cell surface
g00002c00167	caveolin 3	P	GO:0006641	triglyceride metabolic process
g00005c00026	dual adaptor of phosphotyrosine and 3-phosphoinositides	P	GO:0007165	signal transduction
g00005c00026	dual adaptor of phosphotyrosine and 3-phosphoinositides	F	GO:0043325	phosphatidylinositol-3,4-bisphosphate binding
g00005c00026	dual adaptor of phosphotyrosine and 3-phosphoinositides	P	GO:0006470	protein amino acid dephosphorylation
g00005c00026	dual adaptor of phosphotyrosine and 3-phosphoinositides	P	GO:0050790	regulation of catalytic activity
g00005c00026	dual adaptor of phosphotyrosine and 3-phosphoinositides	F	GO:0035014	phosphoinositide 3-kinase regulator activity
g00005c00026	dual adaptor of phosphotyrosine and 3-phosphoinositides	P	GO:0042325	regulation of phosphorylation
g00005c00039	v-akt murine thymoma viral oncogene homolog 1	P	GO:0000060	protein import into nucleus, translocation
g00005c00039	v-akt murine thymoma viral oncogene homolog 1	P	GO:0070141	response to UV-A
g00005c00039	v-akt murine thymoma viral oncogene homolog 1	P	GO:0051146	striated muscle cell differentiation
g00005c00039	v-akt murine thymoma viral oncogene homolog 1	P	GO:0060716	labyrinthine layer blood vessel development
g00005c00039	v-akt murine thymoma viral oncogene homolog 1	P	GO:0032094	response to food
g00005c00039	v-akt murine thymoma viral oncogene homolog 1	C	GO:0005819	spindle
g00005c00039	v-akt murine thymoma viral oncogene homolog 1	P	GO:0046777	protein amino acid autophosphorylation
g00005c00039	v-akt murine thymoma viral oncogene homolog 1	P	GO:0016567	protein ubiquitination
g00005c00039	v-akt murine thymoma viral oncogene homolog 1	P	GO:0033138	positive regulation of peptidyl-serine phosphorylation
g00005c00039	v-akt murine thymoma viral oncogene homolog 1	P	GO:0071363	cellular response to growth factor stimulus
g00005c00039	v-akt murine thymoma viral oncogene homolog 1	P	GO:0010748	negative regulation of plasma membrane long-chain fatty acid transport
g00005c00039	v-akt murine thymoma viral oncogene homolog 1	P	GO:0031999	negative regulation of fatty acid beta-oxidation
g00005c00039	v-akt murine thymoma viral oncogene homolog 1	F	GO:0030235	nitric-oxide synthase regulator activity
g00005c00039	v-akt murine thymoma viral oncogene homolog 1	P	GO:0045725	positive regulation of glycogen biosynthetic process
g00005c00039	v-akt murine thymoma viral oncogene homolog 1	F	GO:0005080	protein kinase C binding
g00005c00039	v-akt murine thymoma viral oncogene homolog 1	P	GO:0042593	glucose homeostasis
g00005c00039	v-akt murine thymoma viral oncogene homolog 1	P	GO:0007281	germ cell development
g00005c00039	v-akt murine thymoma viral oncogene homolog 1	F	GO:0042802	identical protein binding
g00005c00039	v-akt murine thymoma viral oncogene homolog 1	P	GO:0051000	positive regulation of nitric-oxide synthase activity
g00005c00039	v-akt murine thymoma viral oncogene homolog 1	P	GO:0006954	inflammatory response
g00005c00039	v-akt murine thymoma viral oncogene homolog 1	P	GO:0090004	positive regulation of establishment of protein localization in plasma membrane
g00005c00039	v-akt murine thymoma viral oncogene homolog 1	P	GO:0045944	positive regulation of transcription from RNA polymerase II promoter
g00005c00039	v-akt murine thymoma viral oncogene homolog 1	P	GO:0008637	apoptotic mitochondrial changes
g00005c00039	v-akt murine thymoma viral oncogene homolog 1	P	GO:0048011	nerve growth factor receptor signaling pathway
g00005c00039	v-akt murine thymoma viral oncogene homolog 1	C	GO:0005886	plasma membrane
g00005c00039	v-akt murine thymoma viral oncogene homolog 1	P	GO:0034405	response to fluid shear stress
g00005c00039	v-akt murine thymoma viral oncogene homolog 1	P	GO:0043491	protein kinase B signaling cascade
g00005c00039	v-akt murine thymoma viral oncogene homolog 1	P	GO:0045429	positive regulation of nitric oxide biosynthetic process
g00005c00039	v-akt murine thymoma viral oncogene homolog 1	C	GO:0005654	nucleoplasm
g00005c00039	v-akt murine thymoma viral oncogene homolog 1	P	GO:0001893	maternal placenta development
g00005c00039	v-akt murine thymoma viral oncogene homolog 1	P	GO:0048009	insulin-like growth factor receptor signaling pathway
g00005c00039	v-akt murine thymoma viral oncogene homolog 1	P	GO:0045884	regulation of survival gene product expression
g00005c00039	v-akt murine thymoma viral oncogene homolog 1	P	GO:0007186	G-protein coupled receptor protein signaling pathway
g00005c00039	v-akt murine thymoma viral oncogene homolog 1	P	GO:0030168	platelet activation
g00005c00039	v-akt murine thymoma viral oncogene homolog 1	P	GO:0045600	positive regulation of fat cell differentiation
g00005c00039	v-akt murine thymoma viral oncogene homolog 1	P	GO:0044419	interspecies interaction between organisms
g00005c00039	v-akt murine thymoma viral oncogene homolog 1	P	GO:0001649	osteoblast differentiation
g00005c00039	v-akt murine thymoma viral oncogene homolog 1	F	GO:0004674	protein serine/threonine kinase activity
g00005c00039	v-akt murine thymoma viral oncogene homolog 1	P	GO:0016071	mRNA metabolic process
g00005c00039	v-akt murine thymoma viral oncogene homolog 1	P	GO:0032436	positive regulation of proteasomal ubiquitin-dependent protein catabolic process
g00005c00039	v-akt murine thymoma viral oncogene homolog 1	P	GO:0031659	positive regulation of cyclin-dependent protein kinase activity during G1/S
g00005c00039	v-akt murine thymoma viral oncogene homolog 1	C	GO:0005829	cytosol
g00005c00039	v-akt murine thymoma viral oncogene homolog 1	P	GO:0008633	activation of pro-apoptotic gene products
g00005c00039	v-akt murine thymoma viral oncogene homolog 1	P	GO:0060709	glycogen cell development involved in embryonic placenta development
g00005c00039	v-akt murine thymoma viral oncogene homolog 1	C	GO:0030027	lamellipodium
g00005c00039	v-akt murine thymoma viral oncogene homolog 1	P	GO:0048015	phosphoinositide-mediated signaling
g00005c00039	v-akt murine thymoma viral oncogene homolog 1	P	GO:0008629	induction of apoptosis by intracellular signals
g00010c00172	Putative transposase [Dicentrarchus labrax]	P	GO:0015074	DNA integration
g00010c00173	transposase	P	GO:0006259	DNA metabolic process
g00010c00173	transposase	F	GO:0005488	binding
g00010c00173	transposase	F	GO:0003824	catalytic activity
g00010c00175	transposase	P	GO:0006259	DNA metabolic process
g00010c00175	transposase	F	GO:0005488	binding
g00010c00175	transposase	F	GO:0003824	catalytic activity
g00010c00182	transposase	P	GO:0006313	transposition, DNA-mediated
g00010c00182	transposase	F	GO:0003677	DNA binding
g00010c00182	transposase	C	GO:0016459	myosin complex
g00010c00182	transposase	F	GO:0005524	ATP binding
g00010c00182	transposase	F	GO:0003774	motor activity
g00010c00182	transposase	F	GO:0004803	transposase activity
g00010c00182	transposase	P	GO:0015074	DNA integration
g00010c00184	transposase	P	GO:0006259	DNA metabolic process
g00010c00184	transposase	F	GO:0005488	binding
g00010c00184	transposase	C	GO:0043229	intracellular organelle
g00010c00184	transposase	F	GO:0003824	catalytic activity
g00010c00187	transposable element tcb1 transposase	F	GO:0017111	nucleoside-triphosphatase activity
g00010c00187	transposable element tcb1 transposase	F	GO:0000166	nucleotide binding
g00010c00191	transposase	P	GO:0006313	transposition, DNA-mediated
g00010c00191	transposase	F	GO:0003677	DNA binding
g00010c00191	transposase	F	GO:0004803	transposase activity
g00010c00191	transposase	P	GO:0015074	DNA integration
g00010c00193	transposase	P	GO:0006313	transposition, DNA-mediated
g00010c00193	transposase	F	GO:0003677	DNA binding
g00010c00193	transposase	F	GO:0004803	transposase activity
g00010c00193	transposase	P	GO:0015074	DNA integration
g00010c00195	transposable element tcb1 transposase	P	GO:0006259	DNA metabolic process
g00010c00195	transposable element tcb1 transposase	F	GO:0005488	binding
g00010c00195	transposable element tcb1 transposase	F	GO:0003824	catalytic activity
g00010c00196	transposase	P	GO:0006313	transposition, DNA-mediated
g00010c00196	transposase	F	GO:0003677	DNA binding
g00010c00196	transposase	F	GO:0004803	transposase activity
g00010c00196	transposase	P	GO:0015074	DNA integration
g00010c00203	sjchgc03012 protein	P	GO:0006313	transposition, DNA-mediated
g00010c00203	sjchgc03012 protein	F	GO:0003677	DNA binding
g00010c00203	sjchgc03012 protein	C	GO:0016459	myosin complex
g00010c00203	sjchgc03012 protein	F	GO:0005524	ATP binding
g00010c00203	sjchgc03012 protein	F	GO:0003774	motor activity
g00010c00203	sjchgc03012 protein	F	GO:0004803	transposase activity
g00010c00203	sjchgc03012 protein	P	GO:0015074	DNA integration
g00011c00001	tetratricopeptide repeat domain 13 isoform 1	F	GO:0005488	binding
g00011c00002	tetratricopeptide repeat domain 13 isoform 1	F	GO:0005488	binding
g00011c00007	adenylate kinase 3-like 1	F	GO:0004017	adenylate kinase activity
g00011c00007	adenylate kinase 3-like 1	F	GO:0005525	GTP binding
g00011c00007	adenylate kinase 3-like 1	P	GO:0009165	nucleotide biosynthetic process
g00011c00007	adenylate kinase 3-like 1	P	GO:0010243	response to organic nitrogen
g00011c00007	adenylate kinase 3-like 1	C	GO:0005759	mitochondrial matrix
g00011c00007	adenylate kinase 3-like 1	F	GO:0005524	ATP binding
g00011c00007	adenylate kinase 3-like 1	P	GO:0014070	response to organic cyclic substance
g00011c00007	adenylate kinase 3-like 1	F	GO:0046899	nucleoside triphosphate adenylate kinase activity
g00011c00007	adenylate kinase 3-like 1	P	GO:0046939	nucleotide phosphorylation
g00011c00008	transposase homolog	F	GO:0005488	binding
g00011c00008	transposase homolog	P	GO:0008152	metabolic process
g00011c00008	transposase homolog	F	GO:0003824	catalytic activity
g00011c00010	adenylate kinase 3-like 1	F	GO:0004017	adenylate kinase activity
g00011c00010	adenylate kinase 3-like 1	F	GO:0005525	GTP binding
g00011c00010	adenylate kinase 3-like 1	P	GO:0009165	nucleotide biosynthetic process
g00011c00010	adenylate kinase 3-like 1	P	GO:0010243	response to organic nitrogen
g00011c00010	adenylate kinase 3-like 1	C	GO:0005759	mitochondrial matrix
g00011c00010	adenylate kinase 3-like 1	F	GO:0005524	ATP binding
g00011c00010	adenylate kinase 3-like 1	P	GO:0014070	response to organic cyclic substance
g00011c00010	adenylate kinase 3-like 1	F	GO:0046899	nucleoside triphosphate adenylate kinase activity
g00011c00010	adenylate kinase 3-like 1	P	GO:0046939	nucleotide phosphorylation
g00011c00017	adenylate kinase 3-like 1	F	GO:0004017	adenylate kinase activity
g00011c00017	adenylate kinase 3-like 1	F	GO:0005525	GTP binding
g00011c00017	adenylate kinase 3-like 1	P	GO:0009165	nucleotide biosynthetic process
g00011c00017	adenylate kinase 3-like 1	P	GO:0010243	response to organic nitrogen
g00011c00017	adenylate kinase 3-like 1	C	GO:0005759	mitochondrial matrix
g00011c00017	adenylate kinase 3-like 1	F	GO:0005524	ATP binding
g00011c00017	adenylate kinase 3-like 1	P	GO:0014070	response to organic cyclic substance
g00011c00017	adenylate kinase 3-like 1	F	GO:0046899	nucleoside triphosphate adenylate kinase activity
g00011c00017	adenylate kinase 3-like 1	P	GO:0046939	nucleotide phosphorylation
g00011c00019	adenylate kinase 3-like 1	F	GO:0004017	adenylate kinase activity
g00011c00019	adenylate kinase 3-like 1	F	GO:0005525	GTP binding
g00011c00019	adenylate kinase 3-like 1	P	GO:0009165	nucleotide biosynthetic process
g00011c00019	adenylate kinase 3-like 1	P	GO:0010243	response to organic nitrogen
g00011c00019	adenylate kinase 3-like 1	C	GO:0005759	mitochondrial matrix
g00011c00019	adenylate kinase 3-like 1	F	GO:0005524	ATP binding
g00011c00019	adenylate kinase 3-like 1	P	GO:0014070	response to organic cyclic substance
g00011c00019	adenylate kinase 3-like 1	F	GO:0046899	nucleoside triphosphate adenylate kinase activity
g00011c00019	adenylate kinase 3-like 1	P	GO:0046939	nucleotide phosphorylation
g00011c00021	transposase homolog	F	GO:0005488	binding
g00011c00021	transposase homolog	P	GO:0006259	DNA metabolic process
g00011c00021	transposase homolog	F	GO:0003824	catalytic activity
g00011c00023	adenylate kinase 3-like 1	F	GO:0004017	adenylate kinase activity
g00011c00023	adenylate kinase 3-like 1	F	GO:0005525	GTP binding
g00011c00023	adenylate kinase 3-like 1	P	GO:0009165	nucleotide biosynthetic process
g00011c00023	adenylate kinase 3-like 1	P	GO:0010243	response to organic nitrogen
g00011c00023	adenylate kinase 3-like 1	C	GO:0005759	mitochondrial matrix
g00011c00023	adenylate kinase 3-like 1	F	GO:0005524	ATP binding
g00011c00023	adenylate kinase 3-like 1	P	GO:0014070	response to organic cyclic substance
g00011c00023	adenylate kinase 3-like 1	F	GO:0046899	nucleoside triphosphate adenylate kinase activity
g00011c00023	adenylate kinase 3-like 1	P	GO:0046939	nucleotide phosphorylation
g00011c00027	adenylate kinase 3-like 1	F	GO:0004017	adenylate kinase activity
g00011c00027	adenylate kinase 3-like 1	F	GO:0005525	GTP binding
g00011c00027	adenylate kinase 3-like 1	P	GO:0009165	nucleotide biosynthetic process
g00011c00027	adenylate kinase 3-like 1	P	GO:0010243	response to organic nitrogen
g00011c00027	adenylate kinase 3-like 1	C	GO:0005759	mitochondrial matrix
g00011c00027	adenylate kinase 3-like 1	F	GO:0005524	ATP binding
g00011c00027	adenylate kinase 3-like 1	P	GO:0014070	response to organic cyclic substance
g00011c00027	adenylate kinase 3-like 1	F	GO:0046899	nucleoside triphosphate adenylate kinase activity
g00011c00027	adenylate kinase 3-like 1	P	GO:0046939	nucleotide phosphorylation
g00011c00031	drebrin-like protein	C	GO:0001726	ruffle
g00011c00031	drebrin-like protein	P	GO:0051016	barbed-end actin filament capping
g00011c00031	drebrin-like protein	C	GO:0030425	dendrite
g00011c00031	drebrin-like protein	P	GO:0051017	actin filament bundle assembly
g00011c00031	drebrin-like protein	F	GO:0008022	protein C-terminus binding
g00011c00031	drebrin-like protein	F	GO:0051015	actin filament binding
g00011c00031	drebrin-like protein	P	GO:0051014	actin filament severing
g00011c00031	drebrin-like protein	C	GO:0005938	cell cortex
g00011c00031	drebrin-like protein	F	GO:0019904	protein domain specific binding
g00011c00031	drebrin-like protein	C	GO:0030027	lamellipodium
g00011c00031	drebrin-like protein	P	GO:0016601	Rac protein signal transduction
g00011c00031	drebrin-like protein	C	GO:0014069	postsynaptic density
g00011c00032	uridine phosphorylase 2	C	GO:0005829	cytosol
g00011c00032	uridine phosphorylase 2	P	GO:0046135	pyrimidine nucleoside catabolic process
g00011c00032	uridine phosphorylase 2	P	GO:0046108	uridine metabolic process
g00011c00032	uridine phosphorylase 2	F	GO:0004850	uridine phosphorylase activity
g00011c00032	uridine phosphorylase 2	P	GO:0006206	pyrimidine base metabolic process
g00011c00032	uridine phosphorylase 2	P	GO:0009166	nucleotide catabolic process
g00011c00032	uridine phosphorylase 2	P	GO:0043097	pyrimidine nucleoside salvage
g00011c00032	uridine phosphorylase 2	C	GO:0045098	type III intermediate filament
g00011c00034	transposase homolog	F	GO:0005488	binding
g00011c00034	transposase homolog	F	GO:0003824	catalytic activity
g00011c00034	transposase homolog	P	GO:0006310	DNA recombination
g00011c00037	tetratricopeptide repeat domain 13 isoform 1	F	GO:0005488	binding
g00011c00038	adenylate kinase 3-like 1	F	GO:0004017	adenylate kinase activity
g00011c00038	adenylate kinase 3-like 1	F	GO:0005525	GTP binding
g00011c00038	adenylate kinase 3-like 1	P	GO:0009165	nucleotide biosynthetic process
g00011c00038	adenylate kinase 3-like 1	P	GO:0010243	response to organic nitrogen
g00011c00038	adenylate kinase 3-like 1	C	GO:0005759	mitochondrial matrix
g00011c00038	adenylate kinase 3-like 1	F	GO:0005524	ATP binding
g00011c00038	adenylate kinase 3-like 1	P	GO:0014070	response to organic cyclic substance
g00011c00038	adenylate kinase 3-like 1	F	GO:0046899	nucleoside triphosphate adenylate kinase activity
g00011c00038	adenylate kinase 3-like 1	P	GO:0046939	nucleotide phosphorylation
g00011c00042	transposase homolog	F	GO:0005488	binding
g00011c00042	transposase homolog	F	GO:0003824	catalytic activity
g00011c00042	transposase homolog	P	GO:0006310	DNA recombination
g00011c00049	transposable element tcb1 transposase	F	GO:0005488	binding
g00011c00049	transposable element tcb1 transposase	F	GO:0003824	catalytic activity
g00002c00167	caveolin 3	P	GO:0007204	elevation of cytosolic calcium ion concentration
g00002c00167	caveolin 3	P	GO:0031579	membrane raft organization
g00002c00167	caveolin 3	F	GO:0050998	nitric-oxide synthase binding
g00002c00167	caveolin 3	C	GO:0005901	caveola
g00002c00167	caveolin 3	F	GO:0032947	protein complex scaffold
g00002c00167	caveolin 3	F	GO:0008022	protein C-terminus binding
g00002c00167	caveolin 3	P	GO:0042693	muscle cell fate commitment
g00002c00167	caveolin 3	C	GO:0005625	soluble fraction
g00002c00167	caveolin 3	P	GO:0031116	positive regulation of microtubule polymerization
g00002c00167	caveolin 3	P	GO:0051001	negative regulation of nitric-oxide synthase activity
g00002c00167	caveolin 3	P	GO:0008104	protein localization
g00002c00167	caveolin 3	C	GO:0031594	neuromuscular junction
g00002c00167	caveolin 3	P	GO:0016049	cell growth
g00002c00167	caveolin 3	C	GO:0030315	T-tubule
g00002c00167	caveolin 3	P	GO:0060307	regulation of ventricular cardiomyocyte membrane repolarization
g00002c00167	caveolin 3	P	GO:0043409	negative regulation of MAPKKK cascade
g00002c00167	caveolin 3	P	GO:0010614	negative regulation of cardiac muscle hypertrophy
g00002c00167	caveolin 3	C	GO:0042598	vesicular fraction
g00002c00167	caveolin 3	P	GO:0014819	regulation of skeletal muscle contraction
g00002c00167	caveolin 3	P	GO:0051925	regulation of calcium ion transport via voltage-gated calcium channel activity
g00002c00167	caveolin 3	P	GO:0042593	glucose homeostasis
g00002c00167	caveolin 3	P	GO:0007517	muscle organ development
g00002c00167	caveolin 3	C	GO:0000139	Golgi membrane
g00002c00167	caveolin 3	P	GO:0042632	cholesterol homeostasis
g00002c00167	caveolin 3	P	GO:0007520	myoblast fusion
g00002c00167	caveolin 3	P	GO:0033292	T-tubule organization
g00002c00167	caveolin 3	F	GO:0032403	protein complex binding
g00002c00167	caveolin 3	C	GO:0016021	integral to membrane
g00002c00167	caveolin 3	P	GO:0060299	negative regulation of sarcomere organization
g00002c00167	caveolin 3	P	GO:0043407	negative regulation of MAP kinase activity
g00002c00167	caveolin 3	P	GO:0006897	endocytosis
g00002c00167	caveolin 3	P	GO:0046716	muscle cell homeostasis
g00002c00167	caveolin 3	P	GO:0060035	notochord cell development
g00002c00167	caveolin 3	P	GO:0045792	negative regulation of cell size
g00002c00167	caveolin 3	C	GO:0016010	dystrophin-associated glycoprotein complex
g00002c00167	caveolin 3	C	GO:0030018	Z disc
g00002c00167	caveolin 3	F	GO:0017080	sodium channel regulator activity
g00002c00168	toll-like receptor 20a	C	GO:0031224	intrinsic to membrane
g00002c00168	toll-like receptor 20a	P	GO:0035419	activation of MAPK activity involved in innate immune response
g00002c00168	toll-like receptor 20a	P	GO:0002755	MyD88-dependent toll-like receptor signaling pathway
g00002c00168	toll-like receptor 20a	P	GO:0034154	toll-like receptor 7 signaling pathway
g00002c00168	toll-like receptor 20a	N	GO:0035682
g00002c00168	toll-like receptor 20a	F	GO:0004888	transmembrane receptor activity
g00002c00168	toll-like receptor 20a	C	GO:0010008	endosome membrane
g00002c00172	alpha 2-macroglobulin 4	C	GO:0005615	extracellular space
g00002c00173	decorin	P	GO:0042060	wound healing
g00002c00173	decorin	F	GO:0047485	protein N-terminus binding
g00002c00173	decorin	P	GO:0051216	cartilage development
g00002c00173	decorin	P	GO:0001890	placenta development
g00002c00173	decorin	C	GO:0005615	extracellular space
g00002c00173	decorin	P	GO:0009887	organ morphogenesis
g00002c00173	decorin	F	GO:0050840	extracellular matrix binding
g00002c00173	decorin	P	GO:0007519	skeletal muscle tissue development
g00002c00173	decorin	F	GO:0005518	collagen binding
g00002c00173	decorin	P	GO:0007568	aging
g00002c00173	decorin	F	GO:0005539	glycosaminoglycan binding
g00002c00173	decorin	P	GO:0001822	kidney development
g00002c00173	decorin	P	GO:0019800	peptide cross-linking via chondroitin 4-sulfate glycosaminoglycan
g00002c00173	decorin	P	GO:0032496	response to lipopolysaccharide
g00002c00173	decorin	C	GO:0005589	collagen type VI
g00002c00173	decorin	P	GO:0060028	convergent extension involved in axis elongation
g00002c00173	decorin	P	GO:0009612	response to mechanical stimulus
g00003c00001	subfamily member 6	P	GO:0006457	protein folding
g00003c00001	subfamily member 6	F	GO:0051082	unfolded protein binding
g00003c00001	subfamily member 6	C	GO:0048471	perinuclear region of cytoplasm
g00003c00001	subfamily member 6	C	GO:0005634	nucleus
g00003c00001	subfamily member 6	F	GO:0031072	heat shock protein binding
g00003c00003	subfamily member 6	F	GO:0051087	chaperone binding
g00003c00003	subfamily member 6	P	GO:0043154	negative regulation of caspase activity
g00003c00003	subfamily member 6	P	GO:0060710	chorio-allantoic fusion
g00003c00003	subfamily member 6	P	GO:0006457	protein folding
g00003c00003	subfamily member 6	P	GO:0045892	negative regulation of transcription, DNA-dependent
g00003c00003	subfamily member 6	C	GO:0005730	nucleolus
g00003c00003	subfamily member 6	F	GO:0031072	heat shock protein binding
g00003c00003	subfamily member 6	F	GO:0001671	ATPase activator activity
g00003c00003	subfamily member 6	F	GO:0003677	DNA binding
g00003c00003	subfamily member 6	F	GO:0051082	unfolded protein binding
g00003c00003	subfamily member 6	P	GO:0045109	intermediate filament organization
g00003c00003	subfamily member 6	P	GO:0032781	positive regulation of ATPase activity
g00003c00003	subfamily member 6	C	GO:0048471	perinuclear region of cytoplasm
g00003c00003	subfamily member 6	P	GO:0006986	response to unfolded protein
g00003c00003	subfamily member 6	F	GO:0016564	transcription repressor activity
g00003c00005	synaptotagmin vi	P	GO:0007340	acrosome reaction
g00003c00005	synaptotagmin vi	F	GO:0046872	metal ion binding
g00003c00005	synaptotagmin vi	F	GO:0019905	syntaxin binding
g00003c00005	synaptotagmin vi	C	GO:0030054	cell junction
g00003c00005	synaptotagmin vi	C	GO:0030672	synaptic vesicle membrane
g00003c00005	synaptotagmin vi	C	GO:0016021	integral to membrane
g00003c00005	synaptotagmin vi	F	GO:0048306	calcium-dependent protein binding
g00003c00005	synaptotagmin vi	F	GO:0005215	transporter activity
g00003c00007	corticosteroid 11-beta-dehydrogenase isozyme 2	F	GO:0051287	NAD or NADH binding
g00003c00007	corticosteroid 11-beta-dehydrogenase isozyme 2	P	GO:0002017	regulation of blood volume by renal aldosterone
g00003c00007	corticosteroid 11-beta-dehydrogenase isozyme 2	P	GO:0055114	oxidation reduction
g00003c00007	corticosteroid 11-beta-dehydrogenase isozyme 2	P	GO:0008211	glucocorticoid metabolic process
g00003c00007	corticosteroid 11-beta-dehydrogenase isozyme 2	F	GO:0003845	11-beta-hydroxysteroid dehydrogenase activity
g00003c00007	corticosteroid 11-beta-dehydrogenase isozyme 2	P	GO:0007565	female pregnancy
g00003c00007	corticosteroid 11-beta-dehydrogenase isozyme 2	F	GO:0005496	steroid binding
g00003c00007	corticosteroid 11-beta-dehydrogenase isozyme 2	C	GO:0005792	microsome
g00003c00007	corticosteroid 11-beta-dehydrogenase isozyme 2	P	GO:0051384	response to glucocorticoid stimulus
g00003c00007	corticosteroid 11-beta-dehydrogenase isozyme 2	P	GO:0032868	response to insulin stimulus
g00003c00007	corticosteroid 11-beta-dehydrogenase isozyme 2	P	GO:0042493	response to drug
g00003c00007	corticosteroid 11-beta-dehydrogenase isozyme 2	C	GO:0005737	cytoplasm
g00003c00007	corticosteroid 11-beta-dehydrogenase isozyme 2	P	GO:0032094	response to food
g00003c00007	corticosteroid 11-beta-dehydrogenase isozyme 2	P	GO:0006950	response to stress
g00003c00008	arginyl aminopeptidase (aminopeptidase b)	F	GO:0005507	copper ion binding
g00003c00008	arginyl aminopeptidase (aminopeptidase b)	F	GO:0042277	peptide binding
g00003c00008	arginyl aminopeptidase (aminopeptidase b)	P	GO:0045776	negative regulation of blood pressure
g00003c00008	arginyl aminopeptidase (aminopeptidase b)	F	GO:0008270	zinc ion binding
g00003c00008	arginyl aminopeptidase (aminopeptidase b)	C	GO:0009897	external side of plasma membrane
g00003c00008	arginyl aminopeptidase (aminopeptidase b)	P	GO:0019370	leukotriene biosynthetic process
g00003c00008	arginyl aminopeptidase (aminopeptidase b)	C	GO:0005625	soluble fraction
g00003c00008	arginyl aminopeptidase (aminopeptidase b)	F	GO:0050897	cobalt ion binding
g00003c00008	arginyl aminopeptidase (aminopeptidase b)	C	GO:0005615	extracellular space
g00003c00008	arginyl aminopeptidase (aminopeptidase b)	P	GO:0006508	proteolysis
g00003c00008	arginyl aminopeptidase (aminopeptidase b)	F	GO:0070006	metalloaminopeptidase activity
g00003c00008	arginyl aminopeptidase (aminopeptidase b)	P	GO:0007568	aging
g00003c00008	arginyl aminopeptidase (aminopeptidase b)	C	GO:0019717	synaptosome
g00003c00008	arginyl aminopeptidase (aminopeptidase b)	P	GO:0016485	protein processing
g00003c00008	arginyl aminopeptidase (aminopeptidase b)	P	GO:0060041	retina development in camera-type eye
g00003c00008	arginyl aminopeptidase (aminopeptidase b)	C	GO:0030141	secretory granule
g00003c00008	arginyl aminopeptidase (aminopeptidase b)	F	GO:0004301	epoxide hydrolase activity
g00003c00008	arginyl aminopeptidase (aminopeptidase b)	C	GO:0005794	Golgi apparatus
g00003c00009	ganglioside-induced differentiation-associated protein 1	P	GO:0032526	response to retinoic acid
g00003c00009	ganglioside-induced differentiation-associated protein 1	C	GO:0005737	cytoplasm
g00003c00010	lysyl oxidase	F	GO:0005507	copper ion binding
g00003c00010	lysyl oxidase	P	GO:0051216	cartilage development
g00003c00010	lysyl oxidase	F	GO:0016641	oxidoreductase activity, acting on the CH-NH2 group of donors, oxygen as acceptor
g00003c00010	lysyl oxidase	P	GO:0055114	oxidation reduction
g00003c00010	lysyl oxidase	P	GO:0007517	muscle organ development
g00003c00011	stathmin-like 4	N	GO:0035556
g00003c00019	trafficking protein particle complex subunit 3	C	GO:0005829	cytosol
g00003c00019	trafficking protein particle complex subunit 3	F	GO:0004383	guanylate cyclase activity
g00003c00019	trafficking protein particle complex subunit 3	C	GO:0000139	Golgi membrane
g00003c00019	trafficking protein particle complex subunit 3	C	GO:0030008	TRAPP complex
g00003c00019	trafficking protein particle complex subunit 3	P	GO:0006888	ER to Golgi vesicle-mediated transport
g00003c00019	trafficking protein particle complex subunit 3	F	GO:0020037	heme binding
g00003c00019	trafficking protein particle complex subunit 3	C	GO:0005783	endoplasmic reticulum
g00003c00019	trafficking protein particle complex subunit 3	P	GO:0006182	cGMP biosynthetic process
g00003c00022	dipeptidyl peptidase 9	C	GO:0016020	membrane
g00003c00022	dipeptidyl peptidase 9	C	GO:0005829	cytosol
g00003c00022	dipeptidyl peptidase 9	P	GO:0006508	proteolysis
g00003c00022	dipeptidyl peptidase 9	F	GO:0004177	aminopeptidase activity
g00003c00022	dipeptidyl peptidase 9	F	GO:0008236	serine-type peptidase activity
g00003c00024	ubiquitin-conjugating enzyme e2 a	P	GO:0070979	protein K11-linked ubiquitination
g00003c00024	ubiquitin-conjugating enzyme e2 a	P	GO:0001701	in utero embryonic development
g00003c00024	ubiquitin-conjugating enzyme e2 a	P	GO:0006301	postreplication repair
g00003c00024	ubiquitin-conjugating enzyme e2 a	P	GO:0008284	positive regulation of cell proliferation
g00003c00024	ubiquitin-conjugating enzyme e2 a	C	GO:0005657	replication fork
g00003c00024	ubiquitin-conjugating enzyme e2 a	P	GO:0043687	post-translational protein modification
g00003c00024	ubiquitin-conjugating enzyme e2 a	P	GO:0006344	maintenance of chromatin silencing
g00003c00024	ubiquitin-conjugating enzyme e2 a	F	GO:0031625	ubiquitin protein ligase binding
g00003c00024	ubiquitin-conjugating enzyme e2 a	P	GO:0007288	sperm axoneme assembly
g00003c00024	ubiquitin-conjugating enzyme e2 a	P	GO:0070193	synaptonemal complex organization
g00003c00024	ubiquitin-conjugating enzyme e2 a	P	GO:0043951	negative regulation of cAMP-mediated signaling
g00003c00024	ubiquitin-conjugating enzyme e2 a	P	GO:0060135	maternal process involved in female pregnancy
g00003c00024	ubiquitin-conjugating enzyme e2 a	P	GO:0009411	response to UV
g00003c00024	ubiquitin-conjugating enzyme e2 a	P	GO:0070534	protein K63-linked ubiquitination
g00003c00024	ubiquitin-conjugating enzyme e2 a	P	GO:0033522	histone H2A ubiquitination
g00003c00024	ubiquitin-conjugating enzyme e2 a	P	GO:0051026	chiasma assembly
g00003c00024	ubiquitin-conjugating enzyme e2 a	F	GO:0004842	ubiquitin-protein ligase activity
g00003c00024	ubiquitin-conjugating enzyme e2 a	C	GO:0005737	cytoplasm
g00003c00024	ubiquitin-conjugating enzyme e2 a	P	GO:0043066	negative regulation of apoptosis
g00003c00024	ubiquitin-conjugating enzyme e2 a	P	GO:0060070	Wnt receptor signaling pathway through beta-catenin
g00003c00024	ubiquitin-conjugating enzyme e2 a	F	GO:0005524	ATP binding
g00003c00024	ubiquitin-conjugating enzyme e2 a	P	GO:0043161	proteasomal ubiquitin-dependent protein catabolic process
g00003c00024	ubiquitin-conjugating enzyme e2 a	P	GO:0050821	protein stabilization
g00003c00024	ubiquitin-conjugating enzyme e2 a	P	GO:0010845	positive regulation of reciprocal meiotic recombination
g00003c00024	ubiquitin-conjugating enzyme e2 a	P	GO:0070076	histone lysine demethylation
g00003c00024	ubiquitin-conjugating enzyme e2 a	P	GO:0033128	negative regulation of histone phosphorylation
g00003c00024	ubiquitin-conjugating enzyme e2 a	P	GO:0051865	protein autoubiquitination
g00003c00024	ubiquitin-conjugating enzyme e2 a	P	GO:0042493	response to drug
g00003c00024	ubiquitin-conjugating enzyme e2 a	P	GO:0006513	protein monoubiquitination
g00003c00024	ubiquitin-conjugating enzyme e2 a	P	GO:0070936	protein K48-linked ubiquitination
g00003c00024	ubiquitin-conjugating enzyme e2 a	C	GO:0001741	XY body
g00003c00027	muscleblind-like 1 isoform 1	F	GO:0046872	metal ion binding
g00003c00027	muscleblind-like 1 isoform 1	P	GO:0000381	regulation of alternative nuclear mRNA splicing, via spliceosome
g00003c00027	muscleblind-like 1 isoform 1	P	GO:0006376	mRNA splice site selection
g00003c00027	muscleblind-like 1 isoform 1	F	GO:0003725	double-stranded RNA binding
g00003c00027	muscleblind-like 1 isoform 1	P	GO:0007519	skeletal muscle tissue development
g00003c00027	muscleblind-like 1 isoform 1	P	GO:0007399	nervous system development
g00003c00027	muscleblind-like 1 isoform 1	C	GO:0010494	stress granule
g00003c00027	muscleblind-like 1 isoform 1	F	GO:0005515	protein binding
g00003c00027	muscleblind-like 1 isoform 1	P	GO:0045445	myoblast differentiation
g00003c00027	muscleblind-like 1 isoform 1	P	GO:0001701	in utero embryonic development
g00003c00027	muscleblind-like 1 isoform 1	C	GO:0005634	nucleus
g00003c00027	muscleblind-like 1 isoform 1	P	GO:0030326	embryonic limb morphogenesis
g00003c00029	h(+) cl(-) exchange transporter 3	P	GO:0044070	regulation of anion transport
g00003c00029	h(+) cl(-) exchange transporter 3	F	GO:0005247	voltage-gated chloride channel activity
g00003c00029	h(+) cl(-) exchange transporter 3	C	GO:0031901	early endosome membrane
g00003c00029	h(+) cl(-) exchange transporter 3	P	GO:0034765	regulation of ion transmembrane transport
g00003c00029	h(+) cl(-) exchange transporter 3	C	GO:0016021	integral to membrane
g00003c00029	h(+) cl(-) exchange transporter 3	C	GO:0000139	Golgi membrane
g00003c00029	h(+) cl(-) exchange transporter 3	C	GO:0031902	late endosome membrane
g00003c00029	h(+) cl(-) exchange transporter 3	P	GO:0048388	endosomal lumen acidification
g00003c00029	h(+) cl(-) exchange transporter 3	C	GO:0009986	cell surface
g00003c00029	h(+) cl(-) exchange transporter 3	C	GO:0030658	transport vesicle membrane
g00003c00029	h(+) cl(-) exchange transporter 3	F	GO:0005524	ATP binding
g00003c00029	h(+) cl(-) exchange transporter 3	F	GO:0030165	PDZ domain binding
g00003c00029	h(+) cl(-) exchange transporter 3	P	GO:0006821	chloride transport
g00003c00029	h(+) cl(-) exchange transporter 3	F	GO:0046982	protein heterodimerization activity
g00003c00029	h(+) cl(-) exchange transporter 3	C	GO:0016324	apical plasma membrane
g00003c00029	h(+) cl(-) exchange transporter 3	F	GO:0042803	protein homodimerization activity
g00003c00029	h(+) cl(-) exchange transporter 3	F	GO:0015297	antiporter activity
g00003c00031	cytochrome p450 3a	C	GO:0005789	endoplasmic reticulum membrane
g00003c00031	cytochrome p450 3a	C	GO:0005792	microsome
g00003c00031	cytochrome p450 3a	F	GO:0009055	electron carrier activity
g00003c00031	cytochrome p450 3a	F	GO:0020037	heme binding
g00003c00031	cytochrome p450 3a	F	GO:0070330	aromatase activity
g00003c00031	cytochrome p450 3a	P	GO:0055114	oxidation reduction
g00003c00033	ictacalcin	F	GO:0005509	calcium ion binding
g00003c00042	cytochrome family subfamily polypeptide 1	F	GO:0001972	retinoic acid binding
g00003c00042	cytochrome family subfamily polypeptide 1	P	GO:0030278	regulation of ossification
g00003c00042	cytochrome family subfamily polypeptide 1	P	GO:0021661	rhombomere 4 morphogenesis
g00003c00042	cytochrome family subfamily polypeptide 1	C	GO:0005792	microsome
g00003c00042	cytochrome family subfamily polypeptide 1	F	GO:0020037	heme binding
g00003c00042	cytochrome family subfamily polypeptide 1	P	GO:0007283	spermatogenesis
g00003c00042	cytochrome family subfamily polypeptide 1	P	GO:0048701	embryonic cranial skeleton morphogenesis
g00003c00042	cytochrome family subfamily polypeptide 1	F	GO:0009055	electron carrier activity
g00003c00042	cytochrome family subfamily polypeptide 1	P	GO:0048387	negative regulation of retinoic acid receptor signaling pathway
g00003c00042	cytochrome family subfamily polypeptide 1	C	GO:0005789	endoplasmic reticulum membrane
g00003c00042	cytochrome family subfamily polypeptide 1	P	GO:0030326	embryonic limb morphogenesis
g00003c00042	cytochrome family subfamily polypeptide 1	P	GO:0034653	retinoic acid catabolic process
g00003c00042	cytochrome family subfamily polypeptide 1	P	GO:0006805	xenobiotic metabolic process
g00003c00042	cytochrome family subfamily polypeptide 1	P	GO:0001709	cell fate determination
g00003c00042	cytochrome family subfamily polypeptide 1	P	GO:0060536	cartilage morphogenesis
g00003c00042	cytochrome family subfamily polypeptide 1	P	GO:0007140	male meiosis
g00003c00042	cytochrome family subfamily polypeptide 1	P	GO:0055114	oxidation reduction
g00003c00042	cytochrome family subfamily polypeptide 1	P	GO:0009954	proximal/distal pattern formation
g00003c00042	cytochrome family subfamily polypeptide 1	F	GO:0008401	retinoic acid 4-hydroxylase activity
g00003c00047	synaptogyrin 1	P	GO:0048169	regulation of long-term neuronal synaptic plasticity
g00003c00047	synaptogyrin 1	C	GO:0030672	synaptic vesicle membrane
g00003c00047	synaptogyrin 1	P	GO:0006605	protein targeting
g00003c00047	synaptogyrin 1	P	GO:0048172	regulation of short-term neuronal synaptic plasticity
g00003c00047	synaptogyrin 1	C	GO:0005887	integral to plasma membrane
g00004c00002	c-terminal binding protein 2	P	GO:0019079	viral genome replication
g00004c00002	c-terminal binding protein 2	F	GO:0051287	NAD or NADH binding
g00004c00002	c-terminal binding protein 2	C	GO:0030054	cell junction
g00004c00002	c-terminal binding protein 2	P	GO:0043010	camera-type eye development
g00004c00002	c-terminal binding protein 2	P	GO:0055114	oxidation reduction
g00004c00002	c-terminal binding protein 2	P	GO:0007416	synapse assembly
g00004c00002	c-terminal binding protein 2	C	GO:0017053	transcriptional repressor complex
g00004c00002	c-terminal binding protein 2	P	GO:0050872	white fat cell differentiation
g00004c00002	c-terminal binding protein 2	C	GO:0045202	synapse
g00004c00002	c-terminal binding protein 2	F	GO:0016616	oxidoreductase activity, acting on the CH-OH group of donors, NAD or NADP as acceptor
g00004c00002	c-terminal binding protein 2	F	GO:0016564	transcription repressor activity
g00004c00002	c-terminal binding protein 2	P	GO:0008285	negative regulation of cell proliferation
g00004c00002	c-terminal binding protein 2	F	GO:0005515	protein binding
g00004c00003	c-terminal binding protein 2	P	GO:0019079	viral genome replication
g00004c00003	c-terminal binding protein 2	F	GO:0051287	NAD or NADH binding
g00004c00003	c-terminal binding protein 2	P	GO:0008285	negative regulation of cell proliferation
g00004c00003	c-terminal binding protein 2	F	GO:0005515	protein binding
g00004c00003	c-terminal binding protein 2	P	GO:0050872	white fat cell differentiation
g00004c00003	c-terminal binding protein 2	F	GO:0016616	oxidoreductase activity, acting on the CH-OH group of donors, NAD or NADP as acceptor
g00004c00003	c-terminal binding protein 2	C	GO:0017053	transcriptional repressor complex
g00004c00003	c-terminal binding protein 2	P	GO:0008152	metabolic process
g00004c00003	c-terminal binding protein 2	F	GO:0016564	transcription repressor activity
g00004c00006	cut-like homeobox 1	P	GO:0030324	lung development
g00004c00006	cut-like homeobox 1	F	GO:0030674	protein binding, bridging
g00004c00006	cut-like homeobox 1	C	GO:0005730	nucleolus
g00004c00006	cut-like homeobox 1	C	GO:0030173	integral to Golgi membrane
g00004c00006	cut-like homeobox 1	F	GO:0016564	transcription repressor activity
g00004c00006	cut-like homeobox 1	P	GO:0000122	negative regulation of transcription from RNA polymerase II promoter
g00004c00006	cut-like homeobox 1	F	GO:0043565	sequence-specific DNA binding
g00004c00006	cut-like homeobox 1	P	GO:0042491	auditory receptor cell differentiation
g00004c00006	cut-like homeobox 1	F	GO:0003700	transcription factor activity
g00004c00006	cut-like homeobox 1	F	GO:0003682	chromatin binding
g00004c00006	cut-like homeobox 1	F	GO:0003702	RNA polymerase II transcription factor activity
g00004c00006	cut-like homeobox 1	P	GO:0000301	retrograde transport, vesicle recycling within Golgi
g00004c00007	cytoplasmic aconitate hydratase	N	GO:0052632
g00004c00007	cytoplasmic aconitate hydratase	C	GO:0005829	cytosol
g00004c00007	cytoplasmic aconitate hydratase	P	GO:0006417	regulation of translation
g00004c00007	cytoplasmic aconitate hydratase	C	GO:0005625	soluble fraction
g00004c00007	cytoplasmic aconitate hydratase	C	GO:0005739	mitochondrion
g00004c00007	cytoplasmic aconitate hydratase	F	GO:0030350	iron-responsive element binding
g00004c00007	cytoplasmic aconitate hydratase	F	GO:0046872	metal ion binding
g00004c00007	cytoplasmic aconitate hydratase	P	GO:0010040	response to iron(II) ion
g00004c00007	cytoplasmic aconitate hydratase	N	GO:0052633
g00004c00007	cytoplasmic aconitate hydratase	P	GO:0006879	cellular iron ion homeostasis
g00004c00007	cytoplasmic aconitate hydratase	P	GO:0006099	tricarboxylic acid cycle
g00004c00007	cytoplasmic aconitate hydratase	F	GO:0051539	4 iron, 4 sulfur cluster binding
g00004c00007	cytoplasmic aconitate hydratase	F	GO:0048027	mRNA 5'-UTR binding
g00004c00007	cytoplasmic aconitate hydratase	C	GO:0005792	microsome
g00004c00007	cytoplasmic aconitate hydratase	P	GO:0009791	post-embryonic development
g00004c00007	cytoplasmic aconitate hydratase	F	GO:0003994	aconitate hydratase activity
g00004c00007	cytoplasmic aconitate hydratase	P	GO:0050892	intestinal absorption
g00004c00007	cytoplasmic aconitate hydratase	C	GO:0005794	Golgi apparatus
g00004c00007	cytoplasmic aconitate hydratase	P	GO:0006101	citrate metabolic process
g00004c00007	cytoplasmic aconitate hydratase	C	GO:0005783	endoplasmic reticulum
g00004c00009	trafficking protein particle complex 1	P	GO:0006888	ER to Golgi vesicle-mediated transport
g00004c00009	trafficking protein particle complex 1	C	GO:0005783	endoplasmic reticulum
g00004c00009	trafficking protein particle complex 1	C	GO:0030008	TRAPP complex
g00004c00009	trafficking protein particle complex 1	F	GO:0005515	protein binding
g00004c00012	erythroid differentiation-related factor 1	F	GO:0005488	binding
g00004c00012	erythroid differentiation-related factor 1	C	GO:0005634	nucleus
g00004c00012	erythroid differentiation-related factor 1	P	GO:0006351	transcription, DNA-dependent
g00004c00013	parvalbumin	F	GO:0005509	calcium ion binding
g00004c00014	nudix (nucleoside diphosphate linked moiety x)-type motif 9	F	GO:0019144	ADP-sugar diphosphatase activity
g00004c00014	nudix (nucleoside diphosphate linked moiety x)-type motif 9	P	GO:0046032	ADP catabolic process
g00004c00014	nudix (nucleoside diphosphate linked moiety x)-type motif 9	F	GO:0043262	adenosine-diphosphatase activity
g00004c00014	nudix (nucleoside diphosphate linked moiety x)-type motif 9	P	GO:0046709	IDP catabolic process
g00004c00014	nudix (nucleoside diphosphate linked moiety x)-type motif 9	C	GO:0005739	mitochondrion
g00004c00017	microtubule-actin crosslinking factor 1	P	GO:0007050	cell cycle arrest
g00004c00017	microtubule-actin crosslinking factor 1	F	GO:0008017	microtubule binding
g00004c00017	microtubule-actin crosslinking factor 1	P	GO:0016055	Wnt receptor signaling pathway
g00004c00017	microtubule-actin crosslinking factor 1	C	GO:0015630	microtubule cytoskeleton
g00004c00017	microtubule-actin crosslinking factor 1	F	GO:0005509	calcium ion binding
g00004c00017	microtubule-actin crosslinking factor 1	P	GO:0007163	establishment or maintenance of cell polarity
g00004c00017	microtubule-actin crosslinking factor 1	F	GO:0051015	actin filament binding
g00004c00017	microtubule-actin crosslinking factor 1	C	GO:0005938	cell cortex
g00004c00017	microtubule-actin crosslinking factor 1	C	GO:0015629	actin cytoskeleton
g00004c00017	microtubule-actin crosslinking factor 1	P	GO:0006928	cellular component movement
g00004c00017	microtubule-actin crosslinking factor 1	P	GO:0006620	posttranslational protein targeting to membrane
g00004c00017	microtubule-actin crosslinking factor 1	P	GO:0001707	mesoderm formation
g00004c00017	microtubule-actin crosslinking factor 1	P	GO:0060832	oocyte animal/vegetal axis specification
g00004c00018	microtubule-actin crosslinking factor 1	F	GO:0008017	microtubule binding
g00004c00018	microtubule-actin crosslinking factor 1	P	GO:0016055	Wnt receptor signaling pathway
g00004c00018	microtubule-actin crosslinking factor 1	C	GO:0015630	microtubule cytoskeleton
g00004c00018	microtubule-actin crosslinking factor 1	F	GO:0005509	calcium ion binding
g00004c00018	microtubule-actin crosslinking factor 1	P	GO:0007163	establishment or maintenance of cell polarity
g00004c00018	microtubule-actin crosslinking factor 1	F	GO:0051015	actin filament binding
g00004c00018	microtubule-actin crosslinking factor 1	C	GO:0015629	actin cytoskeleton
g00004c00018	microtubule-actin crosslinking factor 1	P	GO:0006928	cellular component movement
g00004c00018	microtubule-actin crosslinking factor 1	P	GO:0006620	posttranslational protein targeting to membrane
g00004c00018	microtubule-actin crosslinking factor 1	C	GO:0005737	cytoplasm
g00004c00018	microtubule-actin crosslinking factor 1	P	GO:0001707	mesoderm formation
g00004c00019	spectrin beta brain 1	P	GO:0007411	axon guidance
g00004c00019	spectrin beta brain 1	P	GO:0007182	common-partner SMAD protein phosphorylation
g00004c00019	spectrin beta brain 1	C	GO:0008091	spectrin
g00004c00019	spectrin beta brain 1	C	GO:0005730	nucleolus
g00004c00019	spectrin beta brain 1	C	GO:0005829	cytosol
g00004c00019	spectrin beta brain 1	F	GO:0003779	actin binding
g00004c00019	spectrin beta brain 1	C	GO:0043234	protein complex
g00004c00019	spectrin beta brain 1	C	GO:0032437	cuticular plate
g00004c00019	spectrin beta brain 1	P	GO:0051693	actin filament capping
g00004c00019	spectrin beta brain 1	F	GO:0032403	protein complex binding
g00004c00019	spectrin beta brain 1	P	GO:0007184	SMAD protein nuclear translocation
g00004c00019	spectrin beta brain 1	C	GO:0005886	plasma membrane
g00004c00019	spectrin beta brain 1	F	GO:0005516	calmodulin binding
g00004c00019	spectrin beta brain 1	F	GO:0005200	structural constituent of cytoskeleton
g00004c00019	spectrin beta brain 1	C	GO:0030017	sarcomere
g00004c00021	milk fat globule-egf factor 8 protein	P	GO:0007155	cell adhesion
g00004c00021	milk fat globule-egf factor 8 protein	F	GO:0005509	calcium ion binding
g00004c00021	milk fat globule-egf factor 8 protein	F	GO:0005178	integrin binding
g00004c00022	spectrin beta 2	P	GO:0007411	axon guidance
g00004c00022	spectrin beta 2	P	GO:0007182	common-partner SMAD protein phosphorylation
g00004c00022	spectrin beta 2	C	GO:0008091	spectrin
g00004c00022	spectrin beta 2	C	GO:0005730	nucleolus
g00004c00022	spectrin beta 2	C	GO:0005829	cytosol
g00004c00022	spectrin beta 2	F	GO:0003779	actin binding
g00004c00022	spectrin beta 2	C	GO:0043234	protein complex
g00004c00022	spectrin beta 2	C	GO:0032437	cuticular plate
g00004c00022	spectrin beta 2	P	GO:0051693	actin filament capping
g00004c00022	spectrin beta 2	F	GO:0032403	protein complex binding
g00004c00022	spectrin beta 2	P	GO:0007184	SMAD protein nuclear translocation
g00004c00022	spectrin beta 2	C	GO:0005886	plasma membrane
g00004c00022	spectrin beta 2	F	GO:0005516	calmodulin binding
g00004c00022	spectrin beta 2	F	GO:0005200	structural constituent of cytoskeleton
g00004c00022	spectrin beta 2	C	GO:0030017	sarcomere
g00004c00030	hemoglobin subunit alpha	P	GO:0015671	oxygen transport
g00004c00030	hemoglobin subunit alpha	F	GO:0005344	oxygen transporter activity
g00004c00030	hemoglobin subunit alpha	C	GO:0005833	hemoglobin complex
g00004c00030	hemoglobin subunit alpha	F	GO:0020037	heme binding
g00004c00030	hemoglobin subunit alpha	P	GO:0001666	response to hypoxia
g00004c00030	hemoglobin subunit alpha	F	GO:0019825	oxygen binding
g00004c00032	cathepsin b	C	GO:0005764	lysosome
g00004c00032	cathepsin b	C	GO:0042470	melanosome
g00004c00032	cathepsin b	F	GO:0004197	cysteine-type endopeptidase activity
g00004c00032	cathepsin b	P	GO:0006508	proteolysis
g00004c00032	cathepsin b	P	GO:0050790	regulation of catalytic activity
g00004c00032	cathepsin b	C	GO:0005739	mitochondrion
g00004c00033	proteasome subunit beta type-6 precursor	P	GO:0006521	regulation of cellular amino acid metabolic process
g00004c00033	proteasome subunit beta type-6 precursor	P	GO:0051437	positive regulation of ubiquitin-protein ligase activity during mitotic cell cycle
g00004c00033	proteasome subunit beta type-6 precursor	P	GO:0016032	viral reproduction
g00004c00033	proteasome subunit beta type-6 precursor	P	GO:0051436	negative regulation of ubiquitin-protein ligase activity during mitotic cell cycle
g00004c00033	proteasome subunit beta type-6 precursor	F	GO:0004298	threonine-type endopeptidase activity
g00004c00033	proteasome subunit beta type-6 precursor	C	GO:0005839	proteasome core complex
g00004c00033	proteasome subunit beta type-6 precursor	C	GO:0005737	cytoplasm
g00004c00033	proteasome subunit beta type-6 precursor	P	GO:0000084	S phase of mitotic cell cycle
g00004c00033	proteasome subunit beta type-6 precursor	P	GO:0000216	M/G1 transition of mitotic cell cycle
g00004c00033	proteasome subunit beta type-6 precursor	P	GO:0031145	anaphase-promoting complex-dependent proteasomal ubiquitin-dependent protein catabolic process
g00004c00033	proteasome subunit beta type-6 precursor	P	GO:0042981	regulation of apoptosis
g00004c00033	proteasome subunit beta type-6 precursor	P	GO:0016071	mRNA metabolic process
g00004c00033	proteasome subunit beta type-6 precursor	C	GO:0005634	nucleus
g00004c00033	proteasome subunit beta type-6 precursor	P	GO:0044419	interspecies interaction between organisms
g00004c00033	proteasome subunit beta type-6 precursor	P	GO:0006977	DNA damage response, signal transduction by p53 class mediator resulting in cell cycle arrest
g00004c00034	arachidonate 5-lipoxygenase-activating protein	F	GO:0047485	protein N-terminus binding
g00004c00034	arachidonate 5-lipoxygenase-activating protein	P	GO:0070207	protein homotrimerization
g00004c00034	arachidonate 5-lipoxygenase-activating protein	F	GO:0008047	enzyme activator activity
g00004c00034	arachidonate 5-lipoxygenase-activating protein	P	GO:0019370	leukotriene biosynthetic process
g00004c00034	arachidonate 5-lipoxygenase-activating protein	C	GO:0031965	nuclear membrane
g00004c00034	arachidonate 5-lipoxygenase-activating protein	C	GO:0016021	integral to membrane
g00004c00034	arachidonate 5-lipoxygenase-activating protein	P	GO:0002540	leukotriene production involved in inflammatory response
g00004c00034	arachidonate 5-lipoxygenase-activating protein	F	GO:0019899	enzyme binding
g00004c00034	arachidonate 5-lipoxygenase-activating protein	C	GO:0005792	microsome
g00004c00034	arachidonate 5-lipoxygenase-activating protein	P	GO:0019372	lipoxygenase pathway
g00004c00034	arachidonate 5-lipoxygenase-activating protein	P	GO:0071277	cellular response to calcium ion
g00004c00034	arachidonate 5-lipoxygenase-activating protein	F	GO:0050544	arachidonic acid binding
g00004c00034	arachidonate 5-lipoxygenase-activating protein	F	GO:0046982	protein heterodimerization activity
g00004c00034	arachidonate 5-lipoxygenase-activating protein	F	GO:0042803	protein homodimerization activity
g00004c00034	arachidonate 5-lipoxygenase-activating protein	C	GO:0005783	endoplasmic reticulum
g00004c00034	arachidonate 5-lipoxygenase-activating protein	F	GO:0004051	arachidonate 5-lipoxygenase activity
g00004c00037	40s ribosomal protein s25	C	GO:0005840	ribosome
g00004c00039	c-terminal binding protein 1	P	GO:0050872	white fat cell differentiation
g00004c00039	c-terminal binding protein 1	P	GO:0000122	negative regulation of transcription from RNA polymerase II promoter
g00004c00039	c-terminal binding protein 1	F	GO:0003714	transcription corepressor activity
g00004c00039	c-terminal binding protein 1	F	GO:0051287	NAD or NADH binding
g00004c00039	c-terminal binding protein 1	F	GO:0008022	protein C-terminus binding
g00004c00039	c-terminal binding protein 1	P	GO:0006944	cellular membrane fusion
g00004c00039	c-terminal binding protein 1	P	GO:0019079	viral genome replication
g00004c00039	c-terminal binding protein 1	C	GO:0017053	transcriptional repressor complex
g00004c00039	c-terminal binding protein 1	C	GO:0005730	nucleolus
g00004c00039	c-terminal binding protein 1	C	GO:0005829	cytosol
g00004c00039	c-terminal binding protein 1	P	GO:0008285	negative regulation of cell proliferation
g00004c00039	c-terminal binding protein 1	F	GO:0016616	oxidoreductase activity, acting on the CH-OH group of donors, NAD or NADP as acceptor
g00004c00039	c-terminal binding protein 1	P	GO:0007030	Golgi organization
[truncated: 366,147+ more rows]
