# Supplementary material for: Generation of a reference transcriptome for evaluating rainbow trout responses to various stressors
Source: BMC Genomics. 2011 Dec 21;12:626. doi: 10.1186/1471-2164-12-626 (PMC3305546; doi:10.1186/1471-2164-12-626)
Supplement: Additional File 3 — Table S3 Newbler SNP Discovery, Table S4 MIRA3 SNP Discovery. Table S3 contains information for 57,207 putative SNPs identified from Newbler reference transcriptome contigs. Table S4 contains information for 808 putative SNPs identified from MIRA3 reference transcriptome contigs. Additional File 3: Additional File 3 SNPs.xlsx, 11083K http://www.biomedcentral.com/imedia/8523938676521459/supp3.xlsx [file 1471-2164-12-626-S3.XLSX]

## Sheet: S3 Newbler SNP Discovery
Additional Table S3 Putative Single Nucleotide Polymorphisms Identified in the Trout Stress Transcriptome with Newbler
SNPs identified in 110,031 contigs assembled by Newbler
Tag	Site	polymorphism	Read count	In exon?	Position_in_codon	Sequence
contig00001	227	T/A	130/50	Yes	3	CTTCCTCTTTGCGGATGCGGTGCCTGAAACCAATGCGGCCCGTTTTCTGCTTCTTGTCAGCAATGCTGAAACCGGGTCTGCCCAGGACGACGTAGAAGTCCAGTCCGTAGATACCGATGCTGGGGTCGTACTTTATTCCCAGATCAATGTGTTCCTGGATGCCAAAGCCAAAGTTGCCGGTGTCGGAGAAGTTGTTCTTCCTCAACTCGTACTCACGCACCTTGAG[T/A]CCCTTTTCCAGGATCTCCTCAGCCTTAGCTCCACGGACGGTACAGTGGACAGCAATCTTTTCATTTCTGCGGATGCCGAACGATCGCACAGTGTAGCGGGCCTTGGAGAAGACAGGGGTCTGGCCTGTGAGCTGCTC
contig00001	138	A/G	129/48	Yes	3	CCCTTTTCCAGGATCTCCTCAGCCTTAGCTCCACGGACGGTACAGTGGACAGCAATCTTTTCATTTCTGCGGATGCCGAACGATCGCACAGTGTAGCGGGCCTTGGAGAAGACAGGGGTCTGGCCTGTGAGCTGCTC[A/G]aGCACCTTAGCAGCACGGGTCAGTCTGTCACCACTCTCCCCAACACAGATGTTCATACAAAGCTTGCGGATGCGAAGCTCACGCATGGGGTTCTCCTTTTTCTCGCTCTGTTCCGCCATGTTTGATCaCTTGAAGAGG
contig00002	90	G/A	4/2			GAAATATCAAaCaTAACCcTGTaCcAAAAaGTTgTACATTGCATTGACAAATCtATAaCAAATTGAGGACTGATGAGGTAATAAAGACC[G/A]TATTCCTGGGTGAGCTATTTAGAAATTTGCATGATGGGACAGAAgACACCTCCCCTCTTACACTCCTATTGCACCTGACCTGCATAAAAGAGAAACAAAACAGGAATCGCTCCCAGCAATATGACAGTGCAGGTGGGAGACATAATGAAGTAGTCAGTTCATATTGTGCAGTCCGATACATCTGAGACAAGGCACTTATTATGAATGACATGCAAAGTTCCAAAAGGTCCTCCTTAGCGCTTCCCTGGTTTCCCAGCTCCTTTTTTACCACTAGGTGGTCCTTGACCCTTACCCCCTGCTCTTCC…
contig00002	528	A/G	86/57	Yes	3	ATGATGGGACAGAAgACACCTCCCCTCTTACACTCCTATTGCACCTGACCTGCATAAAAGAGAAACAAAACAGGAATCGCTCCCAGCAATATGACAGTGCAGGTGGGAGACATAATGAAGTAGTCAGTTCATATTGTGCAGTCCGATACATCTGAGACAAGGCACTTATTATGAATGACATGCAAAGTTCCAAAAGGTCCTCCTTAGCGCTTCCCTGGTTTCCCAGCTCCTTTTTTACCACTAGGTGGTCCTTGACCCTTACCCCCTGCTCTTCCTTTaCCCTTCCCACCACCACCCTTTCCTTTTCCAGAGAAGTTACCACCCTTGCGTCCCTTCTTTCCCCCcTTCTTAAATTTGGCTGCAGCCTCCTCTCGGTCAACCTCTCGCATTTGTTTGTTT…
contig00018	288	T/C	29/16			GctctgtcTTGCTCTGTACCTTTCCTAAACAGGATGCTTCTCTGTCTTGTCTCTGTTGATTTCAGACACCTCTTCAACAGTGAAGTCAAGTTCATGTAGCGTGCTATCTCCTGGTCAGATGTTTAACATTGCAGAACCTCTCATCTCACATTGATGCTTTAGTTCTGATACATTCATAtTTTTtgTTCAATAATGGTTTATAACTGTACATTTCCATTTAACTAACAATGCTTCTCCTTTTTAAAATGTGCTGCTCCTCTTACTCTCTCAACTGTTCCTTCTGACAC[T/C]TGTGGGTTTGTTTTTTCCTCTTGAACTTCTTGAAGCCCATCACTGTGTAACTCCTGCCTCCATTTGTCCTATTAGACTGCACTTGAACAATTCCCTTttcTTACTTC…
contig00018	327	T/C	9/7			TGTGGGTTTGTTTTTTCCTCTTGAACTTCTTGAAGCCCATCACTGTGTAACTCCTGCCTCCATTTGTCCTATTAGACTGCACTTGAACAATTCCCTTttcTTACTTCAGCCTGATGCatCGGTTCATTTTTAATTCTTCaatGTCTTTAGTGGATTTgTTCTGTTGCTCCTTgTCTCgCCTCACTCTTCTTACCTGCATGTGTCCCCTCCCTCTTCCCTTCTATCAGAATATCTCCTTTCTCCACCCTCTTCATGTTGAGTATCTGTTTGCTAGTGACTATTGTTGCTGAGTAACTATCCATTCTCGGTAGTAAGTATTGCTTCTA[T/C]GCTGCTCAGGTGGTTTCTGTTGCAGCTAGCTGAAACTAAAGGATATACTTGCAAAATATCCCTCcTCC…
contig00018	85	C/A	8/7			GCTGCTCAGGTGGTTTCTGTTGCAGCTAGCTGAAACTAAAGGATATACTTGCAAAATATCCCTCcTCCCCAGTCTCAACCCTCc[C/A]TGGATTGTATTTGAAATGAAATACTCCTGTTTTGTAAATACTGTGTACATATGTAtttttgtC
contig00035	479	G/T	4/2			TGCCCTTTCCTCCTGCACTGGTTTTACTTTCTCCTTTtCTTCCACAGCTTCCAGAAAAGATTCAGCCACCTCCTCCTCTTTAGGTTCTTTAGTGGCATGTGTGGATTTGCGTCTAGGTGTGGCAGGAGCAGAAGCCGATTTCCTTCCTCTCCTCAGAACTCTGGCTTCCACTACTGGTGCCTCTTCTTCTTCTGGCTCCTCCACATTCTCCTCTTCCTCATGCTGTTTGCCTCTTCTTTTGGACTTGCGTTTTGAAGTCAGAGTAAATGGAACACTTTTTCTTCCTCTCCTCAGGACTCTAGGTTCTACAACCGGAGCCTCCTCTTCATCCTCAGGTGGCGAGATCTCCACTTCCACAGCAGGTTCCTCAACTGTTGGCTGCTCCtCTTCCACTGTCTC…
contig00044	30	C/G	1534/332			AaTATTGTTTCTTCAGGTgAGGTCTTGGT[C/G]AGTTGCtCTTTATTGCTTAACCAATACAGCGAACTCATCAATTCCAATCaTGCCATCACCATCGGCATCACCAGCCTTGaGGAAAGCCTTTGTCTCTGCATCGGTAAGTAC
contig00056	84	T/G	20/11			GAGTGGCCTTGGAGAACTCCGTGCTTCTTCTGTAGATTCTCGTTCGCCATAATAATTGCTGGGAAAACCCGAGGCAAAGCCCA[T/G]GGATACTTGTGGTAATTGTCGGGAAGCATCACCGCAACTGTGATATTATTTCCCTtATTCGTTCGACACCTGGATATGAGAGAGTATGTGAATACCACAAATAAACAGTATCCGAGATCCGTTTTATATCCCATTGCTTTAATTTGAAGTATAAAATAAATCCAAGAAAACGGACCTCGTGTGTTCACCTGGAGTAGTAAGACGCCTTACTGTCCTGAAACCTAACCATATGGCTCTCTATTTAAAAaTGCAACTTCAGGCAATAGAAGAAATGTTTAGGTAATCCATGTGTCATTTATCATCTTTAACGT…
contig00059	231	T/C	206/201	Yes	3	TCTGCCCCGACAGAGGACTGGCAGACAGCCACATCTATTTATGACTTCTCTGCCAAGGATATTGATGGCAACGAGGTGTCCCTGGAGAAATACAGGGGAGATGTTGTCATCATCGTCAACGTTGCCTCTAAATGAGGGAAAACCCCGGTAAACTATTCTCAGTTTGCGGAGATGCACGCGAAGTACGCTGAGAAAGGTTTACGCATCCTGGCCTTCCCTTCCAACCAGTT[T/C]GGGAGTCAGGAACCTGGCACTGAAGCTCAGATCAAGGACTTTGCTAAGTCATACAATGCTGAGTTCCCAATGTTCAGTAAGATTGACGTGAACGGGGATAACGCCCACCCCCTGTGGAAGTGGCTGAAGGAGCAGCCCAACGGGAAAGGCTTC
contig00059	154	C/T	173/99	Yes	1	GGGAGTCAGGAACCTGGCACTGAAGCTCAGATCAAGGACTTTGCTAAGTCATACAATGCTGAGTTCCCAATGTTCAGTAAGATTGACGTGAACGGGGATAACGCCCACCCCCTGTGGAAGTGGCTGAAGGAGCAGCCCAACGGGAAAGGCTTC[C/T]TGGGAAATGGCATCAAGTGGAATTTCACAAAGTTCCTGATCAACAGAGAGGGCCAGGTTATGAAGAGATATGGACCAATGGATGATCCCAGTGTGGTGGAGAAGGATCTTCCTAAGTACCTGTAATTCTTCCATGACTGACGGACTAATGCACTGATACTCCATCGCCACCCCCCTGCCCCCCCGGTCAGCCAATGGGTGTGAGTGGGTCCATTCCCCAGACCAGTGACGGTCTGTCCACA…
contig00063	277	C/A	4/3			agAAGGTCAAAGCTTcaTTTATTAGGTTGCTTTTgTCacaatcgtaccaTGTTACATTTGCACATTTAAaaTCACACAAAGTGGAGTTTTCAACGATGCCTcTAAGCCCACGTGGTTCAACTTGAATGTCCgTTCAATCAATGTTTTAATGAGTGGATATGGGCTTGTCAATCATCAGATTTaCACAGTTACCATCATGTAAACATAGGGCATCAGTCAGACTTTATTTTACAGCCCTGCTTCATCTGGTATCTACCTGGTCTTTACTATGAAACT[C/A]TGGTAACAGACATACCTTTTGGCACTTATCTCAAAGAATTCAACAGAATTAGAAACT
contig00068	388	G/A	12/3	Yes	2	GGCACACCAATTTGACGTGGATCACTTGTTCCTTTTTCATTTCTTGCTGCTACACGGAACATGTACTCTTCACCTGGTGTCAGTCCAGGGACAACTGCTTCTAATGTTTTGACAATGGAAGACTGGACCCATTTCTCGGCACCTTTGCTCAGCATCTCAATAACATAGCATACCACTCTACTTCCTCCGTCATGCTCTGGTTTCTCCCAAGACAGGGTGGCACTAGTCTTGGTAACATCGGCAAGGGTGATTTTGGCAGGAGGCTGTGGTTTTTCAGAAACTTTAACTGATTCACGGGTTTCAATTGGTAGGCCAATTCCATATTCATTTTCAGCTAAAACTCTAAAGTAGTAGTTACACCCCTCCTGCAGCTGGTCAACTTTCCAG[G/A]TGTTCTT…
contig00071	491	T/C	39/14	Yes	3	AAACTTGAATCATGTACTCTTTGTCCTCCTCTAAGTTCATAAGGGTAAACGATGTACCCATTAGTCCTCCTGGCGGAGTAACAATTGTCCATTCCTCCTCCCCAGGAATGCAGGTCTCCACAATGTATCCTGTGATTTCAGAACCACCATCATAATTTGGCTTGTTCCATGCAATCGTAATGGACGACTTGTTTGTGTCCACGACTCTTGGGTTTCCTGGAGGGCCTGGTTCGTAGAGGGTGTCAGTAGCCTTGTAGAAAGGACTTGAATTGCTTGGTAAGCTTAATCCAGCTGCATTCTCTGCAAGAATTCTGAATTCATATTCATGTGTTACTAGAAGCCCAGTTACCTTGAACTGCAAGTCTTTTACTTtcTTCTTGTTGCATTTTACCCAGCGAA…
contig00071	274	G/A	131/28	Yes	2	TTAGTGATTATTGTTACTTCAGGATCCTTTGGAGGATCTGCTGGCACCCATGGATTGTTTGCAATAGTTGGAGCAGATTCTAGAGGCTCTCCAACTCCATATTTGTTGACTGCCATTACTCTGAATATGTACTCATTTCCTTTGAGTAACTTGTTCACCTTAAATTGGGTATCAGTTAAGCCTGAGGCCGAATTTGTCCATGCAAGCCTGCTTGATTCACGCTTTTCAATCACGTAATGGTCAATCTCTGCACCACCATCATCTGCGGGTGGA[G/A]CCCATTCCAAAATACAGTTGTCAGATGTGATATCTGACACCACCAGGGGTCCTCCAGGTGGACCTGGCCTGTCAAGGACTTTGACATTAAAGATATGCTTGGCAAACCCTCCAACATTTGT…
contig00071	433	C/T	26/13	Yes	1	GTGAATCCAGAACTCTCACATTGACATGAGCAGTCTTCTCTCCTGCAGCATTCGTAAGGATCAAGTTGTATCTTCCTGCATCATTTCTTGTGCAGTCAGGGATGACAAGCATAGTGTATGACTCTGTGCTGTCAATGTTAGCACGTCCTTTGAGTGGTGTGTCTTCGCCCTTCGTCCAAGCTACTTCAGGAGCTGGGCGACCTTTAATGGGCACAAATATGCGGATGGAACATCCCGCCCTGACAACAAGGGTTCTTCTCAGCTCAACATCCAGTTCAAGATCTGGCTCTTCTTCACGTTCAATAATTTCAACCAGTTCTTCAGTTTGAGCTGGTTCACCAACTCCCTCTGCATTCATTGCACTGACTCTGAAGTGGTATTTTGCTCCCACTTTCAAGT…
contig00071	405	A/G	6/4	Yes	3	ATAGGGCTGCCACCATCGCTCTCAGGTCTGTCCCAGGCTACAAACATACAGTCCTTGTTGACCTTGGTGATGTGGCAGTTTAAAGGCTCACTGGGCACATCGAAGGGGAATTTGGCAATCATCCTGTCTGATGTTAGGGGGTCTGAGATTCCATAGCGATTCTCAGAACGGACACGGAAGATGTATTCCTTTCCAGGGATGAGCTTTCCCAGTCTGCAGCCAGTCTTGCCACAGGACGATACAGCGTTTACCCAGTCGCCTCTGATCACGTCACACTTCTCCACTACGTAGTTTGTAATCTGGCTTCCGCCATCTTCAATTGGTGCTTTCCAAGAGAGTGTGCAGGCATCAGCGTCAATGTCACTGATCTCAAATGGAGGCTCAGGCGCTCCGGGGATA…
contig00071	390	A/G	30/20	Yes	2	GGCGGGTTACTTTAGCAGAGTTGGTGATCACAGCAGAAGAATGTATGGACCACACCATTCTCTTCTTCTCACACTTTTCTATGATGTAGTTATAAATTTCACATCCACCATCATCATCTGGCATATCCCATGTCAACATGCACCTATCCACTGTAACACCATTTACAACTAGGTTGCTGATAGGACCAGGTCTATCAAGCACACACACATTCGCCCATCCAGTGGCTGTTCCAGCACTATTGGTAGCAGTGATGTTATATTTTCCAGTATCTCCACGTCTTGAGTTTGTCAACAGGAATTTAGAGAATTCTACACCGGCTTCTATTTGGAGCCTTGGGCTCTTGGTGATGTCCCCTGTGTCTTTCTCCTTTGTCCACTTTACTTCCGGA[A/G]CTGGT…
contig00071	408	A/G	6/2	Yes	2	CTCCAATAATATTGGAAGCGCTAATGCGGAACCTGTATTCCATGCCCTCAGTAAGTCCCATTGCTCTAAATGCGCACATCGGGATGAGATCCTTATGAACTTTCTCCCATTTGGCGCTGGCTGATTTCTGACATTCAACTATATAACCTAAGATGGGGCTGCCTCCATCTCTTGTTGGCTTGGTCCACACCAAGTCAGCATATGACTTGCTCCAGTCCCTCAGCTTAGGGTTTAATGGGGgTCCTGGCTTAGTAATAGGACGGGTGCACTTCACTGGATCTGATACAGGAGAGGGCTCGCTGACGCCAGCAACGTTCTCAGCAAAGATTCTGAACTCGTAGCTGTTGTTCTCAAACaGACCTGATGCTCTGTATCGGAGATCCAATATAGGTGTCTTGT…
contig00071	405	G/A	3/2	Yes	3	CCAGCACCAATGCCCACCTtGTTTTCTGCACGGACACGCAGAATATATTCACGACCTTTCTCCAATCGAGAAATTTTAGCCTTtGTACcAgTGCATCCTGaGCACACAACTGACCATGgTTCCCATGCCTTTTtGgTATCcTTcTTTtCAaCAATATAACACGTCAAAGGAGTGCCACCGTCATCTTTAGgTGGTCTCCAGTTGATGACCATGTGGTCAGGGGTAACTTCAAGGATGTTGATCGGGCCAATGGGGGCACCTGGGACATCGAGCACAGTGACGTGCAGAGCAACaGTCTtGCTtCCAGcaGGGTTTGCCACGGTGAGGAGATACTCTCCAGtGTCACCTCTGATACATCCAGTGATGGTGAGAGATGTGTTCATGCCCTCAGTGTCAATC…
contig00071	450	C/T	45/23	Yes	3	GCAGTGGCAGCAATGGTACAACGATCTGCGGGAACCTCTTCTCCGTTCTTCTGCCATGCTACAGTGGGAGGTGGCATGCCCTTGATCACTGAACTGAGAGTAATATTAGTTCCTACCATCGCAAGATGGTCACGGGACATATTGGCATCAAGCAGCAACTCTGGTTTCTCCAGTCTGTCATGTACTTTCACTGTTTGCTTACAAGGGGCAGGCTCAGAGCGTCCAGCAGCATTCACAGTGAAGACCCTGATGTTGTACTCTGCTCCGTCTTCCAGGCCCTTTAGAACATAGTTGCATTCTGGGCACTCTTCAGGAGTCTCATTGCCCTGTGACCATTCTACTGCACCAACCTTCTGGTACTCAACAAGGTAACCAAAGATTTTGCCTTTGCCATCATGG…
contig00071	420	T/C	131/38	Yes	3	TCTGGCAGTACAGGGGGGCTGGGAGGAACAATTGGATCTTTGGCAAGAATTGTGTTTGATGGGGGACTAGGGTCACCAGTGCCGATTTCATTCTCTGCCATAACCCGGAATTGATATTGACAGCCTTCAATAAGGTCAAGCACCCTGAACTGAGTAGTTGGGTAGAGGGGTTCTCTGGTGGCACGAGACCATCTCTTTGCAGCTGGCTCCTTCTTCTCCAATATGTAGTTAGTGATGGGCTTGCCGCCATCACGAGGTCTGCTCCAAAGCACAAGGCAGTTGTCAGCATACACCTCCCTCACGTTGGGCATCTCTGGTGCCTCAGGCACTCTGAAGAGATCTTTGGCTCTCATCTCCTCTGAATCCAGTGGGTCACTGATTCCATACATGTTCTCAGCA…
contig00071	381	G/A	71/15	Yes	3	CTTCCCTCAATCAACCTGGGGATTTTGCACGTCAACTTCGTCGAAGCAGATGTTACATTCCTCCAGATGTCACTATTGACGTCTCTCTGGTCAATGATGTAGTTGGACACGTCCACTCCGCCAGAATCAATAGGAGGTTTCCAAGAGATCACCATAAACTCTCTGTGAACTTCATCAAAGATGACTGGACCCACTGGTGGTGTTGGGCGATCTACAACAGTCACATTGCAAATGCCCTTTCGAGAGCCGGTGCTGTTTTCAACCAGCACGCAGTATCTGCCGCTGTGCTCGCGCTTGGCTTTCATAAGGCCTAAAGTCATGGTGGTCAGTGAGTTTTTGAACTTGATGTGCTGATCGGCTTTCAGCTCTTCGTCATCTCT[G/A]TACCACATGATAGA…
contig00071	429	T/G	16/5	Yes	3	TACCACATGATAGATGGAGAGGGCTTTCCGGTGTAGCGACCCTGGAGAGCCATGCTCTCCCCAACATGGATGATGATCTTGTCACGGAAGTCAAGCTCAATGGTTGGTGGTTCAAGTTCATCTTTGCAGGTGATTGGTTTGGTGCAGAACGATGGCTTGCTGGGCCCAATTTCATTCACAGCGCTAACTCTGAACTCATAGGTGTCCCCATCTCTCAGACCGTCGTAGGTGAATCTCCTCTCCATCAGTTTCTCCTTTGTCAGACGTGTGAACTTGTCCTTGCCGATCATACGGGCCTCCAGGATGTACTTGGTGACCTCTGACCCTCCGTCAGACACAGGAGGTTTCCATGTTAAGCTGATATAGTCTTTATGAACTGCTGTTACTTCAAGGTCCTCT…
contig00071	311	A/C	4/2	Yes	1	ATGATGATTTCACATGCGGTGTTAACAAAAGGTCCAACTCCAATGGAGTTCTCAGCTGCGATTCTAAAGAAGTAAGCTTTTCCATTCTGCAGTCCGTGGgCCACAGCATTGTGTCTGGTGACTGTGTAGGACAGGGCAGTCCAGGCCTTCCTCTCCGCATCACGCTTCTCAATGATGTAGTTGGTGATGGCAGAACCACCATCATCCTCAGGACAAAACCAGTTCAACTTGCAGGAGTCGCTAGTGAGGTTCTCGGAGGTGAAGGGTACGCCAACTGGACCAGGGACATCCAGGACATCAACAATGATAG[A/C]TCTCTTCTTTTCTCCTCCTGAGTTAGCAGCAGTCAGAGTATAGACTCCTTGGTGTCTCCTGGTGCAGGGCTTGATGACCAGCGA…
contig00071	367	C/T	20/10	Yes	3	TCTCTTCTTTTCTCCTCCTGAGTTAGCAGCAGTCAGAGTATAGACTCCTTGGTGTCTCCTGGTGCAGGGCTTGATGACCAGCGATGAGCTGATGGCGGTGGTCTCAACTGCACTTTCTGGTGGTAGAGCACCGTCATCACGGCTCCATGTGATCTTTGGAGCAGGCTGGCCAGACACAAAGGCCAGGATGCGGATCACACCACCGGCATGGACCACCATCCTTTCCTTCACTGTGGCATCAAGGTCAACCTCAGGAGCAATTGTCCTGTCTTCAACCTTAATAGCGTCTGGGACTTCACCGGGTTCGCTGGGGCCTGCAGCATTCAACGCTGTCACTCTAAACTTGTAGAATCCACCGGTCTTCAA[C/T]CcAGTAATGACCAACTTGGTGCTTCTGT…
contig00073	86	T/C	4/2			AAACAAACATCCTTTTCCTAAACAAAACTCAACACTACAGTTTGATACGCAATTCTTAAACAATTTATTTTATGTAAAAAATTac[T/C]CTACAGTTAACACATATTTTCTTAGTTAATACCATTCATATACCACCTTAAACCGGGCTGTAAAATATTTCAAAACCAAAGCAACATTTGGTATTAACCTTTTCACACGGAGAAACAAACAGGTGtGATCGCTCTACAACGTACGCTCAAACCGCTGTGATTAGAGCGCTTATTTAGAACGTCCAGTTTCGATTGACGCAACAGTCAGCATTTAACACTGTTTAGGGATGTCGGCAGTCAATCACATAACCTCTgACTCCCACTCTGAGCCATTCAGTGTTGTTGTTTA
contig00075	53	C/T	3/2			CGAGTTTGAAAGTCAGGAATCAGATTCTGACAGTGACAGTGATGAGCTGACC[C/T]CCAACcTTGTAGCCCTtGAGAACCcTGAATCTGAGGACCTCTTGTACACTGTCCCAGGtCCCTTTtGCTGATGCTGGTGGTGATGGAGGCAGACCGACAGTGGATTAAGTACAGGAGGTCTGTGGTAGCTGGAAGGCCTCCAGCAATTTCACTCCTCCTGGCCCTGCTGTTTGTTTTGATGAGTCCCAGTCTGGAATGCAAAGCCCCTTGCCATTTCCCTCTGAGGCAGAGTGCTTCAAGCTGTTAATGGCAAAGGAGCTGGTGGGAGACATAGTAGAGGAGACCAA
contig00076	231	A/G	11/3	Yes	3	TTGAGAACCCTAtATCTGAGGACcAcTTGTCCACTGACGAAGTCCcAGGTCCCTTTGAaGATGCTGGTGGTGATagAGgCAGACCGACAGTGGATGAAGTACAGGAGgtCTaTGGTAAGTGAAAGCAATTTCACCCcTCCCTGCCCTTCTGTTTGCTTTGAGTCCCAGTCTGAAGTGCAAAGCCCCTTGCCATTTCCCTCTGAGGAAGAGTGCTTCAAGCTGTTTCTGAC[A/G]GAGAAGCTGGTGGGAGACATAGTAGAGGAGACCAATCGCTATGCCTTGGAGATACAGGAGAAGAGAGAGCCAGGAGTGGCTGGGACAACCACAATTAGTGTAATGTATACCTTCCTGGTGACAGTCCTTCTCATGGGAATAGTAAAGAACTCCCTAAGAGAATA…
contig00076	448	T/G	10/3	Yes	2	CCACAATTAGTGTAATGTATACCTTCCTGGTGACAGTCCTTCTCATGGGAATAGTAAAGAACTCCCTAAGAGAATACTGGAGCACAGATCCTGTTTGCAACTCCCTTCTTTGCCACCATCTTTTCCAAAGACCACTTCCTAGTTCTGCTGCGATGCCTGCATTTCGATCAACAATGCTACTGCCAACCTAAATGACCCGTCACACAAAATAAGAAAAGTCCCTGATGTTATGGAAGGGTAGGCTGGTGTTCCGTCCATGTATTTCCTCCAAAAGGCACAGGTTTGGGGTCAAGTTCTTTGTCATGTGCGACGTGAATACAGGATTTGTCCAGGACATTATAGTCTATACAGGGTCCACCACTGACATACAACAACATGAGGGGCCTGGGGTGTCCGGGT…
contig00076	126	T/A	14/4			gTATGTAGACAGTTGGTACAGCAGTCTCACACTCTTCCAGCATCTTCTCTCCAACAGCACAGGGGCcTGTGGCACAGTCAGTTCGAACAGGAAGGGGATGCCGGCATTCGGATGCAGCAGAGGGG[T/A]GGCAGGGGTTCCAGGAGAACGGTCAACAGCTGGCAGTAAAGTGGCATGACAAACGAGATGTACGTGTCCTCTCCACTGTCCATACAGCAACCATGTTGGCCAACCAAGGTGGACCACCTGACGGGAGAGAGAAACATCAAACCAGACTGtGTGCTTGACTATAACCTCAAAATGGGGGCAGTGGATAAAACGGACATGATAAACAGcTTTGTGGAATGCGCTcGGAAAaCTACcAaGAAGATAATTTtCCATCTGATcGACACTGcTGC…
contig00091	505	C/T	92/24	Yes	3	GCAGGACCTTCAGCACTCAACTCCTTAGGAGCGACCCTTCATCTTCTTGCGTGCATTCTTGCCCGGTCGTTTAGTCCCTCCTTTGGAGGGGCCCCTTCCTCCTTTTCCTCCAGGTCCCGCTTTGCCTCCTTTCCCCCCCTTTCCTCCTTTCCCATGAGCCACCTTGGCACGAAACCCTGACACATCATTGTGACTGTCCTTGGTGTTCCACTTGGTTCCACTCTTCTTTCCGCCAAAACCAAACCTCTGGTCCTTATACTTCCTCTTAGCATTGGGGCCTTTTTTGTTCATGGCTTTTTTATCAGGTGTTTGGCCTCCTGCTGTTTTCCCTGATCCTCCTTTAGCTGGAGCTCCTCCTTTAGCCGTCTTCTGATCTCCTTCCAGGAAGTCCAGTTTGTC…
contig00099	419	A/G	7/4	Yes	1	ATGTCAACCCTTTCTACGACTCCTTCGTGAGGTGGCAGTTCATCACCCTGAAAGAGAGGAAGAAAATCAAGTTTGGTAAAAGGTATACCATCTACTCTCCAAAAGATGGACAGCCATGTATGGACCATGACAGGCAGACTGGAGAGGGAGTTGGACCACAGGAGTATACCCTCATCAAGATGAAGGTTGTAGAGCCCTACCCTGCAAAACTAAGTGGCCTTAAAGGAaGAACATCTTCTTGGTGGCAGCTACTCTCAGACCAGAGACCATGTTTGGCCAGACTAACTGCTGGGTCCATCCTGACATCAAGTACATAGCCTTTGAGATGGCCTGTGGAGACGTGTTCATTAGCACGAGGAGGTCAGCTAGGAACATGTCTTACCAAGGCTTCACCAAGGA…
contig00099	156	G/C	7/2	Yes	1	TCATGGATGTTCTGGGAAAGGATATTCTTGGATGTGCTCTTAGTGCCCCGCTGTCGTCTTACCGGACCATCTATGCCCTGCCCATGCTTACCATCAAGGAGGACAAAGGCACTGGCATTGTCACCAGCGTACCGTCCGATGCACCTGATGACATC[G/C]CTGCCCTCAGGGATATCAAAAaGAAACAGGCCctGAGAGAGAAATATGGTATCGAAGACAAGATGGTCCTACCTTTTGAGCCGGTGCCCATCATTGAGATCCCTGGCTATGGgAACCTGTCTGCTCCTCTGGTGTGTGACGAGTTGAAGATCCAGAGCCAGAATGACCGTGAGAAGCTGGCAGAGGCCAAGGAGAAGGTTTACCTCAAGGGCTTCTATGAAGGGATCATGCTGGTTGAA…
contig00100	29	T/C	20/6	Yes	3	CCACCTTCACACCCATCATCTTCAGGTC[T/C]TTCACGGTCATGGGTGGGAAGTACTCCAGCCAGTGCGCCGCGTTTGCAAACGGTACTATCTCCATGTCACTCAACCCCAGAGACTTCATTATGTCCCACTGGAATTTTGACCCTCCAGCCTTTGCCACTGCTTTGCTCTTTTTGCCCTTAGCTTTGTCCTTGATGATGAACTCATCTGCAAACTTGGGCTTCTCCTCTTCTTCCTCCTCCTCTTCAGGAAACTGTGGTGGGTTGCCGTAAACCTCCATCTCTCTCTTCAGCTTGTCTGCACAGGCTTTGATTGGCATTCCTGTACAATGCAACCCAAATGGAAATAGGCATTGCTTCCCTTTCAAGCGTTGGAAACCAACAGCAAACTCGCACTTC…
contig00107	330	T/G	20/10			AGCTCTTCACCCTGAGGTGTCACCTTGTCCCCTCCATCAGCATCCGTTTTggagggTAAGGAATCTACAGAGCCATCCAAGGTGTCTGAAGTAACAAGTCCATCCGATTCCCCTGGCTCATCAGTTGGCTGGCTGTTGAGGTTCAGATCAGATGCTGACGTTGACTGGTGGTCAGTGGAGGCCTCATGCTGCTCACCTGAAGGCACCTCGGGAGGAATAGGGCACTTCTGTGGAGACATCAGACATTCAGAGGGCTGGGAGGAAACGGCTGGCTCTCCCTTACTGTTGTCCCCTAAGAAGGGTATCGGCTTCCACCCTCCTCCAGTGGG[T/G]GTGGCCATATTGACGACACCCTCAATGCTGCTTTCGGAAGCTAGGGCTGGCGGATCGATTGGAAC…
contig00109	204	A/G	40/21			AGATCCAGGGACAaGAGAGGGAGATCCAGATCGAGGTCCGGTAGAAGACaTGGCGGACACACACGTTCCAGATCACGGCACCGGAGGTCCGGGTCACATTCTAGAAGGTCTGGGTCTGCCAGGAGAGGCAGGAGAACCCGGTCAAGGTCCCTCGTGATCTTGAAGAAAGACAGACGGTCTAGATCGAGATCCAGAAGGCGATC[A/G]AAaTCTAAGACGAGATCTCAGTCGAGACACCGAGAGATGA
contig00113	121	T/G	37/11			CTCTTGCCAGGTAGAAACCAAACAGTGCAGCAACTGTTAGGCCTAATAATAATATTGGAGCTATTAGAGTGGTATGGATCCTTGGTGGCACTTTGTTACAAATAACATCTTGTCTAGAAT[T/G]TCCATCTTCAGTCTTCACGCGTCCCATTGCTGCACAATCAGTCCAAGCAGTGCAGTTCACACCATGTTGTGAGTAAAAGCCATGCTGACACTCCTCACACACGGTATCTGTTGTCTTTGTACC
contig00115	30	A/G	34/25			CCTTTACCACACATTGGGCAGCACTGCCC[A/G]TCAACCTTTTTGTATTCGGCTGGACCACAATCGCTTCCAAATACATGCAGAAAATT
contig00115	57	C/A	38/18			TCAACCTTTTTGTATTCGGCTGGACCACAATCGCTTCCAAATACATGCAGAAAATT[C/A]AAACCAATGAGGAAATACTGTGCAGACGAAAGGTATATCATTTTCACTTGATAAAGACATCACAACATTGTGACGATACATT
contig00115	83	T/A	38/21			AAACCAATGAGGAAATACTGTGCAGACGAAAGGTATATCATTTTCACTTGATAAAGACATCACAACATTGTGACGATACATT[T/A]ATACTGCTACGAGCCAACTATTATATGTCACATATGCTTTAAAAACACTATTATTAGTTAATTATTTGTGCCTTTTGTTTTGCTAGTTTAGCAAGCAGGGTGCGTTGACATATGAc
contig00116	217	A/T	26/7			CCTTTATTACACATTGGGCAGCACTGACCATCATTAGTTTTGTATTCTGCTGGACCACAATCCTTTCCAAATACAAGCACAAAATGAAAACCAAGGAGGAAATACTGTTCAGACGGAAGTCTACGTAACGTTAGTAACATTTTCACTTGCTGAAGAAAAAATGTCTACGCTCTCTACATTGACGATAGGTTAAACGTTACAGATAATTTAAAAAAA[A/T]TAAGTGTCACGTTAAATTAATAAGTGTCGTAGTTTCAGTTGAATATCCTCTGCGGGCAGCAAAAGC
contig00123	325	G/A	12/5			TtGCAGGACACTCGGTCAGTGCTCTGGACTCTGGACGGACTTCAACTTCAATGTtGATTtATCCCACTGAGCTTCCAATTCCTTATCAGTTCAATCCCAAAGGCTCAGATAAGGAGCAGTGTGTGTATTGGAGGAAAaTATCTCGTAACAGAGGTTAACATTTAAATAGGgACTCTGGCCACCGGGCAAGATTTGGTTCTGGGTGTCGAGATCAGAAGAAAAATGTTAGTTTATCCAGTTCCCTGGTTCAAAGTGCTAATTTCTGTGTCAAAGTCTGGATCCTTGAGCCGTTGCTCCTCTTAGTCTCATAGTCTTTTTTAAAAC[G/A]TATTTTCTGTGGGCTTCATTTCTGTTATTGAGATAGGACAGTGAAGATGCGACAACAAAGATAGCAAGGC…
contig00129	186	G/A	11/3			ATGCTTCAAGGCGCTGACTTTGGCTCTCAGACCCTCTTGTAAGTGTTCATTTTCCTCTTCGTACGCGCTGTATCCACTGGCCACATAATTTTCAGGTCCTCCTTCGCCCAAACCTGCTCGTCTCATTTTGATTTATTCAATAAAAAGATCCTAACTGTAACACTTAGGTGATAATGTGTATCAAA[G/A]CAGTGGTGTTGTTGATGTAGATAGCTAGCTAGCAACACGAATTCAGCAGAAGAGGAAACGCCACGACATCGTACGGaC
contig00130	290	A/C	4/2			GCTCGTGGTTGTAGTCGACTTCGATCGCTTTCCACAGAGACACTGCaGCATATGCACACCTTTCTtCAGGAAAAGCCTCGGAATCTTCATTGATTTGGGTTGTAGTGTTTCTTCGTCAATTCACGcAATCTGACACGATTACGGTGGAGGTTATTGAAGTACAGCCACCTCAGGTCGATCCAGATCCCTGGCTTCCCTCAGCAGATCGAAAACCACAGAAAAGCCTCGACAAAGCAACGCGATACATTACACCGACACATCCTAAAATATTTTTCATTGATGAGAATTc[A/C]AaCAAAAACACCCATGGCTCCATAAATTTCAAACTATGCCACAAGGACTTCAGAATAATTTCCCATAG
contig00130	69	A/T	3/2			AaCAAAAACACCCATGGCTCCATAAATTTCAAACTATGCCACAAGGACTTCAGAATAATTTCCCATAG[A/T]CTATGCCTCTTCTCGGTTTTACTAGCAgACGTAAAACG
contig00135	297	A/T	4/3			TTTtGTATgaGTTGTTTGTTGGCAACCTTGTACtcACGAcgTttCctGGAACAGATtCctGctGCAACGcTCcACAAACcAtACCCACCCTGCGAGGTGGCTACTGTTAGTGAAAACGCTGTTCATGTTTGGGTGCGTACTGTCTGTCTTTGCCTCTGTCTGTTATAAACTGTCGGTGTAGTGAAGTGGCCACTGTTAGTTATTTAGCGTTAACCTCAAATTAGAACGTGATTGTGTAACGTGAAATCTCAAAGACATAACTAAGTCCCCGGCATTGCTTTTGACATAGTTAGCTA[A/T]ATTAAAAATCCGGATAATCTAAAATGTGTGTGTGTAAATG
contig00137	212	G/T	5/3	Yes	3	GACcTtGAAGCaGTCTACACTCCACaCAcAcTCTCCAcTGAATCACAAACTTAaCTGGATCATATtATaTTGATaTTTtGTAGCAGTAGATATCATCAGGTATCATGTCTATCGTGGTGTATTTCAGCAGCGTGAGCGGATCCAGAGAGCTAAAGCAACAGCAGAGCCAGATCTTCTCCTTCCTGGACTCTAAGAAGATCAAGTACCAGGC[G/T]gTGGACATCACCCAGGGGTCAGAGATCAAAGAGGAGATGAGGAAGAAGAC
contig00137	51	G/A	6/3	Yes	3	gTGGACATCACCCAGGGGTCAGAGATCAAAGAGGAGATGAGGAAGAAGAC[G/A]GgAAACCCCGCCGCTCTGCCACCACAGGTCTTCAACAAGGACGTCTACTGCGGGGACTTCTCTGTGTTTtATGAGGCGGTGGAGACTGGAAAAGCAGAGGCCTTCTTTAAGCTGTAACAGACAGAGGAAGATCACCTGCCAGAAGACTCTCCCCTCCA
contig00143	209	C/T	3/2	Yes	3	ACTCTCCCCTACCGCTAGTAACAGACCAAAACAACTATGTCTCTACAACCATGAACAACATTAAATGTAAACAAGAAAcGTTTGGTATTAATACAGGATTAATAAAAACAAAAGTATGTAATCTTGCTAGGTTCTCTTTTGtaCCAATGACCGTTCAAGAGCATACGGTTATGCGTGCCTTCGGTTGGCCTGACATCATCCTATAAGC[C/T]AGATGCACCGGCTCTGTGAGGTTCGCCTTAAAGGTGTACACGTGAGTCTTCCCACTGCACTGGCTGACGTTATAGAAGCTCAACCTCTGAGTCTTAAAACTCAGCGTGATCTCCAGTCTATGTACTGCCGGGGTTCTCTTCAATGGGACATCATGGCCCTGCTCAAAGGACCTGAGCAGGTTATTG…
contig00149	78	C/T	10/8			AaTCAgACtCTGAAACAGGAGAGAAAACACACAGAACTAAGTGATTCAGCACACAATTTTCACAGTGACAATTTTGA[C/T]ATCGGTTTGCAATAATGAGTGGGAAACCCCTTGTTGTGAACGTGGACAAATGGATTGCAGAGAATGAGAAGGCTTTTTTGCCACCGGTGTGCAATAAACTCATGCATTTGTCACAGCTGAACATCATGTTTGTTGGAGGTCCCAACAGCAGAAAGGACTACCACATAGAGGAAGGGGAGGAGCTCTTTTACCAGGTGAAAGGGGACATGTGTCTGAAGTTGGTTGAGAATGGCAAACATAAGGATGTGCGTATCCGCGAGGGAGAGATGTTTCTGCTTCCAGCTCGAaTCGCCCACTCCCCCCAGAGACAGGCTAAC…
contig00149	396	G/A	90/30	Yes	1	ATCGGTTTGCAATAATGAGTGGGAAACCCCTTGTTGTGAACGTGGACAAATGGATTGCAGAGAATGAGAAGGCTTTTTTGCCACCGGTGTGCAATAAACTCATGCATTTGTCACAGCTGAACATCATGTTTGTTGGAGGTCCCAACAGCAGAAAGGACTACCACATAGAGGAAGGGGAGGAGCTCTTTTACCAGGTGAAAGGGGACATGTGTCTGAAGTTGGTTGAGAATGGCAAACATAAGGATGTGCGTATCCGCGAGGGAGAGATGTTTCTGCTTCCAGCTCGAaTCGCCCACTCCCCCCAGAGACAGGCTAACACTGTGGGGcTGGTGGTGGAGAGAAGGAGGCTTCAGTCAGAGACCGACTGTTTAAGGTACTATGTGGACAACACTTCA[G/A…
contig00149	484	A/C	105/55			GGGGACCCAGCTGGTGCCACTGATTCAAGAGTTCTTTGCGTCGGAGCAGCACAGAACAGGCAAGCCAAACCCAGATGAAGTCTTCAGACAGCCTCCCTTCCCCATGAACACCATGCATGTGATGACCCCCTTCCACTTTAGAGACTGGGTGGACAAACAGCAACCCTCACTGGCCAGTGGACGCCCCATAGACATGTTTGGGGGACAGTTTGAGACAGAGACCCTCCTGTATGGGCCCGGGCAGACAGAGGCTTGTGAACGAGAAACTGATGTCTGGATATGGCAGCAGGAGGGATCCTCCCATGTGACTCTGGATGGCCAAGAGTTCCCTCTATCCACAGGAGACAGTCTACTCATTCCTGGACACAGCCAGTACCAATGGAGTCGGGCTGAGGGGAG…
contig00150	116	A/C	11/4			ATACTTTCTGTAGACACTGGACAACAGATTGATAGTGAGCATCATGTAGATCCGTAGCCAATCAGAAAATAGAACATAGTCTCTGTGTCAGATGCCAGATAGTTCCCTAAACGCT[A/C]CTATACAGGGAACAGGATGTGAATAGACGCGTCCTGTATCTCTCAGTTCCCAGGTAACAGTAATGAATCAGTCACAGCTGCCATCTTTCCAACCGTCCCTCCACCTCTCATCCACGaGGGAACAGTCAAACGGctGCTTCCCCAGCCGAGCGTTGACGTCGTTATGGAcGCCACACAGCCACTGGGAGAGGGcGTGGcGACTACTGGCGTCTGGCTGATTGGTCTTCAGCCTTGTCCGCAGGTCCTCAGCACACTCCTCGCAGGGGAAGACCTTAGAGA…
contig00150	444	G/T	7/2	Yes	2	CTATACAGGGAACAGGATGTGAATAGACGCGTCCTGTATCTCTCAGTTCCCAGGTAACAGTAATGAATCAGTCACAGCTGCCATCTTTCCAACCGTCCCTCCACCTCTCATCCACGaGGGAACAGTCAAACGGctGCTTCCCCAGCCGAGCGTTGACGTCGTTATGGAcGCCACACAGCCACTGGGAGAGGGcGTGGcGACTACTGGCGTCTGGCTGATTGGTCTTCAGCCTTGTCCGCAGGTCCTCAGCACACTCCTCGCAGGGGAAGACCTTAGAGAAGAGGTTGATGAACTGTCCCATGTCTGTCTGCTGTCTGGGGGAGGGCCGGTCTGGGTAGTAAGCTGCCATGGTGTGCAGGAAGGACCAGGTGTTACGCCCTAACTCTTCCCTGTCCAGCG…
contig00152	405	T/C	9/7			AGAGAAAGTTACAGAAGCGGAGAATCAGTTCAATATATGTGCCAGAAATACTACATCCTTGATCCCCCTTCAGCGTACAAGACGTGTCATGACGGGATCTGGACACGACCGATAACCTGTCTGAAACCCTGCACTGTGGACGAAGAGCTGATGAACACACAGAACATCCAATTTAAATATCCTCCGGAAGATCAAAATAAACTCTATGCCACACATGGGGATCATATCACTTTTAAGTGTACTGGTCATAGTAGAATGAGCCCAGTTAGTGTTGATTTTCGCCAGCAGTGTATAAACGGGGTCATGAACTTGCCTTATTGCCAATAGTGGCTTCAGCTTACGGgAAGAGAAGGGCAAAGGCTTGTTGGACAAACATGTCAATGAATAACCTGTCAATAG…
contig00153	409	G/A	140/34	Yes	1	AAATACACTTGCAATGACGGTTATCAGATtGTGAGCAAAaTGGACAaCAGAACCTGTATGGTGGCAGGATGGAGCAACCACCTGCCCATATGTGAAGTGGTGAGTTGTGTCCCCGAGGCTACAGATGGACGGGTGGTTGTGAGTGGTCTGCCAGATGaTGATGGTGTTATACAGTACGGTCATGAGCTCAAGTTCAGCTGCCCCAACCCAGCACACCAgCTGAAGGGAAACCCACAGGTAGTGtgTGCCGCaGGGGGGATGTGGAACAACCATTTCCCAACCTGTGAAGATGTAACTTGTGAAGCTGCAGAGAAGATTAAGAAcGTGAACGTGATAGGAaTTCCCCAAAACAACAATACCATGAAGTATGGACACAGGCTACAGTTTGAGTGCAGCAAC…
contig00159	86	C/A	5/2			TTAAgACCCCTACTCTAGCAATAAGTGCCAAGTGGGTTTGACCACAGTGTTATAGGTCCACTGCAGCAGTTTCTCTCAATTATTT[C/A]TGGGTAACAAATGTGATTGTTTGAAATTGGCAACCTCTGGAACAATAGCTTTTCTAGTaGgACcATATCCATTAGGCCAGAACAGCActCcACACTTTGCCctCTCCtGTACTATACATACAAACACACaGGACAGGGCCAAGTGCagAATACtGTCCTCTAGCctAATGGAtATGGATGTtACTGTTGCAGAGGTTAAGAAGCTATTTCTAAATCAAG
contig00167	234	A/T	47/11			CTTAtaagTAACTGACAATAAAAAAATAGCTAGCATAGCCTAGCAGCCTACAAGGTTATGGCCCCTCCAAGGCTGTATACCTTGGAATTATAACCAGACACTTTTCCTCCTTTTGTGCTTTCAATTCATGTCTGTTTAACTGTAAATACAAATATTATGGAAATACTCAACCCTTCCTTCTGAAAACACCAGAATTATACAAGTGACGATGGCAGTACTGTAGTTAAAAAAaT[A/T]ATCTATTAGGCTTATTGGTGACTGGCTGCTCAGGAAGCTATTATACAGTTGGTCACTTATATTCTTATTTTTCTTCATtcTTCTTCTTGTTTCCACCTCCAAAGATGGCCGCTGCGATACCTGCAACAGCAAG
contig00167	134	G/A	78/48			ATCTATTAGGCTTATTGGTGACTGGCTGCTCAGGAAGCTATTATACAGTTGGTCACTTATATTCTTATTTTTCTTCATtcTTCTTCTTGTTTCCACCTCCAAAGATGGCCGCTGCGATACCTGCAACAGCAAG[G/A]ACTCCGAAGCCCACCATTGCAGCCATTCCCACAGTTTCCACAGCCTGACGAACCTGTCGAGACTCAGCCTTCCCATATCTCAGATCTGTGACAAAGTGCTCACAGTTCCCCCTGAAGACACAGTAGGGCATCTCCTGGTCCACATAGGCCTGGGCTTCCCTCAGTATCTCATGTATGGGTCTGACCTGGTACTTCTCATCCAGCTGGTTGTTTACGCACCACTGATCATGCCCTACCACGTCCCAGATCTCTTCCTTCTTC…
contig00181	142	T/C	10/6			TTGATTCTATTCAGGCATACATCTTAATCAAGTTACCTGTTGCCCAAACAGCAATTTTCACTCTTGAAATGTGATATTTGGAGACGTTACTGTATGAAACTAAGCATATGATTTGACAAAACGTTATGCTCACAACAGCTT[T/C]CTGTTTCATCATGTGATTTCAAGTTGCGTTTGAGTGGGATTGCTTGATTACCATATTTGTATAAGATAACACAAAACTGTTAAATAGTCTTTGAATCTTATAAACCAGAAAGTATTGAAATATTGTAGTTGTTTTTtGTCTC
contig00184	272	G/A	18/16			TCCAATGCATTTCCCACGTAGATTCCACGTCACAATAGGTCCACAAATTACGTTGAAACGTTGATTCAAACACTTTGTGGCCAATGGGGTGCGCAATGATGTTGACAACAAAACTGTCAAAGTTGTAGGGAATAGGGTCTGCATAGCCACATGACGCAGTTACAAAAATGAAATGTGTAACTTCACTGACAAAGTTTATCAAGTTAAGTGGTTTTCAAATCCCCTACCATGACTAATCATATGCATGGTAATATAATAGGCGACTACAGTG[G/A]CATTGTCATAGCCAACAATTAGCATATAATGTGGATTGCCTTCAGCCAAATAGGTTACCTGTTTTACAATAGTTAAACTAGAAAAGTTGAATTCGCAAATGAATTTTATACAGAACAGCAAGT…
contig00202	394	T/A	5/2			AGATTTCTGTAATTAAAACATATGTATTAACACGACTTTTGAAAACTCTAAAAAaGGCAACCCATGCAAAcGTTTAGATCCAATGAGGCCAGGGTAGgCGACATTCACAAAAAAAAcaGGGGGAAAAGgCAGGGGTGgAGGGCAGTAGTGAGGAGGGtAGGGTAGgcTATTCTCTGGGAAGTGTACACATGCCCACACATTTAAAAGCAGTGGACTGGTGTATGCATGGGGGAGTAACCATATTTCaTACACCAGTCAATTCCTTTtAAATCCATTAAGAgaCGTGAACAAGTGCACACTAAGGGTCGAGGGGATGAGAATCAGGATGAAGTCTATGTTTCTCCACATGGACAGTGTCAGGTGGGAGATTTTATTCACAGCCTAGATACATAT[T/A]G…
contig00207	363	G/A	4/2	Yes	3	GACAGCACAGGTATCCTGCCCTTGGCTCTGAAGGCAGCCACTCTCTTCAACTCCTCATCTGGTATGTTGACAGGCACCACCAGGTTTGATGGGTAAGTGTCACACACTTCGTAGTGATCATTCACTTTAGTTATCCTCCAGCTctCGTTGGGTATTCCCTGTCTTTTATATTCCGCTtGAGCATCATACACTTTCCAGCCATTTTCAGGATAGACCTGCCCATACTCAAAGGCAAAGATTGgCAAACCATTGgAAACAGGAAAGGCAAATTTCATCAGGATctCAAAAaTtgACTTCCTGAGTGagTCCTCCATCTGCTTGTGTGCAAACCGCAGATTACGGATATCCTTGCAGACcaGCCC[G/A]TAGGAGACCTCACCACGGCTAGATGCaCcTCC…
contig00208	259	T/C	6/3			TGGTCTGAAaCAGAGGCAGCACGtCTTTTTGGTGCATAGACAaCATAGGGTtCTGACCATAGACATATAAATTCAtATTCTTATTCTATTTCTATGGGTCTGACCCTGTACGACCTCAGCTGTTGGAGCAGCAGTGAGATGGAACATCCAAAGGCCAACACATGGTTtCTACAGACACTTGGTGGTTGCGTTGCTTTCTACAGGAGTGTGTCATGTTAAGCAGGAATGTGTGACACAGCAAGTCCCCTGCAGTGCAGT[T/C]tATTAGTTATGGGCATGGCACCTTATCGTTGTGAGGCcTCAGTCCTTAGCCTTACTCTATAAGCCCCCTGTCAAACAAaGGTCTGAACGGGAGTGATGGAGCGGGTGGGCGAGCCAGCCCTcTCAGTGGAGGAGGC…
contig00224	436	G/T	20/8	Yes	3	TGGGGACAGAGtGAGATGTCCCTTTCATGGTGCATGCTTCAACATCAAGACTGGAGATATTGAGGAGTATCCTGGCCTGGACTGTTTGCCTAGTTATAAGGTCAAAGTTGAAGATGGTAAAGTTTATGTGTCAGTAAaCAAAAAGTCTCTGAAGGTGTACAAGCGGGTGAAGGATATGAGCTGCAGAGTGTCAGGGGTCAGGCACACCATCCTGCTGATAGGAGGAGGACCTGCCTCTTTGCTGTGTGCCGAGACTCTGCGACAGAACCACTACGAAGGTAGAATCGTCATGGTGACCAGGGACACCCTGCCACCCATTGACAAGCCCAAGCTCAGTAAGGCAATGCATTTGGAGAGTGCTAGCCTCCTCCTTCGGCCAACTGACTTCTTCCAGCAGTA…
contig00224	462	A/G	26/8	Yes	1	AGGACGCCAAGGAGATCCACCAATCCTGTGTGGGAAAGAAGGCTGTGGTCGTTGGAGCCTCCTTCATAGGTATGGAGGTGGCATCCTACTTGGCAGACAAAGCTGCCAGTGTGGCGATGGTTGGCAACGGCTCATATCCCTTTGAGAGGTCCCTGGGCCCAGAGATTGGGAAGATGACAATGCAGATGTTGGAGGAGAGCAAAGTCAAGTTCTACATGAACGACGGAGTGGTGGAGATCAGAGGGGAGAATGGCAAGGTGAAAGAGGTTGTTCTGAAAAGCGGTGCGGTCGTGGAAACGGATGTGGTGATAGCAGGGATCGGTGTCATCCCTAACTCTGACTTCCTGAAGGAAAGCCAGGTGGAGGTGGATTCTAGAAAGGCTGTCATCATTGATAAGT…
contig00230	286	C/T	8/2	Yes	2	GGTAGGTGTGTGTCTCAGTGTCCAGGTGTGTACAGGACCAGATCCCTGTTTAGCTAGCACCACGGTAGGTGTGTGTTTCAGTGTCCAGGTGTGTACAGGACCAGATCCATGTTTAGCTAGCACCACGGTAGGTGTGTGTCTCAGTGTCCAGGTGTGTACAGGTGTCTCCAGATAGCGTAGTAGTGTGTAGCTGCTCCCATGGCAACGAACAGGTGCCAGATGGCGTGAGCGAATGGGACGACTCCATCGCTCTTAAAGAAGGCCACACCCACTATGTAGAAAATC[C/T]CACCCACCGCCAGCTCACTCAAACCTGCCCTGTCCGCCATGGACAGGATGACAAGaGCAGGCCCCGCCCCCATGACcaCGTATCCTAGTAACTCCAACAGTTTATACCT…
contig00239	71	T/C	3/2	Yes	1	ACcACATTCGATGAAATCCTAGAGGAGGCtAGGgAATTTtGGTCGTTGCcAAAAGCGCATTTtcGCTCTG[T/C]tATGTATGGTGTCGTTGCCTTTTtCTGGGGTCTATGTGGGCATTGTGTTCCAGGGGTTCACCCCAGAGCATTGGTGCCGGGACTCAGTGGTGAGTCAGATCCGGCAGAGCTGTGGCTGGAACCTGATGGATGCCAGAAAGATCACCGTCCCTCTGGT
contig00239	158	C/T	11/6	Yes	3	tATGTATGGTGTCGTTGCCTTTTtCTGGGGTCTATGTGGGCATTGTGTTCCAGGGGTTCACCCCAGAGCATTGGTGCCGGGACTCAGTGGTGAGTCAGATCCGGCAGAGCTGTGGCTGGAACCTGATGGATGCCAGAAAGATCACCGTCCCTCTGGT[C/T]AACACCTCAGGAGTGCTGGTCCACAGTCAGTGTGAGCAGTATGACCTGGACTGGAACAATACAGGTCTGACCTGTGACAACCCAGAGTCTGACCTCACCGACGCCCA
contig00239	108	T/C	17/4	Yes	3	AACACCTCAGGAGTGCTGGTCCACAGTCAGTGTGAGCAGTATGACCTGGACTGGAACAATACAGGTCTGACCTGTGACAACCCAGAGTCTGACCTCACCGACGCCCA[T/C]CGCAGCAAAGCTCCCATGACCTCCTGCAAGGAAGGCTGGGAGTATGACTAtGAAGGCAGGCAGTCCTTTGTGACCGAGTTTGACTTGGTATGTAATGATGCCTGGGTGGTGGATATGTACCAGGCTACACTGAATGTGGGCTTCCTTGTTGGAAGCATAACTTTTGGATACCTGGCTGACAGGTTCGGCAGAAAAAGGAGCTTCTTGATGTCCAACCTCTTGAATGGGGTTGCTGGAAT
contig00239	240	A/T	6/2	Yes	3	CGCAGCAAAGCTCCCATGACCTCCTGCAAGGAAGGCTGGGAGTATGACTAtGAAGGCAGGCAGTCCTTTGTGACCGAGTTTGACTTGGTATGTAATGATGCCTGGGTGGTGGATATGTACCAGGCTACACTGAATGTGGGCTTCCTTGTTGGAAGCATAACTTTTGGATACCTGGCTGACAGGTTCGGCAGAAAAAGGAGCTTCTTGATGTCCAACCTCTTGAATGGGGTTGCTGGAAT[A/T]CTTGTAGCAGTGGCTCCAAACTACATATCCATGCTTGTATTTCGCACAATCTTTGGCTTTGCTGTTAAAGGAGGCTGGATGTCTGTATATGTGCTTA
contig00240	41	A/C	5/4	Yes	3	TCACCGAGCTAGTGGGAGTTGAGTACAGGAGGATGGTGGG[A/C]GTGCTTTTACAGATGTTCTTCAGTGTAGGCATTCTCATTTTGACCCTCATTGCCTACCTCATCACTGACTGGCGCTGGCTGCAGGTGACCTTCGCTGTTCCTTACTTCATATTTCTAACCTACTTCTGGTTGATCCCAGAGTCTCCAAGATGGCTTCTTTCTCAGAACAACTCAACCAAAGCGAAGGAGATCATTGAGGCAATAGCGAAGGAAAACAAGAAAACCCTCTACAAGAACATTGAGACGCTGAGAGACGACAATGCACAGACCTCAACTGCCTCGTTCCTGGATCTGGTCAGAACTCCAAAC
contig00240	310	A/C	9/2	Yes	1	GTGCTTTTACAGATGTTCTTCAGTGTAGGCATTCTCATTTTGACCCTCATTGCCTACCTCATCACTGACTGGCGCTGGCTGCAGGTGACCTTCGCTGTTCCTTACTTCATATTTCTAACCTACTTCTGGTTGATCCCAGAGTCTCCAAGATGGCTTCTTTCTCAGAACAACTCAACCAAAGCGAAGGAGATCATTGAGGCAATAGCGAAGGAAAACAAGAAAACCCTCTACAAGAACATTGAGACGCTGAGAGACGACAATGCACAGACCTCAACTGCCTCGTTCCTGGATCTGGTCAGAACTCCAAAC[A/C]TGAGAAAACACACCTTCATCCTCATGTTCAACTGGTTCACTAGTGCTATTGTCTACCAGGGTCTTATCATGCGTGTGGGAATCGC…
contig00240	370	T/A	4/3	Yes	3	AGGAAACGTCTACATTGACTTCCTGATCTCTGGACTGGTAGAGTTCCCTGCTGCCTTCCTAATCCTCTTCACCATCGATCGTATTGGACGTCGTCTTCCCTTTGCCACGGCCAACATTGTAGCTGGAGTATCCTGCTTCATCActGCTATGATCCCAGATAGTCACTTCTGGGTCAAAACAGTTGTGGCCTGCATTGGCCGGTTGGGCATCACCATGGCATTTGAGATGGTGGTGTTTGTGAACACTGAATTATACCCCACCTTTGTCAGGAACCTAGGTGTGTCAGTCTGCTCTACTCTGTGTGACATCGGAGGCATtGTGGCCCCGTTCCTGCTCTACAGACTGGCTACCATCTGGCTGGAGCTGCC[T/A]CTCATCATATTTGGGGCGATAGCGT…
contig00240	125	A/G	6/3	Yes	2	CTCATCATATTTGGGGCGATAGCGTGCATAGCTGGAGGTTTAGTCTTGCTGTTGCCTGAGACCAGAGGTGTAAGACTtCCTGAGACCATCGATGACATTGAGTTCCCAAACAGACACAAAGAAA[A/G]CCATCCGAAGAGTCAACAACTGACAAATCTCTTGCCCACTGACATGaCGACCAACAAAGAAGCTACAATCGT
contig00240	73	C/T	6/2	Yes	3	CCATCCGAAGAGTCAACAACTGACAAATCTCTTGCCCACTGACATGaCGACCAACAAAGAAGCTACAATCGT[C/T]tGATCGATCTTGCTCCGCCTCTTCACAAGATTGACagCTTAGCCTATATGTTTTTTTTtGCATTTGTTGTTTCCCAACActAGCTGATGTGAATCTTTTCATGTTTTTGAGGTGCTGCTATTt
contig00245	393	T/G	9/2			TTCATATATtAaTaTGtcgTGTTGATTTGTTaTGCATGCcTGCaTCCTGGgaGAaGGGGAGTgtGtaCTTACGTTTTGCCCtgCGTGctCtgctcAAATCATTTTGATGCACTgAGAGAGGTAGgCACGCTTTTTctGTCTTCagAAAAGTTTGATtaTTTtcAaGTACAAAGTCATAcaCACagTGTTTtGTtCATGAATAATGATGTatATTTAGAGgTTACTCATAagTGgaTGGTATtGTtAAGAtgcacTtGTAATTGtACTTTTTAGGATGATATCAAcATTCTGAATTCAACaTGTGGTTAATAGCTAGCTAaGGTATTAGCAGGCTATtgtATGTGTGAACGatGGCTAGCTCCTCGAATGATCCCAGTCCCTCcTATTGTGCA[T/G]CT…
contig00245	192	T/G	9/3			CTGTTGTAGAAAGAGGCgACGATTCtCAGAACAtATGTGCTCTACAAATGTTTTATTtCcTTTTGGATGCAGGTATGTGGTTTTATCTatGTAAAaTATGTTATGTATAATAaGGAGAGactgtaTTAaTTTTtGTATTCgAAAATCATTTTGATGCACTGAgagaGAAAGAGGCGACGATTCTCAGAACA[T/G]ATGTGCTCTACAAATGTTTtATTTCCTTTTGGATGCAGAtGcAGgaTGcAGAGAGAGTTTtAAtCAAGCAGAATTCTATCGgATCTCAAAagTCcACGTCTATAgTcTcAATcAACCACACaCAACACAGAGTT
contig00245	266	A/G	5/2			AtGcAGgaTGcAGAGAGAGTTTtAAtCAAGCAGAATTCTATCGgATCTCAAAagTCcACGTCTATAgTcTcAATcAACCACACaCAACACAGAGTTACAGCGgTGCAGTACAGCACCGGTTACATTGGTGCCTTCTAgACCCGGATTCAGCTCAATCACCGCGGTGCTGCTGCTCCAgaGACtAATTATATCATTGAGGTACTCTTGCCGCcTtGTGGCAAAAAGCGGAACTGCAGTCTTTtCTTTCCTGTTtATTTTTTTtCTG[A/G]CAACGATGTATTAActAACATAGAAGTGTGgtCATCAACAGACATTTTAACGTAACaTtAGtGgTTTAGTGTtATGGCATCTTATAATGGTGATGAACCCAAATTCACTGCTGGGAGGGGGAGGTGTTT…
contig00246	274	C/T	6/5			CGTTGAgaCTGGTTCtCcATATTGAGGGGACACAagAATGTtGTGTGGtcTAAGATTTActAGGGGCGTGAGGGGTCATAAAACCCCCACATCTTCAGACCCcTAGATCTCTCCTCCTCTgTTGGGGTTGAGAGATAATCTGTAGGGTGGTGGTCTCCTGTAACCTGACCTGATCAGGACAGTCATGACAAGTGGTATGAAAGGATGGTATGAGAGGATGCATTTGTTAAATACAGTACATCTCTGATCTTGTCAATATCAGATTTTGTCAAA[C/T]TtACTGTGAAGTAAAATCCTTATAGTCATCATCATAATAGTACTTCAAATCAAATGCTATTtGTCACATGCTTCGTTAACAGGTGTAGACTAACAGTGAAATGCTTACTTACGGTCCATTA…
contig00246	263	T/C	3/2			TtACTGTGAAGTAAAATCCTTATAGTCATCATCATAATAGTACTTCAAATCAAATGCTATTtGTCACATGCTTCGTTAACAGGTGTAGACTAACAGTGAAATGCTTACTTACGGTCCATTACAATATATCATGCTTCATgTGTTTCTACTTTACAAACCTACATTCTCATTATGTAGTTCTCAAAGTCTGTAGAAGACAAACCAGTTTAAAATCTATAGGTTTACCAAACGGTTAAGTGATTATCAAGTGAGAACAGTCAGA[T/C]tAAGTAATAGTAAACTGTGTTTTAATAAATTAGAAGACAATCATATCAAGAAATTTGAGCATTGCGAAGAGTAATTACCTTATGAACATGTATTATAGATTAAACTGATTAAGTTTGGCAAAAAAGTTACTA…
contig00246	226	G/A	10/8			tAAGTAATAGTAAACTGTGTTTTAATAAATTAGAAGACAATCATATCAAGAAATTTGAGCATTGCGAAGAGTAATTACCTTATGAACATGTATTATAGATTAAACTGATTAAGTTTGGCAAAAAAGTTACTACGATTTTGTGTGTTGTACTTAGTCAATTGAAAATGTGCTTAGAGTCTTAAAACAGCTTTTTAAAAATTATCTATTTAGATTTTTGTACTAAGC[G/A]TTCTGAAAATGCACATACTGTACATAAACCAAAACTGTAAGTAAACAAGGgGAACCCTGATTTATTGAGAAAAtAaGTCATCTTGATTTGCTATATAATAATCTGTAAAAGAGATAACTATAACCATAGAGAAAGCCTAACATTTTTAAAGAAGCATATGAAAAGTTAT
contig00246	170	T/A	7/3			TTCTGAAAATGCACATACTGTACATAAACCAAAACTGTAAGTAAACAAGGgGAACCCTGATTTATTGAGAAAAtAaGTCATCTTGATTTGCTATATAATAATCTGTAAAAGAGATAACTATAACCATAGAGAAAGCCTAACATTTTTAAAGAAGCATATGAAAAGTTAT[T/A]CTTTAAGATAAGATAAGATAGTAAGATAGTAAATGCTCCTTTAATTGTCTAGATGAAAGTGATCaggTAcGCAGGATAAGCCTGAATGTCGTTGAATACAATAAACATGGATGGcGCTGTTGGGTCGTCTGTCACGCTGTCATAGAGTTGAGTAGTTGATTTGcTTTTAGCTGGAGgCGCAATCATATCTcGTTGTCCTTCTGTGAAaTCTCCGGTCAGAAcATG…
contig00246	260	G/A	6/4	Yes	2	CTTTAAGATAAGATAAGATAGTAAGATAGTAAATGCTCCTTTAATTGTCTAGATGAAAGTGATCaggTAcGCAGGATAAGCCTGAATGTCGTTGAATACAATAAACATGGATGGcGCTGTTGGGTCGTCTGTCACGCTGTCATAGAGTTGAGTAGTTGATTTGcTTTTAGCTGGAGgCGCAATCATATCTcGTTGTCCTTCTGTGAAaTCTCCGGTCAGAAcATGGCACAGGTACATGTGCTTCTGCCCTTGGGAATCT[G/A]GgACTGAGTATGTGTCATCGGCAGAGTAGCTGGCTTCAACTGCAAAGTAGGTGCCGTTTCCATACACTGCCGCATTTTTCCCAGCGTAGCTCCGATTGAACCCGTTTGCGTTAATTGTATCTATGATTAGGGGGC…
contig00257	347	T/G	11/6			TAAcAaacAAAaGAAACACAGGCTACTAACTTCAATTAGACCATACATTTGGCATGGTTtCATAGTGACAGACGTCCCCGAGGTCTTAGTGAAAATGTAAGGCACTTACTTTCTAAAAGTTACTACACATACTGTACTTCAGGTATCTTGCATTTGAACTTTGGTTTCAGTTATGCCATCAAACATGTTTTGTAGAAGTTGTTTTTCCCCAATCCTTGTGCCCGAACAAAGTCATCCAACCAAAGCACCTATATCCCGAGAGACCGACGtGCATCAGCTCCCtAAAAGACACATCAACGATCAAATGAATTGCAGTACTGTTGGCAAAGCATGCACAGACGATGTA[T/G]GTCTCAGACGGACCACACAATCGTGTATTTCAAATGAGTAAGACCATA…
contig00257	426	A/C	25/13			CCTAACAGATTGAACCCTGGCACCATCAGATGTTATGGGTCAGTGGGTTTTACTGTATATATTACAGATATGATATGAGTAGTAACACTGCCAGGCAAGTGTAATCACACTGTTGATGGATTTACAATGGTATTCAGGTACATTTACAACTGAGCCATGTGTTCATCCTTCATGTGATTTACTGGCCCAGTAAAATACCCAGGTGTCTGGAAGAGCACCCTGTGAGGTCAATGCATCTGATTATGCTTTCTCGCTGAATTGCTTATCTCAACCCTCTGTGATGTGGTTGGGTATGTGACGTGGCAACTGTGAAGTCATTTTCTTTTAACAGTAGTTCTTACAACTTGTGCTTTCCTTATATGTCCAATTCACACACTCTTCTCTTTTCTATAGATGAGC…
contig00257	178	T/A	48/12			aCAAATTCACTCAAATGAATACAAATATTACCCCACCACTAGGTGACATGGATTCTTACCAAGTCTTCGGAGTGTTACTCAAATAGGATAACAGTACTGTGTTTGATGGTACGGTACACACAATTCAACTAGTCTCCCCTATACACAATAATATTACAATAGACATTGGTACAGTTT[T/A]AAAAAAaTCATAATAATGAACATTTTAAAATCTAAAAACAATAGTGATGTATTCCTTTAGCAACAGTACAAGCTCCAACGCTTCAGCCAGATAGTGATTGTTGATGGTGGGACTGAAAGAGGGC
contig00258	68	G/T	3/2			TtAAtCACAAAAaTTGaGGATTAGCTGATAACTATGAAAAaaGCATtCtGGATAAtATAGAGAATCT[G/T]GAACTATTTATtGAGCAGCATTTTGaTATGCTcGAAAAAAGAAaTGGaTACATCGAAGTGAACAAGAGAAGACCCTTCCTCGAGTTCtGCGAGCgAAaCTGAAGGGAAgCCGCCGTcTAAAATTCcAacTTTAACAtCGgAAGGGGaCgTTTTtAtAaCTCTGCCTCCaGAAGATAGCATTGcTtACAaGTATGAgCGAgCAGTTA
contig00261	423	T/G	3/2	Yes	1	AGAGGGACACaGAGATTAACGAGCTGCAACTGCGtATtACCCAGAAAGAGCAGGAGATGATGGAGCTGAGCAAcGGCTtGTCTGCCAAACTGCTCCAGACCGGTGAGGAGatGTTCCTGATGAGCacaGaGgTCAAGAAACTGAAgAAgCAGATATTtGAGCTtGAGAAAGctGGAGAAAAtGAGAAAGCGACAGGGgAGAGTCATGTAGAGGATAGTGATGAGCTCACTAGTTtgCGAAAGGACAAAGAGGATCTGACAACCCAAGTGGCCACCATTAAAAAGAGGTTGCAGGCAGCCCTGgTGCAGCGCAAAGAGCTgaTGAAAAAAGTTGCagaGTTTGAGAAAGAGGCAgaTCAAAGGAAAGGACAAGTAGGGAAAGCAACGgAGGAAGCCCCTG…
contig00263	441	A/G	9/2			AGTAGCTGTTGCTTTTGCAACAGATAATTGGGATaCCtaaaaaaaaaaaaGGCaGTGGCAAATCAACACTAACATTCAGCTaGTTAAACCGTGCCCCCTtATCTTGAACAGCCACAGAGTACACACCATAATAGGCTACACAACTTTGGAAGGGGATTAAGGTCGGAAACTAGATTAAATGTGTAAATAAAACCTCACACAATACTTTGGTTTTGTAATGTACATGACGGTGgaTCGTTCAAGGCTTACACTCCATTGAGGGATGCAGGTTTACCGACCAAGACTACTTCTCCATAGGCAAGCCAGTGTTCATGTTATGTGCATTACCAAGTCACCCAGAAAGCATGCTAACTTTCAACAGCACACACCCTAGAGGCCTAAAGCAGGGCTAGCCCTATA…
contig00263	370	G/A	9/3			aGAGATATGAAAATAAAATATAAGCGAGTAGGCGATGGACCAAACAACCAGGTGGCATGGTCAAAAAGCCACTATCCCATTTGTGAACCGGTGACCTAGTTTTCCCAGTCACCTAGTGTGACCACAGCTGCAGCTTGCATTGGTTCGGCTCCTTTTTTTtGTtAACGATTGAACTCATAACTTAAATAACGTAAATTATTCCcTTTTtCTTTAGTGACCTAATAAAACTAACGCTCCCCTCTTCCCCCATATCCCCCCcACCTCTGGATTTACCCTGCCCAAAGGCAGAGGTTGTTGAAGTGATAAGGTGAAAATGCTTCCCGTCATATCCGAGTGTTGACATCCAGAGGTGCCGACTCGCTGTCATCA[G/A]TTACATTGACATGTGTTCAGGAAGC…
contig00265	452	C/T	17/7	Yes	1	AACTGCTTGGCCGCAGCATCCAAAGCTCCTCCAAAGCGGTCCCCAATGGTGAGCAGGCCGGATGTCAGGCTGGAGATTAGGTCCTTGCCGGCACGGGCACAGACTATGGTGTTGTGGGCACCAGATACGGCGGGCCCATGGTCTGCAGTCACCATCAGGCACATCTCAATGAACTGGCAGGCGTAGCGCGGTAACCTGCGTTGGAACCAGAGCAGGCCCAGCACGCCTCCCAGGCCCATCTCTTCCTTGAACACCTCTGTGATGGGCATGCCTGCGTATATGAGCTCCTGGCCACGCTCGTCACAGATGCTGGTCATGAAGGAGGCGGGCTTGCGGATCAGACCCAGCTCCCTTGCCCAGGAGTAGTCCATTGGCACTGTTGGGGGTGGAACCTCCTGA…
contig00265	360	A/G	8/6	Yes	3	ACCTCCGAGGAGAACATGGTCGCACAGGTTCCTATACACCAGCACACCACCGGCTTGGTTATCCTGCCCTCCTTGATGCCTTGACAGATCTTATACTCTTCTGTGCCTCCGATCTCTCCAAGCATCACGATCATCTTCACTCCTGGAGTGTCCTGGTAGCGGAGCACATGGTCCATGAACGTTGAACCTGGATACCGGTCACCTCCGATGGCCACACCCTCGTAGACGCCATCTGTAGCGTGGGAGACGATGTTGTTGAGCTCGTTGGACATGCCTCCTGAGCGGGACACGTAGGCCACGCTGCCTGGCCGGTACAGATTGGAGGCCAAGATGTTGTCCAGCATTCCGCCCGTGTTCCC[A/G]aTCTTGAAGCAGCCGGGTTTGATGCCTCCCACCGT…
contig00270	60	T/G	7/2			CTAAtATGTTTtATTATATATGAAGTAACATTCCAATAGAAGAGAAaCACAATATAAAT[T/G]ACTTTATTACATGTCAAGACAATGAGCAGAGgCCATTACCATCAAATAGACCTCAGACTATTAACCATATAAAAACATATTTTCATAAATCAAATGAATTCACTGACTGAACATTACAGCAATGTCAGCTATCAGAAAGTGATTAGATGAAGCAGCAGAGCTCAGCATTTGGATGGTTGGGTGGAGACCGTGGTGTTCACCATATGGTTAGACATATCAGGGGGCATCATGGAAGCAGGGTTATAGGCATTAGGAGCAGAAGCC
contig00270	265	A/T	38/19			ACTTTATTACATGTCAAGACAATGAGCAGAGgCCATTACCATCAAATAGACCTCAGACTATTAACCATATAAAAACATATTTTCATAAATCAAATGAATTCACTGACTGAACATTACAGCAATGTCAGCTATCAGAAAGTGATTAGATGAAGCAGCAGAGCTCAGCATTTGGATGGTTGGGTGGAGACCGTGGTGTTCACCATATGGTTAGACATATCAGGGGGCATCATGGAAGCAGGGTTATAGGCATTAGGAGCAGAAGCC[A/T]TCATTTGAGAAGGGCCtgccATGGCATGTTGGTCAGATGCCATCTTAATTTGAGCCCCTCCGGCAATGCCAGG
contig00270	74	G/T	45/14			TCATTTGAGAAGGGCCtgccATGGCATGTTGGTCAGATGCCATCTTAATTTGAGCCCCTCCGGCAATGCCAGG[G/T]GGGCCTGCCATCATATCAGGGTGCTTCTCAACCATGCTGGAGGACTGTGGGCTGGTCA
contig00272	367	G/A	54/25			GgACTGTCAGCTTGGAGATAGGTTGCAGACACTCcTCCTCTGCCTGTGCAATAGACATACGAGTTACCACACCCGGTCGCAGGGATGGCAAACTTAGAACATTCCTTTGGTCTCTACTGAGTTAGAACGGATGACAACCATGTATCGCTGGTCTCTCTTTGCATTGCTCTTTGTCACCTGTATGGACGTTTCCCTACAGAAGAAAACAAGGAAAGGCCCTCAAACTCTCTCAAGAGGATGGGGAGATTACATTGCCTGGGTCAAGACCTACGAGGAAGCCCTGATGACAATGAAAGAAAGTAAGAAGCCTCTGATGGTCATTCATCACATGGAGGATTGTCCTCATAGCCAAGCTCTGAAGAAGGC[G/A]TTTGCTGTGGATAAAACCGTACAGAAAA…
contig00273	286	A/G	11/3			AAtgAAAAAaTGCTTCACTGTCCATGCCCTCATTGTAAATCTATTAAGCACTGAGCCGATAAGTCTTCAATCTATTAAATTCATATTtGAATATGTTtGTATCCTcTtGCATTCTGCAACAATTAAGtcaTGTCAACAACCCTCAcAGAGAATGTCCATATAACGTtAAATGTACTGTATATATTTtGTCTGTTTAAGTAAgcATTtGGAGTCAAAAGCAAATGAACATCAACAAATTCAGTACACTGCACACTGTCATTGATCTTTATTGATCATCTATTGTAT[A/G]CATTTTGTGTAAACAGATGGATGTCCAAGACTCAGTGAACCACTCTGGTTGTTGCTCTATTGGTACAGAGTTTATAAGGCTGTGAGGTCACAGTTCAGTGTGCAGTAGA…
contig00278	74	G/T	3/2			GTAGGTGAAAAaGAaGAAAaCATACTGGAGATGATAGAGAAAGGGTagAGATtCAGGCAGaGAAaGAgAGGGG[G/T]ATTTAGGAGgaGGGGTAATCCACTCACGTGTTGCTGAGGGTCAGCCAGCCTCACTGAGCTCCTCCTGGGTGCAGTGGAGGTGGTCAGGGCTGGATCACTTCTGCTAGGTGGACTGGACTAGAAAGTGGAAACAGCAAAGACCGAGAAGGAAACGGAGAGGGA
contig00300	45	T/G	4/2			tacaattGAAAAGCCATAAcAAAAcTATGATTCACTGAAAATCT[T/G]GATGTTGAAAAAAATCTAAATGTTTACTCGTTATCACTGTGAGTGTTAGTTATGCGTCTAAGAATTCAATCATTTTGCTTCTACTGGTGATGACTTATAGTGTACATGGTATAATGCTGTAAACTTGTGAATGCCACACCTCCATATTTGGGTGCCACACATCCATTGTGATTTATTTACTCATTTGTTAATTGACCATTTCAGTAAGCAAATAATGTTAATTAACTACTGAAGAAATTCAGAATTGAGTGGTGATGAGGTCACCTAGTAACTACCTCAATTCCAGCAAGCTGTGATGCTAGTAGTAGTTACCACTAATACTCTGAAGTGAGTGAAATTAAGACAAAAGA…
contig00300	374	C/T	17/8			GATGTTGAAAAAAATCTAAATGTTTACTCGTTATCACTGTGAGTGTTAGTTATGCGTCTAAGAATTCAATCATTTTGCTTCTACTGGTGATGACTTATAGTGTACATGGTATAATGCTGTAAACTTGTGAATGCCACACCTCCATATTTGGGTGCCACACATCCATTGTGATTTATTTACTCATTTGTTAATTGACCATTTCAGTAAGCAAATAATGTTAATTAACTACTGAAGAAATTCAGAATTGAGTGGTGATGAGGTCACCTAGTAACTACCTCAATTCCAGCAAGCTGTGATGCTAGTAGTAGTTACCACTAATACTCTGAAGTGAGTGAAATTAAGACAAAAGAAGGGAATGGCTTTTCATTTGACC[C/T]AATCTGTATGTCTGCATGTAA…
contig00300	118	G/A	13/11			AATCTGTATGTCTGCATGTAATCCTACAATTTGAATCCTAACATTCATACAGTAAAGTTGATGTACTGTGCTGTCTCTCAAGTAGTTATTCTCTGTTAGTAAAAAGGCAATACACCC[G/A]TAGATGAGTCTGCTATCTACAGTCAATAACTAAATGAATATGACATGGGTTTTCACATCACGATTTACATGTCATTGCAATGAAGAATTGAA
contig00300	93	C/T	16/5			TAGATGAGTCTGCTATCTACAGTCAATAACTAAATGAATATGACATGGGTTTTCACATCACGATTTACATGTCATTGCAATGAAGAATTGAA[C/T]GGCAATAGCCATTATATTTAACGGCAATAGCCAGGTGTTTATTAAAGTGGGCCCAATGCCATTCAACAGATgCTCAGAGGTCATCGACCCCACcGTTGAATAGCCGTCCTCCTCTCTTATTTCCTATCCAACAGAACTTACCGTCACATGTCCTCTTATGG
contig00302	408	G/A	5/3			CAAATTTACTGTATGAACATTAGGATTAAAATTGTAGGATTACATGCAGACATACAGATTAGATCAAGTGAAAGCCATTCGTTTTTTTTttGTCTTAATTCCACCCACTTCAGAGTATTAGTGGTAACTACTATTAGCAGCACAGCTTGCTGGAATTGAGGTAGTTACTAGATGACCTCACCACTCAATTCTGaatttCTTCAGTGCCTAATTAACATTATTTGCTTACTGAAATGGTCAATTAACAAATTACTAAATAAATCACTATGGATGTGTGGCATTCACAAGCTTACAGCATTATACCTATGTACACGATAAATCAACACTCGTAGAAGCAAAATGATtGAATCGTTAGAAGCGTAACTAACGCTCACAGTGaTAACGAGTAAAcAaaaCaGA…
contig00309	435	T/A	12/4			GAAGCCaCTGGTGGTATCAGGGTTTATTCTGAaGAACAACGTTCCATGGCAGTTGAACATGAAGTGAGTAACGTGATCCCAGGCAATATTtAATTCCCTGGACAaCAGTGGCAAAAGaGAAAATCAACACAGACTAGTATTTTACATAAGGCTTTGGTACAGCACCATACAGTAGATGAGTTAATTGCTCACATAAAAGTTAAGTGGAAAATAATTCCTGATGTCAATCCAAAAGAACTGAATGATGAAGCTCCAAATTATCAGCAGGTTATCATTCTAAAACAGACAAAAAGTAAAAGGTATTTTATGTTTTTGCTTCGGAATATTTACATATGAACAGTCTGATATCAATCAATTGTTTCAGTTAAAAAGGCATATTGAAACAGATTATGCGCAGAA…
contig00317	264	C/G	4/2			CCAGGGTGACAGTGGCGGCCCTTTGGTGTGCCATGCTCAGAACACCTTTGTTCTCCAGGGAGTGACATCTTGGGGTCTGGGCTGTGCTAACGCCATGAAGCCAGGAGTGTACGTCAGAGTATCGAAGTTTACGGATTGGATTAaCAGTCAGATAAaGATGAATTCTtAACCCTcTACTATACATCCATAATCTCCAGGAaTGGaTCATTTGAGCCcTAAATGTAGTTTTAGTAAGACTTGAAAGTACAAATTAAATACCTGTC[C/G]TCAGTGATTTCTtCCGAAATTGCAAGGTTCATtGTTTTtGTTtAGAAAaTAAAATAAAATAaTTCTATTGATAAGCAATCCAATTATATTCTAGCCTGGTACACAACCATGGTGTTtGACCACATGTTAAA…
contig00318	382	C/T	7/3			GgTCAGAtcAGCAGAACAGATAAACcgtCGgTGGCATTCAGAACATTCAAATGGCCTCTCCCCAGTGTGGATGCGCTTGTGTTTGgtCAGATCTCCAGACTGAGTGAAGCTTTTACCGCACTCGGTACAGGTGTATGGTTTCTCACCTGTGTGAGTGCGCTGGTGGTTCTTCAGGTGTTCATGTCGgAAAAATGTCTTGTCACACACTGTGCAATGGAAAGGCCTCTCCCCAGTGTGTGTGCGCTGGTGGGTTTTCAAtGCtGCACTGTTTATGAACTTCAGCCCACAAACCCCACAATGGTAGTTCCTTTCATTGTTGTGGATCTTCAGATGCAACTTCAGATAATTTCTGTAAGCAAAGTCTTTACCACACACAGTACA[C/T]TTGAAAGGTCTCT…
contig00324	178	T/C	8/2			gCCCTAATCCTCACCTTAACTAATTCCCACCACtcTAACACCCCCTCGCACATGGACcGgAGGcTTtCAAGCCTCCAAAAGAAACCAAAAAACCtGTCAACAAAAGCCTGCTCCTCCAGcAcATCCCGATCTAACTTCCAGTACCCCCTACCAAaGAGGCAGACTGGCGACCCCACC[T/C]GCAGGagCACCCCGTCGTGATCCGAAaagAAAaCAGGCAACAGCcGCCCAGACAAcTtACCCAAAGACCTGGgtACAAAAATaTAGTCGAGCCTCCGCGcAACCCCCcTGGAgTtGCGCCATGTAGGACcGgCCATTttcGGAGTAGTGTGCAGGCCACCATCAACCAGACCATGGCAAGCCATTAGCCcagaGATGgc
contig00327	112	G/C	5/2			GgTgaGGAaTTCTAAGGCTCTTGtAtGAGAAGTTAgcAAAGCAACATTTACTGTGTGAAATGCAATGTTAtcACCATCATTCTATTTCAATtaTCATCACACACCCATTTT[G/C]ACTGCTAGCAGCCACTAACATTGAGTGGCTGCTGACAACATAGTGACTCGACTCCATTCACTTTAATAATGGAAAAaTggaTGTAAAAATGTATCACTAGCCACTTtAAACAaTGCCACTTAATATcaTGTTtAtATACCcTaCATTACATCTCATATGTATAT
contig00338	37	G/A	4/2			gCGtCCcGCTAgacGGgACAACTtCCGGTGAAActG[G/A]AGGgtGCaCAATTCAAaTAAATAaTCTtaaaaTTaTGGATaTTAAAcATctaGgTAcAtAcAAGtgTCTtaTATcGGTt
contig00339	56	G/A	5/2			aGGATGACATCTTCATCCCTGAAAATGTTTTCATCCTGGAGGAGACTGTGCAGGa[G/A]gCAGAGGAAATATGTGAAAGAACGGTTAGTACAGCATGCCAAACTGAc
contig00347	62	A/C	680/163			aGACATTAaTTTGTTTAATCTtGTTGCAAAaCCGGAAAaCAAACACtGACAACATGGTTGA[A/C]TGGACAGACGCAGAGAAGAGCACCATCAGTGCTGTCTGGGGCAAAGTAGATATCAATGAGATCGGACCACTGGCTCTGG
contig00347	80	G/C	724/176			TGGACAGACGCAGAGAAGAGCACCATCAGTGCTGTCTGGGGCAAAGTAGATATCAATGAGATCGGACCACTGGCTCTGG[G/C]AAGAGTCCTGATCGTCTACCCCTGGACTCAGCGTTATTTCGGCTCTTTCGgAGATGTGTCCACCCCCGCAGCAaTCATGGGCAACCCCAAAcGTtAGCTGCTCACGGCAaGGTCGTGTGTGGaGCTCTGGaTAAaGCTGtGAaGAACATGGGCAACATCTTGGCcACATAcAAGTCACTGaGCgaGaCCCACGCTAaCAAACtcTtCgtCGACCCTGACAATTTCAGgTGTTGgCTg
contig00347	238	A/G	554/5			AAGAGTCCTGATCGTCTACCCCTGGACTCAGCGTTATTTCGGCTCTTTCGgAGATGTGTCCACCCCCGCAGCAaTCATGGGCAACCCCAAAcGTtAGCTGCTCACGGCAaGGTCGTGTGTGGaGCTCTGGaTAAaGCTGtGAaGAACATGGGCAACATCTTGGCcACATAcAAGTCACTGaGCgaGaCCCACGCTAaCAAACtcTtCgtCGACCCTGACAATTTCAGgTGTTGgCTg[A/G]CGTCCTCACAATtGTCATTGCCGCcAaGTTCGgAGCCTCTTTCAcTCCTGAAaT
contig00347	55	C/T	248/123			CGTCCTCACAATtGTCATTGCCGCcAaGTTCGgAGCCTCTTTCAcTCCTGAAaT[C/T]CAGGCAaCcTGgCAgAAGTTCatgaaag
contig00354	119	A/C	17/4			GTATTGGAGTTGAGCTAGCCGTAGGTGCTTTAGTTGTGTAGTTTGATGTTGAGTCTCTTCTCCAACTGTCTCTGTGCTGCTATTCTACTCCCATAGATGACGTAGGTCCACGACAGTA[A/C]CACCACGGCCAGGAGGAGAACAGAGTAGAGTCTATCCAATGCTCGGTTGCTGATGTTCATCATCTTCAATTTTGGTAGAAATGGA
contig00357	228	A/C	4/2			AGCCGTCTACGTAGTCAGTGGCGATGCCGAAcGCCGCCTTTAGCCGGTCGTTCTTCTGCTGATTGGCTGCAGCcAGGGCGTGAGTCTCTGTCGCCCTGAAGGAGGGGGACCATAGTTCAATAGGTCCTAGTAtCcAAACGTTGGCCGTGCTAGCCCACcAGTGTTTCCATTCATGGCTGGGCGCAAATGCTTCAGGTGTGAGAtGATTTCCACACAATCACAAgaTG[A/C]aGATAaGGtGGAACtGgAAAATGGACAGGGATTTGTCTGCCCTAAATGcACCACCATCAAaCATCTtAGGGAAGAGATCCCCCGGCTGTtAGCTCGGCTGcGAGAAAAtAAaCatcTaCTTTCTAaGTACACCAaCCTTGCTGTAACCCAGGCAAaCcAAATaTgTT…
contig00361	35	T/C	3/2			CAGGACAGACTTAAaTTTATTCAGACAAACATtg[T/C]GGAACTGTTACAATAAAATCAAGATATTTTCAGCCCATAACATCAACATTCCATTATAGCTCCAgAaGGGGAAAAATAAGACACTGAAGAACTCACTACACTATGCTTCTATGGAAAGAGCTACATGAATCTAGCTACATTAAGGACAATTGATTTACACACTTTAGTCTGTTAAATGCAACTGGACAAAGCCACGGTGCCTTCACATGGCAATATATTACACCCcTTTCACAGAGTATTTTTTtCtCTTTACAAaGTAAAAAaTATATAGAATTAACA
contig00361	280	A/G	9/2			GGAACTGTTACAATAAAATCAAGATATTTTCAGCCCATAACATCAACATTCCATTATAGCTCCAgAaGGGGAAAAATAAGACACTGAAGAACTCACTACACTATGCTTCTATGGAAAGAGCTACATGAATCTAGCTACATTAAGGACAATTGATTTACACACTTTAGTCTGTTAAATGCAACTGGACAAAGCCACGGTGCCTTCACATGGCAATATATTACACCCcTTTCACAGAGTATTTTTTtCtCTTTACAAaGTAAAAAaTATATAGAATTAACA[A/G]AGAAGACTTTAGCAAATATGGCCATGTATGTGTTTGTTTGGACTAGCGGAGCTGTCATACTAGAACTGTGTGTGTGTGTGTGTGTATCTGAGGACAGTTCAGTAACTGTCTAATA…
contig00361	210	T/A	3/2			AGAAGACTTTAGCAAATATGGCCATGTATGTGTTTGTTTGGACTAGCGGAGCTGTCATACTAGAACTGTGTGTGTGTGTGTGTGTATCTGAGGACAGTTCAGTAACTGTCTAATACAGGTTGGAAATGAGAAGGACCATTTCCTTCTCAATTATTGCGCTTTtGTTATTGCGCTTTtGTAGACGTTtGACCAACTAGGGTTACTCAGCT[T/A]TGTACACAAGTAGGCCAGGCAATGGAGGGACAGCAGTGACATCAGGACAGGGCAAGGGTCACTTAAGACATCATGAGAGGGCAAAGGTCAAGGCCAGATTGATGGCAGGATcaaaaaaGGaGCCTTACACTGCTTCGGAAAGaGATTACTTtAtACacaCATGTTACAAGTATGTTACAGTCTCT…
contig00368	396	C/A	20/10	Yes	2	CGAGCTGGAGACCAACGCTGCAGTGGAGAAGATTGAGAAGCCAGCTGCAGGAGATTGGGTCCAGGAAGACTGGGTGGAATTTTCAGCTCCTGAGAATGAAGCACAaCAACAACAAGGTGATAAACCCATTACCAGTGCCGAGGAACCCTCTCAGCTACTTTCAGCTGACATTGAGGCCTCATTACAAGCTCTGAAAGAAGAGGTCCAGGCTGAGAAGGCATCTTGTACAGAGTTGGAGGGCCAACTGCAGGAGAGTCAGGCTAGCCTGTCACTCAGGGAAAGTGAGCTTCTAGTGCTGGGCAAAGAGCTGCAGGCCCTGAGAGAGAAGGAGAGCCAGATTGAACATGTCTATGAGGAGTTGGAGGCTCTGAGGGAGAAGTGTCTCCAGGCTCAGA[C/A…
contig00373	151	T/C	9/5			ACATTTGAACCagCAGCACTTTATTTCATGTTGGACAATCATGAAATaCcATACATTTATTCAGACAATGAATCTGAAAATAATTTGAGcAAACTATTGACAGGGGTTATTCATTGACATGTTTGCCCAACAAGCAAGTGGCCATCTCTT[T/C]GCGTAAGACGAAGCCACTATTGGCAATGAGGCAAGTTCATGACCCCATTTATACACTGCTGATGAAAACCAACACTACCTGGACTAAGTCTAAGATGACCAGTACACTTAAAAGTGGTATGATCCCCATGTGTGGCATAGACTTTTTGATCTTCCGGAGGATATTTAAATTGGATGTTCTGTGTGTTCATCAGCTCTTC
contig00373	200	A/G	20/9	Yes	3	GCGTAAGACGAAGCCACTATTGGCAATGAGGCAAGTTCATGACCCCATTTATACACTGCTGATGAAAACCAACACTACCTGGACTAAGTCTAAGATGACCAGTACACTTAAAAGTGGTATGATCCCCATGTGTGGCATAGACTTTTTGATCTTCCGGAGGATATTTAAATTGGATGTTCTGTGTGTTCATCAGCTCTTC[A/G]TCCACAGTGCAGGGTTTCAGACAGGTTATcGGTCGTGTCCAGATCCCGTCACGACACGTCTTGTACGCTAAaGGGGGATCAAGGATGTAGAATTTCTGGCAGACATATTGAACTGATTCTCCATTTCTGTAGCGTTCTCTGGTT
contig00378	227	G/T	10/8			AGAGCTCAAACACTTGCCACTTATACTCATACAGCCTCTCATGAAGGGAGCACTTGCTGACTGAATGGTAGCAATAACATTCAGAGGTAAACTTCTAGCCATCAGATCAGCCCTCTCAGTGGCCAGGATCTAAGACCACTGGTGTGCCAGAGCGCCCGTTTCCAACAGGTCACTCGGATCCCTCATCATTTTCTCGTGATGCTTAAAGATCTATGTCGGCCCTGCC[G/T]AACATTTCCCATATTAGGGAGACCACCCAGGGGTGTACCCTCCACTCCTGAGAGAGAGGGCCCCACCTGGATAAAAGATCTGCACCTCTACTAGACACCTCATAGGGACTAGTGAGCTTCAGGCAGGAATCAGCAATGCATCTCGGTAATGAGGGGAGGGGCACCCCc…
contig00378	372	G/A	8/2	Yes	2	CCTAGGCTATATATGTGTACTGGGGTTCGCAGAACTAAGTGTTGCACCATCCAGGCTACTACATATCATAGTCCTCATCCAAGTCCATATGGCTGAAGCTGTGGTCTGTCACACAGACAGATTTGCTCTTCTTCTTGCGGTTCTTCTTCTGCTGTCCTGGGTCATGATCCCCGACCAGAGAGAGGTAAGAGGCCATGCTGTTTCTGACACCGTAGCTCACCATGGCATTCCTGTTCTCCTGGCCcTGGGCAGCCCCTGCACTGATCAGATCTTTCCTGTCTATTTTTTtCCAGTCAAAGTTGTTGTGTCGCATCCTTACAGGGGGTGGCTGAGAGGTGATGTCTATGGGGCTGATAGTCCCAGACAGACAC[G/A]GgCCAGTGAGAACACAACACAGA…
contig00383	288	T/A	7/2			ACCGCCGTTAAACCTCATCGAAGAAAACTGGGATAATTcTGTGTcACGTGACGTGCGGAGTGACGACATATAaTTTtCATTTGGCCATTTCCTGGGAGAAGACTTTAACGTTAGTCAACATATTATGTGAACATTTTCAaCAAAtgACTTTCcTCTGAATGTAAAATTCGATCATTtGGgCATGAAACGAGTGTTTACGTTTGACATTGACCTACTAGCCAAGTTAGTTAACGTTGGACACTAAcGAAATAGCTAGCAGGTGATCTCGTCAGTTTAGACGAACAATC[T/A]AAATTAAACTAACTAGTTAATTCAGGAATGTGCGAGTTATGAATTACCGCTCATTTTAAATATACTGAATTGGTGATCGGTATAGCCAGCGAATGAAAAAGGTTtCA…
contig00383	386	A/G	9/2			AAATTAAACTAACTAGTTAATTCAGGAATGTGCGAGTTATGAATTACCGCTCATTTTAAATATACTGAATTGGTGATCGGTATAGCCAGCGAATGAAAAAGGTTtCAAATAATTTTGTTCAATCTGATTTGTTTACAGGGCAAAGGAGTACTCTTTCCCATTTCCCCGGCAGATGGCGATGTTGAATCGTTTGTCTTTACCGTCCAAACGCAtAGTTTGCAGCTGCCAAGAAACTCTTACAAACCTTTCCACGGGGGGTATCTAAAaCATtCTCCATTCATGCTGCAAAGGTGTCGATTTCCTCCTTAACTGGATTTAATGgCAAGAAATCGTGAAAAATATTGGGCAAGATATGTGTACTTTCTTTATGAAACCATTTTCCACC[A/G]CCATGCTTA…
contig00383	57	T/G	7/2			CCATGCTTATGTGGTTTTAATGCTTATGAAGGCTAGTCCCGGATGATGCATATAGg[T/G]tGCAGCAGTATAtAGTACCAAACGACGTTCCATACAGTCTTCTGTTTACACCTGGCTGTCAGGGTGAACC
contig00401	303	T/C	4/2			AGAGTTTGCTAGCTAAGCTGGTTAGCCCAATTGGCACAGGACAACAATTGAACGTGTGTAGCCTGCTCATATTCTTGAGCTATCAGCGTTTTttGGgAaGAAAAaGATTGACATGACCTGCTGCCACTAAATgAGCAGATGTCTTCGTATGTGATAGTTTACATACTTtGCATACATCCAACTGTTtACTGtcATCTGGGTGAGACTATATGGCTACTTGGATTGCAGTTCACAAaCCAAAAACAcAGCCAAATTCCaCGTGAATCCATTgTTtGTGAATGGATCTCTGCTGGCATtCcTTT[T/C]GTGATGACAGAATGGGAGGGgCTGCTTGACCTTGATATATTTAAGTCCCTTCACCAAACAAGAGAATGTGTGTGACATATCTCAGGCTGCTA…
contig00406	234	A/T	7/2			CAGACAttactgTAAaaCTGTAAAACAGACATTACTGTAAAACTGTAAAACAGACATTACTGGATGAGATTAAACCAGATGAAGACAGGACATTATTTTACAGGAGGACAAAGTCTTGAGTGTTGCTAGATGTACAACAGTCAGTGATTTCTAGAGGTTGTTTTAAGTGCGACAGAAAGCCAAACGTTTAGTAAACAATCCAGCATGGctGCACAGATTCATTTTGGATTGAt[A/T]GTTtACCCGTCTGTTTGGTATCTTTCAAaTATTGTGCTCTGTTGAGTTTTAAAtgATGTCTAAAaCTCAaTAATAACGTGCTTTTGTTTCACATGTGGCCTGtCTGTGTGTAAATTAATAAAaTCATGTTTAaCc
contig00409	54	A/G	4/2			AaTTcAAAAaTATTTTTtgAAaTATgtAaCTTtCacACATTAACAAGTCCAAT[A/G]CAGCAAATGAAAGATAAACATCTtGTTAATCTACCCATCGTGTCCGATTTCAAAAatG
contig00417	418	T/A	19/4			GACTGCGCTGAGATGCAAACATATTTTCTGCTACTGCTGTATACAGGAGTTATGGAGTGGTTCGCCCACCGGTCCATACTACTGCCCCGAGTGCAAGGAGGAGTACAAGACATTACCGGTGGGGTTCAAGAGAGACACTACCGCAAGTCCGTGGCGACATGAAGCGCCTGCACATACACGCACCAGCTCAGCCACAGAAGGCAGAGCCAATGAAGAGGATGTCATTGAGATcAATTCGGCGGGCTGGACCCTTGGGAAGAGAGCCTCCATCTCTCAATCCAAGCGTCTGTTAGGGAAGAGACCAGCCAGTTCTCCTGTCCCAGGAGGCCATCTTCACGACAACAAGAGACAAGCCACTGGCAGCTCCTCTTCCTCCCACTCCAGGGGACGGTCTGGTGA…
contig00417	326	T/C	6/4			TCCTCTTCCTCCTCTTCAGCCAATCAGAACACGTCGTCTGACGTCGAGTTGTCCAGTGAGGAGGAGGTGCCAGCAGCACCATTCTCCTTAGCAACCAAACCGCCTAGTACTGCGTCCGTCGCCGTCAGAGGTCCGGACCTGACACGTGATAGGTCTAGGTCCCCTAGGAGAGACCCACCCATTGAGCTGGACGAACCCCCTGCTGCAACAGAACCTCTTACAAGAGAACCACTGAATGACCCTAGAAAATCACCTGAAGCAGCAGCAGGTCACATGACCAACACATCGCCAAGAAGAATCACCACCGTTGAGCTGGACCCACCTC[T/C]ACCCCCTGCAAGAGATCCGTACACACCCGCCAAGAATCCTGCTGAAACGACCATAACAACCCATTTACG…
contig00424	385	A/C	18/6	Yes	2	TtGTTGgTGTTGATCTGGATCAATTTGCTGACATCTTCAGCCAAGTTGATGAAGGTCTTCATCaTGTAACCAGGACATGTctATTTTCACAGcTTCCAGTCAAATTCAAGAGCCAAGTCTTTCATCTTCTCCATGTAGaTCTGGTCAAATCCCTCACTCTGGGCCACAGTGAACATAaTCTTCCAGTCCCCAaCCTTCCCTTTTCTAATAAaGGATCCACTTtGTTCAAAAaCTGCTGGATGCTGTTTATCACGTCTAgCcTGTGGGTCTTCCTTCATGTTCTTGAAGGAGGATTTGTCCACGATCGTGTCAATGGTTTGGTCATCCAGCTTTTTGCCCAAGAAGTTTGATATCCTGACAATTGCACCTCGTGTGTCCTTGATC[A/C]TATCTTCATA…
contig00424	82	C/T	24/8	Yes	1	TATCTTCATATGTCATAGAAAGGATGTCAAATTCATCTTTGTGAGCATACCAATCAGCAACATGATCAAACCAAGACCCCC[C/T]GAGAACCTCCCCCTTGAGAAATTGAATCAGAAATGTATTGAAGTCAGGTTCGCTCTTAAGGACTTTCGTGAAATTTTGGAGATGAAATAAGGACACGGCAACATCCTTTGGGTTCCTGGCTATGTAGATCACCTTTCCCTTCTCTCTCAGTCCTTGAGGGATTGAGGACAAATGTAAGTGAGACACGAATGTTCTTGTT
contig00424	200	A/G	20/10	Yes	2	GAGAACCTCCCCCTTGAGAAATTGAATCAGAAATGTATTGAAGTCAGGTTCGCTCTTAAGGACTTTCGTGAAATTTTGGAGATGAAATAAGGACACGGCAACATCCTTTGGGTTCCTGGCTATGTAGATCACCTTTCCCTTCTCTCTCAGTCCTTGAGGGATTGAGGACAAATGTAAGTGAGACACGAATGTTCTTGTT[A/G]aTGGTTTGTTGTTGTAGTCTATTTGTCTTAAGTTTTCCTCAAGGAAGGGCACCAGTTCCTGGATTGGTTTGTTACTTCCCTCTGTCATTTGATCTTCATGATACAATAGGGA
contig00424	113	C/A	13/5	Yes	3	aTGGTTTGTTGTTGTAGTCTATTTGTCTTAAGTTTTCCTCAAGGAAGGGCACCAGTTCCTGGATTGGTTTGTTACTTCCCTCTGTCATTTGATCTTCATGATACAATAGGGA[C/A]AAAATATACTGTGTCCATGTAGTTCCTGACCGTGGGTAAGTAACAACAACGATGTCATCATCCCGTATTTCAATtGTCTCCAGAGAATCAAGGTGTTGGACTTGATGCACCCCTCTGACcAGGTTCATCCCCTTGTATGGGAAAAGCCCAAGGGCAGTAATCTGAATCTTCTGTTCcTCTCCCATTCTTCAGTTAAAGACTTGTTAAAATCAATAAgTGACAAAGTGGGTATACTTGAACTAGTCAGTAAGGATACACGTAAAAGAGTTGAAAGCAAACCTC…
contig00430	77	A/G	17/14			CCTCCTCTGGGACAGCTGGACTGGCCTCCTCATCCTCCTCTCCATCTTTCATTTTTTTCCGGAGTATGTGTCCACG[A/G]AaGCTGGCCTGGATTTTGGTGGCCGCCTTGTGGGCTTTGTCCTCTGGTTTCTTCTCA
contig00445	288	G/T	23/7			AGAAGTTGGCCAGAGCAcAAACAGATCTGGGACCAGGCTACATATGGAATGAACAGAGATAGAATGTGACATTAGTTGAATGTGTGGTCCTCATCCACATATGTTGTAGTAGTAAATAACATGGTCTTATATAGGCACTGAGATACTGTTACATTTTGGACCAAAGAGTTGAGTCCCATTATAGTTGTGGTAAACTGATCCATTCTTTTCCCGGGAGTGCATTCTATGCTTTCCCAACAaCCTTTTTAATTTTGTAGGGAGAGTTTTTTGGACAGGAGGGCCTGAAT[G/T]TGAGGCCAGATCTTGTTGGTTTCCGTTCCTGAGAATGTCTCCAACACCCCTTTACT
contig00446	200	A/G	6/2			TTCACTCTGGTTtAACcAGGCTAAcAACTTAAAaTGACAGCTaTTCtAAACTACTGCATTtCTGGTgaCACGTCTTTCACTGAAATCATTGgCActGTGTTTTTAtCATTCATTAgTTGCATTTTTttCACttttttGTTTTtAtAATTTAAGAGACACgaTATATTTTCATGTCAACAATAGGCACTTGGCCCTAAaG[A/G]TGAATTCAAGgCAACTTCACCTAATATAATGGCACTTTTCCATTTACCCCATTATAGTTGTCCTGTACACCGACAGACCAAGGACTGGTATGAATTGGATACAAAACCACATCACCTGGGAACAAGCTACAATACAGGTCTGTTTGTGCTG
contig00456	125	G/A	3/2			GCTGAGTTTaTATTCCTGAAGTCCTGTCAAAAACaTAAAatGTGAATATGGAATTGAaagCAGAAATTGTCgTCACTTTCCCTGtGTATCAGAAGAGTAATGTgCTGTTtCCCTATGATGATGT[G/A]cAATAGTAtCTAAATGTaGCAAaGTAAaCACATCAGTTACGTTTgCTCACTTTGTATagTCTAGTCAgTGTCTTACAGAgCAATTGGTGgATACTAACACAATGTGGGCACTACAAGCATGTGAGAAAGTGAAGGAAaCACATCCTTACCAGTCTGAGCT
contig00475	484	T/C	3/2			TACatCCTGCAGTACAATACTGTCcAAATAATGcTTAAGAGGGTGTAGTAACAGTCTGTTCCAACACTGCTTTTATACAGACAGAAGGATTGtAATTAATCAACAAAAGTTGTGACACCTGTAGGAATTGTTAGCATCAACTTTCAAGGCTGAAATTaCTTCCATTGCTtCAGAACAGCTGTAAGTTGTTAACCcaTtACTTGTTCCCTGAGAAATGCcTTTTTTTttaCtCTGAAATGTACATTaTTTTTCAGTTTTTTGTAACTGAAACTTTTATTTTttAACcTCTGGCAGTTTACCGCTTCCCTTTTGTACCATTTCAGGTTATTCACTGGACTTGAACTGCTTAAAAAAaaGTaTTATTTTGACCTATAGTGTACATgCTCAGCAACAACTAGT…
contig00482	44	C/G	43/10			ACTGCAAGTTGGCAGCCCGTCTGGCCCACTCGGCAATCTCCTC[C/G]TCTCTATCATGTGTCTGGATCACAGCCTGGTAGACTGGAGACGCACTGTCAACCACCGGGTCCTTCATAGGCAGGGAACCAGCCAGGGGGGAGCCAGCAGGTACATCCTCA
contig00484	30	G/A	109/51	Yes	3	CCCTCATGGCCCTTGGACTGTGACTGTCC[G/A]gCAATAGCGTCCATGATGGCGTCCTGTGAGTACATGGAGATGGGGGTGTTGTACTGAGCGTGAACGATGGTGGCCTTGCCTCCCGGGCCGCGCACCTCGATGGGCTTATGGGTAGACAGAGCCGAGTCCTTCAGAGCTATGGGGTTAAAGCTGGGTACATACTCCTGATTTCCAGCCGTGTTTGCAATAATCTTCTGGTGAGGAATAACTGACATGGGGGAGTCCATTCTGGGCGTTGCCATGGGAACAGGGGTAGGACGTTTCGACTTTTGCATGGTGAGGGCCAGTTTATT
contig00484	294	A/G	271/87	Yes	3	gCAATAGCGTCCATGATGGCGTCCTGTGAGTACATGGAGATGGGGGTGTTGTACTGAGCGTGAACGATGGTGGCCTTGCCTCCCGGGCCGCGCACCTCGATGGGCTTATGGGTAGACAGAGCCGAGTCCTTCAGAGCTATGGGGTTAAAGCTGGGTACATACTCCTGATTTCCAGCCGTGTTTGCAATAATCTTCTGGTGAGGAATAACTGACATGGGGGAGTCCATTCTGGGCGTTGCCATGGGAACAGGGGTAGGACGTTTCGACTTTTGCATGGTGAGGGCCAGTTTATT[A/G]GAGGCCATCTTAATCTTGTTCTGTGCCTCCAGGTGTGTCATGCCTTCTGTACTAAGGCCGTCTATCGATGTGATGATGTCACCCTGGACGAGACTGCCCCC…
contig00499	124	C/T	24/7	Yes	3	AaGTGCAGATTTTTCACCAGTGTTATTCTCAAGGTTCAATGTGTATTTACCACTGTCGAATCGGTTTACATTGTCAATTACAAGCATAGTATATGAGCTTGTGGATTCTATCATGACACGTTC[C/T]GTCAGCTCGCCGTCCAACTTTGCCCATTTAACTTCAGGTTCAGGTCTTCCTCTGATTGTGACAAACAGACGCAGAGATCCACCTGCACGGACAGAGACAACCTTCCTGAGGTTGGCATCCAGTTCAATCTCTGGTGCCTCAACTCTTTCTGCAGCTATCACAGTGCCATGTATATCTGCAGGCTCACCAACTCCCTCTGAATTGATAGCACAGACACGGAATTTGTATTCTAGTCCTGCCTTCAAGTCCTTAATAGTGAGGTGAGTCGCCT…
contig00499	416	C/T	97/29	Yes	1	TTCTTTTCCTCTTCCATTGCTTTCCTCTCCTCTTCTGTCACCTCTCTCATTTCAACAATGTACCCTTTAATGTATGCTCCACCGTCAGAAGCGGGTTTGCCCCAAGTCAAGGACACAGTCGAGCTGGTGTGATCTGTCACCTTAGGATGGTGTGGTGGTCCAGGTGCTGTTGTAGCATTGCATGCTCTGTAGAACAGGGAGAGTTCGCTCAGATCTCCCACTCCAGCTTCATTCTCTGCAGAAACACGATATTCATAGAAATGACCATCCAAAAGCCCAGTGACTTTGAAGTGTAGATCAGTCAATGGCTGCCGGTTGCATTTGGTCCACCTTACACCATCCTTGTCACGTTTCTCAAGATGGTAGCAGTCGATTTCTGCTCCACCATTGTTCTCTGGC…
contig00499	466	C/T	12/3	Yes	1	AGCTGTTAGAAACCATAGTCCAAGCAAGACGACTGGTTTCACGCCTCTCAATGAGGTAGTGTGTGATGTTGCTGCCTCCATCATGTAGTGGAGCGCGCCATGACAGAGTACATTTGTCACAAGCGACTCCAGTGACATGGAGGGAACCTACAGGTGGTCCTGGTCTGTCTAGTACATTCACCTTGAATGGAACTGACTCTGATCCAGCAACATTTGTCAGGACAAGTTTGTAATTTCCACCGTCAACTCTGACAGAATCCTTCACAACTATCATTGCGACGCTTTCTGTATTTTTGACCTCCAATCTCATTGTATTCTTTtCAATTTCCACATCATCCTTGAACCACTGGATTGTGGGTACTGGCTTTCCATGTACATCAGCATCAAGTTTGAATGTGT…
contig00509	482	T/C	206/123	Yes	3	TTTCAGTCACAAGGAGTCCGTCACGGGTTCTGGACAGGCCTGGTGAGCGGCTGCCATCCGGAGCAGCCACATAGCTTGACCCATAGAAGTACCCGAAATCTTGGTGAGCTTTTTTtCCATCCCCAGAGGTGAACTCATTGTTAAAGTGCTCTGTCCCAACACGGTTGATTCCACAGGTGAAGCAGTGGTTTGCTATTGCTGCATTCCTAGCCTCGATTGACCACATGGGCTCACTGAGTCCTCCAACAGTTGCAGAGGGGTTGAAGATGATCTCTGCTCCATTCATGCTGTACATGAACCAGTTGAGAGGGTGATGGCGCCCATAGCAGATGTTCACAGCAATCTTTCCAAACTGGGTCTGAAACACTTTGTGGCCAGTGTTTCCCTCCATGTAATATG…
contig00509	483	C/T	43/18			GCTGTGTTCCACAGAATGTTGTGTACCTCCTCTCGCTCCAAAATGGGCGATATCACTACCATATTGTATTTCTTTGCCAGCTCTTGGCAGAAGCGGGTAGTGTATCCTTCTTCTGCAGACTCAGCAAATTCTGTCCACGGTTCTTTCTCCCGGGTACAGAAAGCAAAGGGCATAGTCCAGGCCTCCTGAAAGCAGACAATGTTGACCCCACACATGGCCGCCACATCCACCATCTCACCAATCCTTTTGTGGAGCGCTGTGATCTGATCCAGGACAGGGGCATCAGTGGGCAGGACGATGCGGTTTTGAATGAGGCCCACCCGGACAGttCTCGGGGTCCTGAGCTGCTCCGTGGAAGCTTCAAACATGTACCCCTGAAGCTCAAAGTCCCtcTCCAAA…
contig00525	515	G/A	36/17	Yes	2	GTGGATAGGTCCAACCATCGAATCAATAATGTAAGATACAGAACATACCCAAATCATACCACTTATAGCTTGAACCAAAAAACGCATGTTGGAAACTCTCCCAACGTAAGAAAATCATCGCCACACAAAAAATGACAAACAAATAAAAATGGACTGCCTTCACATTCAGAAGGAGAAGAGTCACCCTTTAAATTCATTTGTAATCATAGTATTTTTTtCTCTATGTTAAACTTTCGCTTGGTCCTCCTTGGACTCCTCCTGGACTGCCTCTGCTGGAGCCTCAGCTGGTTGGGATTCTTCGGCACCATCTTTTTTGTCTTGTGTTTGGTGAGGCTCCTCCTTATCAGCCGTCTCACTGACAGGAGCAGCAGGCACGTCGGCTTGTTTGGACTCCTCCTG…
contig00525	52	C/T	44/16	Yes	1	CCTTGGCCTCCTCTTTGGAAGGCTCTGAAGGCGCCGCGGTGGGAGAAGCTG[C/T]TGCTGCGGCTACGGGAGAGGTGGCGACAGGGGCAGGAGAGTTTGCTGCCTTTTCTGAGATGGGGCTTTTGGCTTGGCTCGTCTCCTCCTCTTTAATCCCAGGGGGGGCTTTTTCCTCGGCAGCCTGCTCAGCCGCAGTGGGGACGTCCTCCTTCTCCTCTTCTCCATCTGCCAtCTCCTTCGTCT
contig00526	53	C/T	8/2			ACTCTTCCCAGAGCCAGTGGTCCGACCTCATTGATATCTACTTTGCCCCAGA[C/T]AGCACTGATGGTGCTCTTCTCGGCGTCTGTCCAGTCAGCCATGTTGTCAGTGTTTGTTTTCCGGTTTtGCAACTA
contig00527	125	G/A	19/5			GAAAAGTTCCTCTTAGCAGAAGAGTTCCCATGCAAGTTGTTAGATGGTTCATGCTAATCATGTAATTTGGAAGGGGGATTTTAGTTGTGGGGTCAACAACATGTCATAGTACTCATTGTTTTCC[G/A]TAAAGTCGTGAAAATCATGTCAGACTTGTTAGTTTTATAAGTGCGGAAGGAGAAGGACCTGTTACTCAAAGAACGTAAACCAAGCTTGATCAACTCAAGCAGAATATGAAAATGTCCT
contig00538	166	G/A	204/45			CCTCACTGCTGATGCAAGGCTACTCTGCAACTTTATGCGTCAGGAGTGCCTGGACTCCAGGTTTGTGTTTGATCGGCCTCTCCCTGTGTCCCGCTTGGTCACACTAATTGGAAGCAAAACCCAGATCCCTACACAGAGATATGGAAGAAGGCCTTATGGTGTGGG[G/A]TTACTCATCGCAGGATATGATGATATGGGGCCACACATTTTCCAGACCTGCCCCTCTGCCAACTACTTTGATTGCAAGGCCATGTCCATAGGGGCCCG
contig00538	99	T/C	112/92			TTACTCATCGCAGGATATGATGATATGGGGCCACACATTTTCCAGACCTGCCCCTCTGCCAACTACTTTGATTGCAAGGCCATGTCCATAGGGGCCCG[T/C]tCCCAGTCTGCACGTACCTACCTGGAAAGACATATGGACACTTTTCTCGACTGTGAACTGAATGACCTGGTTCAACATGGCCTCCGGGGACTGAGAGAAACTCTACCTGCAGAACAAGATCTTACCACAAAGAATGTGTCC
contig00539	431	G/T	26/21			TATCCAAATTGAAAGAGTTGGTGCAGTGAACAAGAGACTGTGAGTTTGTTTGTTGTACTCAGCCAATTAAAAATATGTGTcGTTCTGAAACATGAGCCATTTTGATGATCTGTTTATtTTTTtGTGCTTAAGAGATGTGAAAATGTACCACATTCTTGTGAAAATTCCAGCAAAGTAAATGATCTCAGCTGTAAAGGAACAGTGTCAGGCTGTCTCCCTCTAGTGGCTGTAAGGATGCATTATAGACCCTCGCGAGCCAGAAGCTCCTTCTGGGGGAGGTGGAACAGTGGAAGGTCATTTCTAGAACCTCTTACTGATTTTCTTCATGGTCACACCATTCTTTCCAGGGGTTGTGGTGTGCTGGAACGCACGAGAAGGATAAGCGAACAGACAGGGTCC…
contig00544	305	C/T	39/13			GTATtGTGACTGTGAAAaGTTCCTCTCAGTGGAAGAGTTCCCATGCAACTTGTTAGATGGTTCATGCTAATCATGTaCTTTGGAAGGGGGATTTTAGTTGTGGGGCCAACAACATTTATGTCATAGTATTCATCATTTTCTGTAAAGTCCTCAAAATCCCCTCAGACCTGTTAGTTGTATAAGTGAGGAAGGGGAAGTACCGACTACTCAAAGAACGTAAACCAAGCTTGATCAACTCAAGCAGAATATGAAAATGTCCTGTCCAGCTTTGTAGGGTTTTGAAACTCAGTTCAAAACGTGGATA[C/T]GTCCAACCATCGATTCAATCATGTAAGATACGGAACATACCCAAATCATAGCACTTATAGCTTGAACCAAAAAAGGCATGTTGGAAACTC…
contig00552	114	A/G	4/2			GTGATTTTATTAAATTAGGTGGATAAAATAAGACAACTTTAATCTTTAATATTGTTTATATttCcaTTACCAATCCTGAAAATGTGCTGTGAAAAAGAAAAaCAAGTGATAAT[A/G]aCCCaGTACAACCTTCTTTCCTAAATACATTTGGTCTGTTTCTCACCTCACTTGATACAAGCCGTGCAAAGTTATGCCAAGGAGACCTAGATGATTGTTGCTTCAACTCAGTGGA
contig00556	301	T/C	9/2			TGAAATCAGACGTTCCTCGTCAAACCATTCAaCACTTCTTTTCAGAATCGAGTTTgtGTGcGgcTGgCGgcGggcGACATAAGGGTGGTTATCATTGGATGGCTCTGGGCAGTAGAATAGGTCATAGGTCATGCTCTGAGGGGGCTGGGTGGAGCAGAGcGGAGGGGGAATGGGGACAGACAGTGGAACCCTACTAAAtgCCACCCTATCCCCTATATAAAGGGTTCTACATAGGGAACAGGGTGTCGTTTGAGAtCAGAAaTCGGGTTGGTGTCACGTCACATGAAGTCCTcGTAGTCT[T/C]GTGCGTAACCTCCATCGAACTCTCCGTAGTCCGATAGGTCATCCTTcATCTTGGACTTCATCCCTCCGGCAGCAACCAG
contig00560	376	G/A	14/3			aTCTAAACgAGCGTTTTtCACTCTTCCGAAATATATAAATTAGATTACAGATGTCTTCGCCTCCGAAGGAAAGAATCGAGACCAAAGGAGGACATCTCCCGGCTGTGAAGGCAGGGGGgATGAGGATCGTGCAGAAGCACCAGGGAGCAGCTCCACCTGAGCCGCCTCCTGTCAAGGACAAGGACGACGAGGAGTTTGTGGAGGAGCCTAGCCCACCAAAGCCCACTGTGGTCGTGTCAGGAGTGGTTACAAAGGGTGATAAGGACTTCACCCCGGCGGCAGCCCAGGTAGCTCACCAGAAGCCCCAGCCGTCTGTCACCAAGATGCCCCAGAACCAGCACCTCACCCAGCAAATCCATCAGCCCCGCAAGTGAG[G/A]CTACCGCCAAGCTTACCTT…
contig00564	61	G/A	360/163			GgCTCCTTGCGGATTGCATCACCGTGTGCGTGGCCGCCAAGCTCGGTCCCGCCGTTTTCA[G/A]TGCTGATACTCAGGAAGCCTTCCAGAAGTTCCTGGCTGTCGTTGTGTCCGCTCTTGGCAGACAGTACCACTAGAGTATCACTCGACAGCATCAATATGGAaGAGAGATGACACTCCAAACCAGTCTGTTAGGCTGGAACCTGTGCCATAGCTACACATGTTaGAAAAaatAAaaTCTATTTAAAagac
contig00587	155	C/T	5/4			CATCATCTCTGTTCTTGGATCTGAATCAATtCAAGTCAAAAAaGCTTTTTATTTGCGTACAAAAGAAGTGAAGTATATTAGGTTTAGTCACTTTAAACAAATCAAGTAAGTATTTGACATAAAGTACTCAACAGATTGAATGTGATTTATGAAC[C/T]ATTACAATAGTTAATCTACTTTAAAAtcGCCCCCCCccccTAGCATTACAGTTTCCTTTTCATGCTCACAATTTACTTCAACTCTGGTGCAGAAATAGTTGTAGTGCATTTTTTtGTTTGTTAGAGAGCCACAACACCTATTACCAAAGTCATGCTGCAACCAATGGGATAACACATGTTATTAAAAAaCGGTGTGCCAATTCAAGCTGTCCTGTGTCAGTGTCATTTTCTGCCTATCCC…
contig00592	229	G/A	52/22	Yes	2	aaaaaacATAAAACATCTGTAAATACCACAATTTACACAGTCACATTTCCAAATCTTTCAGAACGCTTCCGTTTCTTTGCCTCAACGTCAGGTGTAACAGCAGCGAGTATCCCAAATCTTTCTTTCCGCTTCTTCAGCTTTTCATCTTCCTCAACCTTCTTGGAAACTGAAGAAACGTTCCCGCCAAATCGCTCTGCTCGCTTTTTTAGCTGTTCAACACTGACCGCA[G/A]TGGATTTATTCACAGTAACACCTGGGGTGGAAGTTGGAGGTGCAGCAGCAGGCAAACCAAACCGGGCAGCGCGTATGGCCTTCTTGCCATCAGCTGACGCAGGGACATTGAAGCGTTCTGCTCTTTTCTGTACCCTCTCATCCACAGACGCTGGGGGTGTGATTTT…
contig00592	269	A/C	70/24	Yes	3	TGGATTTATTCACAGTAACACCTGGGGTGGAAGTTGGAGGTGCAGCAGCAGGCAAACCAAACCGGGCAGCGCGTATGGCCTTCTTGCCATCAGCTGACGCAGGGACATTGAAGCGTTCTGCTCTTTTCTGTACCCTCTCATCCACAGACGCTGGGGGTGTGATTTTTACCACTTTCTTTTCAGCCGTCTCCTCAGACACTATGGGTTTCTTGTCATTATCCTCAGTGATGGCATCCTCTTTCGTGAGGTCCTCTGGCTCTTCTCCCAG[A/C]ACATCATCTTCATTTAGGCCCATGTCATCCTCATGTTCCTCCAGATAAGCCTGTAGTCGTGTGATCAGTTCCACTTTGTTGCCCTTCACATCCAGACCCCTGGTCTCACACTCATGCTTCAGTTCA…
contig00600	415	T/C	4/3	Yes	3	GGATGAGATCAAGTCCTCTAGCGCTAATGGACATGAGGAGCGCAGTAGTAAGAAGAAAAAGAGGAGCCACAGTAGGAGTAGTCGGAGCCCGAGCTCTGACAAGCGCAGAaGCAAGAGCAAAGACAGGAagAAGAGCCGGGACAGGAAGAGGAGCAAGAGTCGGGAGAAGAAACGCAGCCGCAGTAAGGAGCGCCGCCGCAGCGGCTCCCATAGCAGGGAGCGTGCCGGGCGCTACAGAGGACGCCgCAGCCCCTTTTtGGGGCCGAAATTTAACGGTGGTCCAGGAGGGAAGATTGGCCCACCACATGCCAACAAACTAAGTCGTAGGCGCTCAAGAAGTCGTAGTCCCTTCAAGAAAGACAAGAGTCCAGTAAGGCAACCAATTGACAACCTGACCCC…
contig00607	209	A/T	8/3			CCTGGAGAAAACAGAATAACAACATTACCTCTGTTGTATTAGAGGGAGTCTGGTTATCCATTGTGTAAACTGGGAGACTGGaGATTAAAGAATGGAGATAAGAATAAGCAAGCAAGCTTTAAtctGGTACAGATGAATGTGTTTTATTTGGCATTGTCCCTGTCAAATAAAGACGTGAAATAAGATGAAGACCTTGATGGGCAGACTC[A/T]CCAAAGCTACATGCCAGCAGCAAGAGAAGGAGAGAAAAaCATCTAGCTTTCATCTTTCCTTTGTCTTTCTTCAGGAGTCTGTTGAACTGTCGTTCCGACAATAGAAAAAaGGCATCACCAAAGACTCCCTCTATGCGGTGGGATGTTCAACAATTGCTACATGTAAGTCTGGTTTATTTGAAATGT…
contig00612	34	C/T	8/5			GCACGCTTCCAATGCGGTTTTGATGTCAGCCTC[C/T]TTACACAGATGGGCACAGGCCATTTTGAGCTCTGACGTCTTTGGTGAACGGTTGATAGAGAAGACTTCAGGCGACTGCAGCGAGTCCCCgcGTACTTACCGaTGCAGAGACAAaGGCTTTCcTCAAGgCtGgTgATgCCGATGGTgATGGcA
contig00613	148	T/A	12/5			ActGGtGAAAaGTATGTCCTTGTATTCATCTTTATTGATTCTCTATGTTATACTTTTAATAGCATCTCACAAAGCACAGTTCAATTTGAAAACAACTTTCATAAAAACAGAATTCAGATCAAGATATTGGATGGAATTCGTCAAAAT[T/A]TTTtGGGTTCAAAATCAAACTGGAGAATACTTGTTTTACTTGCCAAACCATGTCCAATGTAGCTGATTATACATGCATTGTTAGTGATAACAATTGAACCAATTTAGAGCCGCAGAAATGCATGAGTCTATT
contig00614	81	A/G	40/29			ACCTTGGGTCTTAGCTTTACAGTATAACAAGGAAAGTGCTCTATGCTTTGTTGGCAAAAGCTATTCTATGAAGTTTCAGT[A/G]CTAAAACAATTTGGTTTTGTCAACTCTGACAAGACACAGGCAATGAAACAAAGTGCCTTAACCCTTTGTAGGCAAACAGGGTATAAGAAACCTATTGAAACTAAATGGAACCAACAGGAAAAATACAAAGTTTTCATTGACATTTAAGTTGTTTTGATCAAACTAAAGTTCCTACTTCATAATTTACTCGCTTTCTCTCTCTCTCTTGTTTAACTGGTGCCTAGCTACTCGTCCTCATGGTGCTCGCAGAAATCATGGCAACAGACAGTTACCATGGTGATAAATGTCATGAACTCTTGGAAGTCCAATTCCGA…
contig00618	342	A/G	7/3			GTCGgaTACCGAGGGCGGCGGGTAATCAAAATACAATCGCACCCGTATCACATTGGTATTGGAGGCTGCCATTGTTGCTGTGTATAAGGAAATCTATCTCACACGCCGTTCAGAAAACTAGTTGCCTGTCTTTTGAAGAGTTGACTCGTTCAGTTACTGCCACCTGTTGGCACGGAAGGGAATTAAGCCAGCTAAATATTTCATTCAACTCTCCCTCATACCGGAAGCGCTAGCCGGTTCCCACTAGATAACACAGCCACAAAGTCAATTATACTCTAAAATCGTTGGTAGGGGTAGTTGAAAACATAAACAAACACAAGTCCGGTAAAGAGGCAGTCTTT[A/G]TCAAAACGTAAAACCCTTAACAAAAGAACAATTACATGTTTTATTAACAAATA…
contig00619	32	T/C	40/33			CTGATGCTGTCGTTATCTCGGACTACGTAGA[T/C]GCTCTCTGTGTGCGGCAGGTAGCAGTCTTCAATGAACAGACTCAAAATGCTCCTGCGACTGAAGTCGAATTTTTCCCTGATCACGCTGGCTATGTCTGCTACCAC
contig00619	106	C/G	41/26			GCTCTCTGTGTGCGGCAGGTAGCAGTCTTCAATGAACAGACTCAAAATGCTCCTGCGACTGAAGTCGAATTTTTCCCTGATCACGCTGGCTATGTCTGCTACCAC[C/G]CGGCATTTGTTCAGATCCACGAGGACCCAGCACATGCGACA
contig00624	114	A/C	11/6			TGCGTCACACACacacACCCGCCTAGCCAGACAcGTTTTTATCCAGTCTGATCCACGCTTAGCTCTAGACCTGCGCTAGTGCTTTGGACAAGAGCTAATGGCGCTGTAACTTT[A/C]ATTAGGATTTCAGTCTGTGATCTAACCCACGTGGTTGGTTCATTCAATTTTATTTGGgTtGgTTATACAGCCTAGCTAGGTAGCTAGCTACACCGGCTCGCAACAAAACAATAGAGGGGTTGCACTGCAAGCCTGGTCTTAGCCTAGGCCAATATGTTTTCAcaCaCACACCACCCCTAGTACTTTGAGAATATCTA
contig00624	198	C/G	7/4			ATTAGGATTTCAGTCTGTGATCTAACCCACGTGGTTGGTTCATTCAATTTTATTTGGgTtGgTTATACAGCCTAGCTAGGTAGCTAGCTACACCGGCTCGCAACAAAACAATAGAGGGGTTGCACTGCAAGCCTGGTCTTAGCCTAGGCCAATATGTTTTCAcaCaCACACCACCCCTAGTACTTTGAGAATATCTA[C/G]cGTTACAACCCTCCGTGTTGTGTTGATTGACAG
contig00627	141	T/C	7/2			TCGGATACCGAGGGCGGCGGGTAATCAAAATACAATCGCACCCGTATCACATTGGTATTGGAGGCTGCCATTGTTGCTGTGTATAATGAAATATATCTCACACGCCGTTCAGAAAACGAGTTGCCTGTCTTTTGAAGAGT[T/C]GACTCGTTCAGTTACTGCCACCTGTTGGCACGGAAGGGAATTAGCCAGCTAAATATTTCATTCAACTCTCCCTCATAGTAGgCAACAGTAGGAACCATTTTGGTCAACAACTAAACATTCTCTTTATGGACAGATCTACATACATTTAAAACGTCACACATAGCGGATGAGGTAGTGCATGTCAGTGTTGTGTGTCA
contig00630	71	T/G	5/2			GTAGCCTTCTCTTCCTCAACaGCTTTTTCCtGGACTTTGTTGTCTACTTCCTCCTCTGTTGTTTCATCTG[T/G]TTTTtCtGCCGCTTCTGCTTCAACAACAGTTGGTGTGGATTTGCATCTAGGTG
contig00630	54	A/T	8/3			TTTTtCtGCCGCTTCTGCTTCAACAACAGTTGGTGTGGATTTGCATCTAGGTG[A/T]GGCAGGGGCAGGAGGAGAGGCAGATGTCCTTTCtCTCCTCAGAACTTTGGCTTCCACTACTGGTGCCAGTTC
contig00630	73	T/G	8/3			GGCAGGGGCAGGAGGAGAGGCAGATGTCCTTTCtCTCCTCAGAACTTTGGCTTCCACTACTGGTGCCAGTTC[T/G]TCTTCCTCACCTGCCTCTTCCTCTTCAGGTGgTGAGATCTTCTCCTTTtCCTCAGCAGGTTTCtCAACTGCTGGCTGCT
contig00630	80	C/T	6/5			TCTTCCTCACCTGCCTCTTCCTCTTCAGGTGgTGAGATCTTCTCCTTTtCCTCAGCAGGTTTCtCAACTGCTGGCTGCT[C/T]cTCGTTCAccgtctcctcctcaacctcaac
contig00632	70	T/C	15/4	Yes	3	AAGGTTGAGCACGTCCTGACACACAGCCTCCAGCTCCTTCTCAATCTTCTCCCTGTAGGCCCGAACCAT[T/C]TCAATCTTTTTCTCATTTCCATCTGCAGAGGTCTTCTGCTCGATGCTAGAGATCACCCTCCAAGAGGAACGGCGGGCCCCTACCACATTCTTATAGGCCACAGACAGGAGGTTCCTCTCCTCGTTAGATAGGGCCTCATTCAGCTCTGTTACCGATTTCATGGCAGCTGCCATGTCATCATATCTTTCAGCCTGTTCAGCCAGCCTGGCTTTCTGCACCAGCTGCTCGCGATCAACCATTTTAATATTTGGTTAGTGTGAACGATATTCTATAGGTTTTGGGATAAAATGATATGTCTACTACTTGCAATGCCGTGAAATTCTGT…
contig00633	350	A/T	15/5			CATTTTGTCATATTCTTTTTTtATTATCATAGTTAGCTCGTTTCTTGtGCAACTGCTACATAATGACTCACATTCAAGATATTTGTCACTCAGGAACAGCTAAAAGGTATAAAAaCAAACAAAAAaTGTATACTGTCAGAAATAAATTGTGGTCCATGTTGTGAATTCATAACAGAAACACAGATTCTGAAAaCTTCACCATTGTTCAAACTGGTTAATAACATGACAAAaTAAGTACTCAAATATAGTTCAAAGAACAAAGTATTTGTTTTACAATGCCATTATTATAATTTAATGTGACAAAGCCATTATCATAATTTAATGTTACAAACACCAGCTGGTAAGATTA[A/T]GCAATCACTGGTGTTTTTTCCACTTTTTTtCTTCCATCAACAAAT…
contig00633	429	A/G	12/3			ATATACATTTTTACGATCACCGTTTTGGTATAGCAAATATAAACAAAATAAGAATAAGTTATAAATAAGAAATAATCAGACAAAGCCTATGTTTTCTCAATCTTATGAATACTTAACACCCACAGTATAAGTTAATAAAGTCAAGCTACTGTATGTTTCAATACATCACCAGCATGCACAATACTGAATAATCGATATTATTGTAGTAATCATCTTACACTGAAGAAACAGTATAGTAGGCAAGTGCATTTAATAAAACAAACACAGAAGTAAACCACAAACTCTGCAGCTGCTTTAAGATCATGTTTCTGTTTTAACCTGTCTCTGCCTTTAGATAGACTCTATTGGAGGTAAAGCTATGGTTCCAGTATCATATTTAGAGCAGTCAGAGGACAGTCA…
contig00633	80	A/C	8/3			CTAGAAGTCATGTGAAAGAGGAAATTGATAAGTATTTtCTCCTTACCTCATGGCCATCATTGGCATTAACTTTACAATA[A/C]ACATCTAACCTTTACAAAACATCTGCATTGTACTTTTTGTAGTTGATTTGGTCAGATTAATACTTTTAGCTTtCCTGCACTCCCTTCAAGAGTGAGTGATATTATATATCATAATGGCTAGAAAATCGTGATGTAGGACCACAGATCATAGGAACGCGCAGTTTCACATATGTGgACACTGGTTTGgTGCTGGAGATAATGAATATGAGGTTGAAAAGTGGCCGAGTTGACCTTTAAaCTaGTACTGGAACCATtGCAAGCTATTTTTGTGAGGCACTCTCACTCAaGTGTTTTTTTtCCcTtCCTCAAGTGTCT…
contig00633	463	T/G	11/3	Yes	3	CCcTtCCTCAAGTGTCTGCATCTCTATCATGCATAAACCTAaCTAAGCAGCTTCCCTTGGTACAACGACACCAGTCcTtATGCCAGTGTGAGgCTGCCAAACCAATCCAAcAACgaCCACTTCAggcGGATTGACTGACATTTCAGTGGTTTTGGCAAAcGTCAAAGAgAAAATCAAGAtGGcAgCCCTTtcAACCAttcaTATATATttCTATATATATTAaacTAAGATGTAaCCTCCCctcTCACcTTtCTTTtgATTCTTTtcTTTtAACACATGGAAAAATAAaGAACTGCTGCGGTACGATCATCAGCAAAAGCGCCTACCAAAGCCCActGGCCCTTCATTATAtATTTTTtCTAAGTGTGGTTTATTAATCTTTGTTACCcTCCCCTCCtC…
contig00633	78	G/A	12/3	Yes	3	GAGTCTTTGTAGGAGTCCTCGTTCAGGGTGTCCAGCTCAGCAATAGCGTCATCGAAGGCGGTCTTGGCCAGATGACA[G/A]GCCTGCTCAGGGGCATTCTGGATCTCGTAGTAAAACACAGAGTAGTTGAGAGCCAAGCCGAGGCGGATGGGGTGGGTGGGCTGCATGTGCTCTTTGCTGATCTCATGGGCCTCGTTGTAAGCCTTCTCTGATGATTCgATGACGGTGGCCCTCTTCTCGCCCGTGGCCACCTCAGCCAGGTAGCGGTAGTAGTCGCCTTTCATCTTCAGGTAAAATACCTTGCTCTCGTGCTGCGTCTCGTTGCAGTTCTTGATCAGGTAGTTATCCAG
contig00634	110	A/G	55/37			GATAGTGGCtCCAAAGACAAAGTCATcTCCAACGTGGATGCTGTAGTGGCCATTGGCAGTTTCATCAGGGAGCTCACATGGTTTAGGCTTGCATTTCCCCTGACGGACC[A/G]CCACCCACTTATTCTTCTTACACTGATAACTTATTCTGCCTGCTGGCACAAAGCCAAAGTTGCAGGAAAAAAGGACAATGTCGTCCTCTTTGTACTCATTTTTGATGCTTTCCTCAGTGACCCTGGCAT
contig00634	130	C/T	66/18			CCACCCACTTATTCTTCTTACACTGATAACTTATTCTGCCTGCTGGCACAAAGCCAAAGTTGCAGGAAAAAAGGACAATGTCGTCCTCTTTGTACTCATTTTTGATGCTTTCCTCAGTGACCCTGGCAT[C/T]GGGCACATTTGGAAGAGGTCCACTGCACACAGTCTGAGCT
contig00644	134	T/C	15/13	Yes	3	ACTCCTTACAGACGTAAGGCTTCTCGCCGGTGTGTGTGCGCATGTGAATGCGCAGATTCTGAGGACTAGAGCAGCTTTTGCCACACTCTGAGCATGGCATACCGATGTTCAGACAGACAGGGCCATTCTCAAG[T/C]TTAGTGTCCTCAGGCTTGTGACACTGGTGAGGCCCCAGTCCCCAGCAATTCTTGAAGCTCTTTCCACAGTCAGCGCAACTGAGGTATCCATCTGTGAAAGCGACAGCCATTTT
contig00644	114	A/G	27/6	Yes	3	TTAGTGTCCTCAGGCTTGTGACACTGGTGAGGCCCCAGTCCCCAGCAATTCTTGAAGCTCTTTCCACAGTCAGCGCAACTGAGGTATCCATCTGTGAAAGCGACAGCCATTTT[A/G]TGCCAAACCTTGCAGTGAGTATGCAGTCTGGCTATGTACTGGAAGCTGCGGGCACAATAGGGGCAGGGGTGGAGTTTTCTCAGAGAGGGAGAGGGGTGGGCCTGACGGGTGTGGACGTGTAGCTGCCGTG
contig00644	131	A/G	25/6	Yes	1	TGCCAAACCTTGCAGTGAGTATGCAGTCTGGCTATGTACTGGAAGCTGCGGGCACAATAGGGGCAGGGGTGGAGTTTTCTCAGAGAGGGAGAGGGGTGGGCCTGACGGGTGTGGACGTGTAGCTGCCGTG[A/G]GGTATGGAACATGCAGCTACAGTGGGGACAGCTGTGTGTGGGGGCATACACGGTTTTACTCGTTGAGACATGGCCTTTGAACAAAGCCAGGTACTGCTTATGGTGTTTGGTCTTCATGTGGTTCTCCAGGAAGTAACAGTCAGTGAAGGAGATGGTGCAGTGTGGACAAGGAAAGAACTGAGGAGAAGAGA
contig00645	31	T/C	6/5	Yes	1	CTGAGCATGGCATGCCGATGTTCAGACAGA[T/C]AGGGCCATCCTTAGGCTTAGTGTCCTCAGGTTTGTGACACTGGTGAGGCCCCAATCCCCAGCAATTCCTGAAGCTCTTTCCACAGTCAGCGCAACTGAGGTATCCATCGATGAAAGTAaCA
contig00645	122	A/G	8/4	Yes	2	AGGGCCATCCTTAGGCTTAGTGTCCTCAGGTTTGTGACACTGGTGAGGCCCCAATCCCCAGCAATTCCTGAAGCTCTTTCCACAGTCAGCGCAACTGAGGTATCCATCGATGAAAGTAaCA[A/G]CCATTTtGTGCcAAACCTTGCAGTGAGTATGCAGTCTGGCTATGTACTGGAAGCTGCGTTCACAATAGGGGCAGGGGTGGAGTTtCCTTAGATAGGGAGAGGGGGCCTGACAGATGTGGACGTGTAGCTGTCGTGGGGTATGGAACATGcAGCTACAGTGGGGACAGCTGTGTGTTTGGGCATACACAGTTTTACTTGTTGAGACATAGCTTTTGAACagaGCCAGGTACTGCTTCTGGTGTTTGGTCTTtATGTGGTTCTCCAGGAAGTAAC…
contig00655	106	C/A	399/157			TGTCTGATGTGACACCCTATTCCCTATGTAGTGCACcAcTTTTGCCAATCGGCAATGGgTAAAGGTAGTGCACTATCTAcGGGATAGGGTGTCATCTCAGACAGT[C/A]ACAGTCACGTGTATAAAaGTGTTAAGATGAAaaGGGGgATGTCTTGGGTCAAGTTGTTCCTTCAGATCAAGATGTGTTGGTCAGGTCTTTATTTATCCTTTGATCATGGCAGCAAACTCATCAACTCCAATCATGCCATCACCATCCTTGTCCCCATCAGCCAGGAAAGCCTTGG
contig00658	119	T/G	7/2			ACGAATATCTGTCATGATCACagTCAaCAACATTTaTctGTTACAATGTCCATATCTGATGTCcTGATCACTGtcAACAAcaCCCCaTCAtGTCACAtGGTTGGGTTAGAACAGGAGT[T/G]TGACTGTGTTTCCATGGAGaCCCAGGTGTTCCTCCAGGACATAGGAGACTACTCTACCTGGCTCAGGGacACTGAAGAGCCCTCATtaGAAaCACTAAACCCTGGGTAGAGGGGCTCAGTGAATGTGGTCTGGAATGTGTACACATGGGTCATTGTGTCAGAGTAGATCTCATAGAAGGAAAGTGTGCCGACCAGCCAGTCCAGAAACACTCCTACTCCGAGGCGTGGAGGGGAGGAGGACTGGTCTCTCTGGGGTTGAGGAGGGGAGgAGgACTG…
contig00658	377	T/A	3/2	Yes	1	TGACTGTGTTTCCATGGAGaCCCAGGTGTTCCTCCAGGACATAGGAGACTACTCTACCTGGCTCAGGGacACTGAAGAGCCCTCATtaGAAaCACTAAACCCTGGGTAGAGGGGCTCAGTGAATGTGGTCTGGAATGTGTACACATGGGTCATTGTGTCAGAGTAGATCTCATAGAAGGAAAGTGTGCCGACCAGCCAGTCCAGAAACACTCCTACTCCGAGGCGTGGAGGGGAGGAGGACTGGTCTCTCTGGGGTTGAGGAGGGGAGgAGgACTGgTCTCTcGGggTtGAGgaGggTTGATGAGGCGTGGAGGGGAGGAGGACTGGTCTCTCTGGGGTTGAGGAGGGTtgATGAGGTGTGGAGCATGTATTGTAG[T/A]ATATTGACTATTGTGgAG…
contig00658	81	T/C	3/2	Yes	1	ATATTGACTATTGTGgAGGGCACCGTAATGATtCCCACGGCAGATCAGACGCCAGGACTTCTTATTGTATCCAAATTCAc[T/C]GGCAGAACCATCTCCTTTtCTACTGATGCCTTTACATGTCACTCCAATGTCAGCCAGCCCaCTGCACTCTACCTCCCAGTAACAGCGCCcAGTCAGACCCTCTCTACACAACACCTGGGTATAGTGAt
contig00658	129	C/T	3/2	Yes	1	GGCAGAACCATCTCCTTTtCTACTGATGCCTTTACATGTCACTCCAATGTCAGCCAGCCCaCTGCACTCTACCTCCCAGTAACAGCGCCcAGTCAGACCCTCTCTACACAACACCTGGGTATAGTGAt[C/T]AAATCTCTCTGGgTGATCAGGATACGgCTgCTCCTCTTTAaCCCtCTCCACcTTCTGTTCCCcTCAGACAGAGAGAGgTTTaTGTGTGCTGTGTTtGGGTCCAGTGTGAGATCACAGGCATATTTCGTCATCAGCTGTGGTTTAACCCAGATCTCTTCTGTATGgtCCAC
contig00661	45	C/A	9/5			GCTCTAAGAGAACGACAGCAGGATGTCCCATAGGTCTTAGTGAA[C/A]ATTTAAGGCACTGAATACCACACATTATAAAGACATTGAAGTGAGATCCACCACATTCAAATATTGACATGCAGGACATACAGCTCTGAACAAAGAAAGGAAAGCTCGAGTCTAGGCTGTGAACCTATTTTCTAAAAGTTA
contig00661	142	C/T	14/8			ATTTAAGGCACTGAATACCACACATTATAAAGACATTGAAGTGAGATCCACCACATTCAAATATTGACATGCAGGACATACAGCTCTGAACAAAGAAAGGAAAGCTCGAGTCTAGGCTGTGAACCTATTTTCTAAAAGTTA[C/T]TACACATACTGTACTTCAGGTATCTTGCATTTGAACTTTGGTTTAAGTAATGCAATCTAAAATGTTTT
contig00661	69	C/A	20/8			TACACATACTGTACTTCAGGTATCTTGCATTTGAACTTTGGTTTAAGTAATGCAATCTAAAATGTTTT[C/A]TAGAGGTTGTTTTGGCAGTTTTTCCCAATCCTTGTGCCTAACAAAGTCATCCCATCAAAGCACCTATATCCTGAGAGACCGACATGCGTCAGCTTCCAAAAGAAACGGATTGCAGTACTGTTGGCAAAGCATGCACAGATTATGTATGTCTCAGACGGACCAGACAATTGTGTATTTCAAACTAGTAGGAGGGACCCATAGCACTGGAGTACTTGTGTTATTAAGTACTTTTAGTACTATTAGTTAGTCCATATCTGCAGCATCCTTGAAATATTTCCCCCT
contig00661	283	G/A	31/8			TAGAGGTTGTTTTGGCAGTTTTTCCCAATCCTTGTGCCTAACAAAGTCATCCCATCAAAGCACCTATATCCTGAGAGACCGACATGCGTCAGCTTCCAAAAGAAACGGATTGCAGTACTGTTGGCAAAGCATGCACAGATTATGTATGTCTCAGACGGACCAGACAATTGTGTATTTCAAACTAGTAGGAGGGACCCATAGCACTGGAGTACTTGTGTTATTAAGTACTTTTAGTACTATTAGTTAGTCCATATCTGCAGCATCCTTGAAATATTTCCCCCT[G/A]AACATTCTACAATTGATCATCTTTTTTGCTGGGTTTGAGGAGACACAGGCGTTATCACAAACTCTCCTAGCAATACAGTACTGTCACTACCATCTGTGTGTTTTGGTAGCCT…
contig00661	270	A/G	12/7			AACATTCTACAATTGATCATCTTTTTTGCTGGGTTTGAGGAGACACAGGCGTTATCACAAACTCTCCTAGCAATACAGTACTGTCACTACCATCTGTGTGTTTTGGTAGCCTGGATCCATACTGAATTCTTCAGTTTCACTTCACAATCCGAACAAGTATCCAGGCTAGTGTTTTGGCATTAGATTCATTTTATGGTGTAATAACTCTACAACCCTATGATAGAAAAGCCATTTGTAAATAGATGGACAGCATTACCTCATCAGTGTAG[A/G]CATGTAGCCTACAGATTGAACCCTAGAATCATCACTTTACCTTGAAAAAGCAGGAAACCCTGCACACATCTAATCATAGATT
contig00661	83	C/A	9/2			CATGTAGCCTACAGATTGAACCCTAGAATCATCACTTTACCTTGAAAAAGCAGGAAACCCTGCACACATCTAATCATAGATT[C/A]TTGTCATATTGTTGGTGCATAGACAAGAAAATAGAGATGGAATACATGTTCTTGTCTAAGACTGAGTGCGGACACTCTTCATTTTCCTTTTCCTAACAGATTGAACCCTGGCACCATCAGATGTTATGGGTCAGTGGGTTTTACTGTATATATCACAGATATGATATGAGTAGTTATACTGCCAGGAAAGTGTAATCACACTGTTGATGGATTTACAATGGTATTCAGGTACATTTACAACTGAGCCATGTGTTCATCTTTCATGTGATTTACTGGCCCTGTAAAATACTCAGGTGTCTGGAATAGCACCCT…
contig00661	404	T/G	12/9			AAGACTGAGTGCGGACACTCTTCATTTTCCTTTTCCTAACAGATTGAACCCTGGCACCATCAGATGTTATGGGTCAGTGGGTTTTACTGTATATATCACAGATATGATATGAGTAGTTATACTGCCAGGAAAGTGTAATCACACTGTTGATGGATTTACAATGGTATTCAGGTACATTTACAACTGAGCCATGTGTTCATCTTTCATGTGATTTACTGGCCCTGTAAAATACTCAGGTGTCTGGAATAGCACCCTGTAAGGTCAATGCATCTGATAAGGCTTTCTCGCCGAATCGCTTGTCCTCTGTGATGTGGTTGGTGTGTGTCGTGGCAACTGTGAAGTCATTTTCTGCGAAAAGTAGTTCTTTACAACTGTGCTTTCTTTATAGCTCCAATTCCC…
contig00661	86	C/A	12/4			CTTCTCTTCTCTACAGATGAGCTAATTTGACTGACAGAAACAACAACGAAAACAACAAATGAACTAAAATGAATACAAATATTAA[C/A]CcACCACTAGGTGATGGGGATTTTTACCAAGGCTTGGGAGTGTTACTCAAATAGGATAACAGTACTGTGTTTGTAGGTACACACAATTCAACTAGTCTCCCCTATACACAATAATATTATAATAGACATTGgTACATTtAAAAAAAAaTCTCAATAATTCACATTGTAAAATATAAAAACTAAACACAAGTGATGCATTTCTTTAGCAACAGTACAAGCTCCAAAGCCTCAGCCAGATAGTGATTGTTGATGGTGGGACTGAAGGAGGGCTCTCTCTCTCTCTC
contig00663	73	A/G	76/16	Yes	3	CCGTGTCCACTCCTCCTCTGTCATCTCCTGGTCAGCACCTTCAGTCTTCTCCACAGCAGGCACCTTATCTTC[A/G]CAGGTCACAGCTGTGCAGACCCAGTTCCCACAGGCACAGACACAGCGGTTACACTCCACCTGAGTCTCTGCCCCGTCCTCATAGGTCTCATCCTCCAGGGCACACTTTCTCTCTGGTGGGTTGAAGCCAGGCTTGAAGCAGTTTAGGAACTCATCGAAGCTCAACTTCCAGTCCGTGTTCTCATCTGAGAGCTCGATGAGGGCATCCACACACAGGCTCCTGAGCAGGCGGTTGTTCTCCTCGTCAGCATATGACGTAATGTTGATGGCTGTTTCGTTGTGCTGGAGGAACTTAAGGAACTCAGTGGAATCCAGCTGGGAGT…
contig00663	467	C/T	9/7	Yes	2	TGACGTAATGTTGATGGCTGTTTCGTTGTGCTGGAGGAACTTAAGGAACTCAGTGGAATCCAGCTGGGAGTCTCCATTGTCATAGTCCTTAAAGTACTTGAGCAGGATGTTGGAGAAGTTGGAGCCCTTGGCGAACCAGCCGTCAGGGACCACCTCATTCTGCAGCCACTGGATGACCCGGCTGCGCAACTCGTTCCTGTTGGCCAGGTAGCACACGATTGGGCTAGCAGCAACAGCTTTGTCTGTCTTTTTCTCTTCACAGTGTCCGTCGTGGTACACCTGGATCTTGAGGCCGGTCAGGCAGGCGTCGCGGTGGAGCTCACAGTGGTTGCGGTACGTCTTACCATTACTGCCACACACAGAGCGCTTGTGAGGTTTaCATTGCTCGATGCACAGGCA…
contig00666	73	A/G	211/197			AcTGATGgCgAGCaGgTgTGGATAGGTTgCCgAaGGTgCTAAAGTGCCTCTGAGTCCATGGAGACACGATCa[A/G]aaGTCTGGCCAgggCCtggggTCCGATCTCATCCacgcTGATCtttccccacaggCCTACGATGGCACTGCGCTCAGCATCTGTCCAGTCGACCATGTTGACgtttgtttgttgatttCCGTTGGTacttgcaaaatgttacaagggatccctcc
contig00668	150	T/A	4/2			ACATTGgCGgTGTCTCCTTCTTCATTCTcTACTGCTTTATCTGTTTCTTCATCAGCtaCcTTTtcTtCTCCcGTTTCAGCAGTGTTCTTTACTTCTTCCTTCCGCTCTGTTTGCTCTGCCACCTCCTCTGGCTGCTGTGCGATGGCTTC[T/A]GCCTCTTTCGTCTCTGAAGCAGCACTCTCTGCTGGCTCTTCAATCTTTtCTTCTTCCTCCATCTTaTTCTCCTCAACCACCATTTTCTCCTCCACTGCGTTTTCCTCCTCTACATTTTCCTCCTCATTTTCCTCTTCTTCAGGTTCTTTgCGGGCTCGTTTGGATTTGCGTCTTGGTGTGGCAGGGGCAGACCTCCTTCCTCTCCACAGAACATTGGCTTCCACTAATGGTGCCTCATCTTCCTC…
contig00678	114	C/A	6/2			CTGCTGTTGCCTCCTCCACTTTTTCTACCTCTTCAACAaCCTCTGCTAGTTTTTCtACAGCCATTTCAACAATTGTTTCCTTTTCtGCATTCATCTCTTTCTTCTCTtCcTCA[C/A]CTTtCTCCTCTTCCTCAGTTGTTTCCTCTTCCACCTTATCCTGTTCAACTGGTTCAGTTTCAGCTGCAGCTTTAGCTTTAGCTTCTTGAACCTTCTCTTTTACCACAATCTGCAGTTCCTTCTCGTCCTCCACATtttCGTCTTCCACAATTTCTCCTTCCTCCTCCACTGCTTT
contig00683	101	T/A	8/2			TCCACACTCTCCACTGTTGCAGCCGCATCGTCTACCTTTTCATTCTCCTCTTTCTCTTCTTCAGGTTCTATGCGGGCTCGTTTGGATTTGCGTCTAGGTG[T/A]GGCAGGGGCAGGAGCAAGGACAGATTTCCTTCCTTTCCTTGTAACTCTGGTTTCCACTACTGGTGCTTCT
contig00690	196	C/G	9/3			cAAGGCAAAGGgCGGctacTtAAAaCACGGgAaTACAATTGAATtGTtATtcAAaCAATCATCAAAaCAGTTCAGGtGTTTCAAACAGtGACATTTTAATATTTATGTTAAaTGCACAaGGTACTGTTAATaTAAAAAaTGTCAGTAAAAaGTGACAATGTTTTGGTAGATATAAGAACAGGTGGATAAAGTTAA[C/G]cAATTTCTGTCCCTGTATTAAAAAGTCTACTCCAGATAAGTGCACTTATt
contig00690	51	A/T	11/3			cAATTTCTGTCCCTGTATTAAAAAGTCTACTCCAGATAAGTGCACTTATt[A/T]TTCAAAATGCAGGTGCCTTCTGGGTATCTGCGTGCATTCATGGCACTTCCTCAGTTTAGTGGAACATCAGCTACAACATTACCAGGCACATTTTCTGCTGTTTCCTCTAGGGAGTTACTGGTAGTtACTTGTTGATGTCCCGTTTCTTGCACAGGAACCTCAGAAGATTCAcGCAACTCTTTCTTACGTTTAG
contig00699	75	G/T	4/2			TGCTCATCGCTGTCTGGTTTTGCTGTTCCTTCCTCCTCATCTTCCTCCTCTCCCTTACTGTCTTTGGACAGCAG[G/T]CGTCGGAACAGGCTACCAAGCGAACGAGTCATGTCTGGCTCTCCAACGCTTTCTGAGACGTCCAAAAACaCAGTCCGTAAAGTGCAGAGCCCCCCTGTACCCcTTAATcTGCTTTTtCCCtCCTATGCCCCTGcTtACACTACCCCTTCCCCTGTTtAAGTCAGTTGCCGTGTCACTTGTAAATcGTTAGTTAAGCTGACCAGTCCTTGTCCACTCGGTGTGTC
contig00706	337	C/A	4/2			aaaaaaaaaatAGaCAGAAATGCCCATGAaTCAAgAGgACACTCACTGATTtATACACcAAAaCAaCcTtACCcGAgcTcAaCcTTtAAaaTGAAAAaCCcAAaCAGtATTTTtGGGATCAGAACTGCTTAAGCAGtGGTTagCAAGCTAAcaGCAAGAGCAGGGAGAtcATTTCAGAGTTATTCAAAATGGCTGACTTCACCCATCAACATGAGTTATCCCAGCACTGTGCTGCTCGGCAGACTGCTATTGGCTTCTGGGAAGTAGCATCTCCTCTTGAGAAGTGATATAGTTCTGAGAACTGATACAATTCTGAGAACTGCTCTGAGAACTGCT[C/A]TGGGAACAGCAGAGACACTGGACTTGTTTATAAGAACTTCAGAAAAAGCTTGAGA
contig00706	56	G/C	5/2			TGGGAACAGCAGAGACACTGGACTTGTTTATAAGAACTTCAGAAAAAGCTTGAGA[G/C]AATAGTTGTGAGATGATAGTATGGGTACTTGGAGAATACTGCAAGATGATATTGCGAGGTAATCTGGTAATTTAGGGGCaCAAAAAGTCAGGTGCAGTGTGTGcgTGTGTGTGTGTTCGTTCAGGATCGTAC
contig00710	146	C/T	6/4			CTGATAGTGATTTATTGATACAAGaGGCTCGTGCCAGCAGTCAATCaCGTAACCTCTCACTCCCACTCTGAACCATTCAGTGTTGTTGTTTATGTATGTGTATGTACGTAGCTAGTGAGATAAGCTGTAGCATTAGCAATGtcTT[C/T]CAAAAGGAGACAACTCACAAATGCGGAAATTCTAGAGATATTTTAAAATTCTGACAATGGGTCAGTCAGGAATCAGATTGTCA
contig00714	304	G/A	62/37			GGTGGGTCTGGTTGTGGCAGCACGGGGAGGATCAGGTTCCCGAAGGACGAGTCTTGAGTGATGAAGAAACCAGAAGAGTGTGTATGGGCATGCTGCAGAGCTGCTTCCTGCTGGGCAGCGATGTGCTGCTGCTCAGTGTGGTCTCTGAAGGCTTTATTCAGGACAGGTCTGGCTGCAGGGTTATTCATGGgTGAgTTATGTATCAAtCGTCTCTTCTCCTTGTCCAGGTCAGCCAAAATGGCCACACGGTTCTTGTTCTGGACTCCCGGTGCAGGCGACGCCATGTCAGAAAGACTGGTTGCA[G/A]CCTAAACAATATAAAACATGAAATAGAGCCAGCTATCACAGTGTTAGTTAACATCTACACTGGGGACAGACGAATCGACCACGGATAGCAG…
contig00724	460	C/A	27/12			TTCCACTCGCTGGCCCCCATGTACTACCGAGGCTCTGCCGCCGCTGTCATTGTCTATGACATCACCAAACTGGACTCTTTCCAGACACTGAAGAAATGGGTGAAGGAGCTGAAAGAACATGGTCCGGAGGACATCGTTGTGGCCATCGCAGGGAACAAAAACGACTTGGGGGACATCCGGGAAGTTCCTATGAAAGAAGCTAAGGACTTTGCTGAGTCCATCGCAGCTATTTTCATGGAGACCAGCGCCAGAAACGCTGTCAATGTGGAGGAGCTCTTTCAGAAGATCAGTAAACAGATTCCGCCCCTGGAGAATCCAGACTtGgACAGTAACGAGTCCTTTAAGATAACCCGGCAGCCTCCTCCCTCTAACAAACGCTGCTGCTAGTAAGACCCCCTT…
contig00724	66	G/T	22/17			ATGTTGATCTCAAGGGGATTGGACTGGTGTAGTATGGTCGAATATGTTGGTAACTCTACCTGTCT[G/T]ATCTCAAGGAAAGATGGCGGTATTATCGTGTTAACCACATTGTCTACACCTTATCCTATATTTTCAGATCGCTATGAAGTTGCTAGGCCCTAGGGGTAAGGGGCCAATGGGGTCGGTTTGGAATTCAGCATCCGATTGCCAGTGAGATTATCACGTCCTTTGTTTCCATTCCATACACAGTTACATGGATCAAGTCTACACATCCAGCCATCTTGACACACGGGTCACAATGTAGCGTTGGTGTACGCCACAGCTGCATAGTTCAGCTCCTGATTGGCCCTTTCGACAGTCCACAATGCATACACAGTACATGGGTgTCACGGAGAGAG…
contig00724	409	G/A	9/8			ATCTCAAGGAAAGATGGCGGTATTATCGTGTTAACCACATTGTCTACACCTTATCCTATATTTTCAGATCGCTATGAAGTTGCTAGGCCCTAGGGGTAAGGGGCCAATGGGGTCGGTTTGGAATTCAGCATCCGATTGCCAGTGAGATTATCACGTCCTTTGTTTCCATTCCATACACAGTTACATGGATCAAGTCTACACATCCAGCCATCTTGACACACGGGTCACAATGTAGCGTTGGTGTACGCCACAGCTGCATAGTTCAGCTCCTGATTGGCCCTTTCGACAGTCCACAATGCATACACAGTACATGGGTgTCACGGAGAGAGGAGGACAACATGGCTTTGGCTTTGTGATCGATCAGAACCTCTCTCCCCTATAGGGAACAGAGTGTCCCAA…
contig00724	68	G/A	5/2			CGCCCCTATAACCCATATAAAGCTAGTTGGACATTTCGCCATATTGTACCTATTCTACCTACCGGAT[G/A]TATCCAGGATGCATCACAACCGGGCCGCGATTGGGAGTCCCATAGGGCGGGGCACAATTGGCCcAGCGTCGTCCGGGTTTGGCCCCGGTGTTAGGCCCGGCATTGTAAacAAgAATGTTGTTCTTTAaCTGACTTGCCTAGGTAAATAAAGGTTACGTGTCAAAtATactCCTGTGCCTTGGTACGGTGTGCTGTAGGTGTCATTTCTGGATACAGAGAGGAACCAGTGTTTttGTTTTtAGCTGTAAaCatGTTAATAAAaTGAAGGAATACTATGGTACATAGTGGGCTATGTTTTCAGTTCATAGGCAG
contig00730	54	G/T	3/2	Yes	2	CTGTCCACACAAAGGAAGGAAAGTAACGCAGGTACTCTGAAGATTCCTCCCCG[G/T]CTCGCTGGTTGGACTTCACCTTGATGTGCTCTGTCAGTTCTGTCACATAGTGTAGTTTCTCCAGGGCGTTGTTGTCGATGGTTCCCATGCTGTTGTACACCAGAGTACTGCTGAGCAGGACAGCCAGGGAAAAGATCCAGTTGTCATTCTTCTCATCACCCTTctCCACgTCCCCCAGCCCCTCTGTATCCAGCAGCACCAGGGTGTGGTCTCTTTTTtCAGGgTGAGGCACACACCACATCCagATGCCCTTAGTTTTagACTGGATGGTGGCTCCCAGGGCAAAACCTTTCCTCTCTCCAGCCAGCTTGTTCATGAGGTAGGACTTGCCGGTGCGGTAC…
contig00731	141	G/A	5/3	Yes	2	TGCCTCCCTCAGATCTGTATTCGCTGGTGGCCAGTTTCAGGTCGTTGCAGTACTCTTTGTATCCTCCAGGGGTCATGTAGGAGCCATCCCTTATTTTCTCCTCCAGGGGGgCAAAGATGCATTGGATTTTGGACTCGCAT[G/A]CCTTCTGGGACTCCTTGTAGTTCCTCTCACAGATCTTCTCATACTCCTCTTGAA
contig00731	55	G/C	7/5	Yes	1	CCTTCTGGGACTCCTTGTAGTTCCTCTCACAGATCTTCTCATACTCCTCTTGAA[G/C]CACTTTCATGAGCTCCAACTGGTACTTCTGGTCCTCGTCTTTGAAGGAGTTGTTGATGAATATGGCCACAGCCTCCTTCTCCATGACAGCATGCACTTCAGACAGCTCCTCTTGGGTCTCTGTGGGGTAGGCCACCCAGTCAGCCATGCCCTTCTGGTAGTGGCCCcTGGCCCTCTCGATGGCACtGgAGTTCTCAATTTGGGCCAGCGCCAACACAGCATTGTCCAGGCAGGGGATCTGCCC
contig00731	244	G/A	15/11	Yes	3	CACTTTCATGAGCTCCAACTGGTACTTCTGGTCCTCGTCTTTGAAGGAGTTGTTGATGAATATGGCCACAGCCTCCTTCTCCATGACAGCATGCACTTCAGACAGCTCCTCTTGGGTCTCTGTGGGGTAGGCCACCCAGTCAGCCATGCCCTTCTGGTAGTGGCCCcTGGCCCTCTCGATGGCACtGgAGTTCTCAATTTGGGCCAGCGCCAACACAGCATTGTCCAGGCAGGGGATCTGCCC[G/A]CTCCGGATGGCAGACACATACGTCTCTGCCAGGTTTCCCAGCAGTCTGCCGGTAACTTTCAGGCCCTGTTTCAGGGTCTTGGTCTTGGC
contig00731	90	G/C	19/10	Yes	3	CTCCGGATGGCAGACACATACGTCTCTGCCAGGTTTCCCAGCAGTCTGCCGGTAACTTTCAGGCCCTGTTTCAGGGTCTTGGTCTTGGC[G/C]TCATTGAAGACGTGGTCACAGAACTCCTTGGCTTGCTCCACGAAGGCGGGCTCCAGGTCAGCGTCGGTCAGCTCCTCCATACGTCTCATTTTGTCTCCGCTGGCTGGCCTCTCAAACACAAAGCACCAGCGAGGAGAGAAATAGTTCCGCAGGCAGCTACGAGGCAGATTGTATGCCTGATCTTTCTTACTATGACCTGTTCTCAGTTTAAGAGCGTTCTCCAGGTACTCATTGGCTGTGATGGGTCTCCCATCAACCTCCAGGGTCAGGGTGAAATCTCTGA
contig00732	456	T/C	25/7	Yes	3	CTTGCTTGCTCGGCTTCTGCTCTCTGCTCAGCTTCAGTGAGaGACTGGTCTGCTGACAGGATGGCCTCACCAATGCTGGCCTTCCTTTCCAAGTACTCCTTCAGTACCTCTTCACCCTTCACTCCCCTGCCTCCCTCAGATCTGTATTCGCTGGTGGCCAGTTTCAGGTCATTGCAGTACTCTTTGTATCCTCCAGGGGTCATGTAGGAGCCATCCCTTATTTTCTCCTCCAGGGGGgCAAAGATGCATTCgATTTTGGACTCGCATGACTTCTGGGACTCCTTGTAGTTCCTCTCACAGATCTTCTCATACTCCTCTTGAACCACTTTCATGAGCTCCAACTGGTACTTCTGGTCCTCGTCTTTGAAGGAGTTGTTGATGAATATGGCCACAGCCTCC…
contig00732	261	G/A	9/3	Yes	3	ACCCAGTCAGCCATGCCCTTCTGGTAGTGGGCCCTGGCCCTCTCGATGGCACTGGAGTTCTCAATTTGGGCCAGCGCCAACACAGCATTGTCCAGGCAGGGGATCTGCCCGCTCCGGATGGCAGACACATATGTCTCTGCCAGGTTCCCCAGAAGTCTGCCGgTAACTTTCAGGCCCTGTTTCAGGGTCTTGGTCTTGGCCTCATTGAAGACGTGGTCACAGAACTCCTTGGCTTGCTCCACAAAGGCGGGCTCCAGGTC[G/A]gCGTCGGTCAGCTCCTCCATATGTCTCATTTTGTCTCCGCTGGCTGGCCTCTCAAACACAAAGCACCAGCGAGGAGAGAAATAGTTCCGCAGGCAGCTACGAGGCAG
contig00732	108	G/A	7/3	Yes	3	gCGTCGGTCAGCTCCTCCATATGTCTCATTTTGTCTCCGCTGGCTGGCCTCTCAAACACAAAGCACCAGCGAGGAGAGAAATAGTTCCGCAGGCAGCTACGAGGCAG[G/A]TTGTACTGCTGAACCTTTGCACTTTGACCTGTTTTCAGTTTAAGAGCATTCTCCAGGTACTCATTGGCTGTGATGGGTCTCCCATCAACCTCCAGGGTCAGGGTGAAATCTCTAA
contig00737	210	C/T	3/2			GCAGCCGTATTCtcActAACCACTATTtCgTCGACTGGATTAccTCTGTATTcTTGGTATAaTCGAgAAggATATAGTTTgTTACCCTCACCTCCACccAATTGgTtAACTTTTTcATCtGCGGGAGCGGAGGGCAGCGcaTCttGAcTCTTGATTtAACcaTTTttCcTGCGcgtCCAAttttCTTTTTTGCTTcGAAAGCCAAACTC[C/T]GGCTGTGTATAaCCCCTGTTTATTCtGcTTTTtCACATtaTTTCCACATTCCTTATGTATCTgTTTTATAagtGATTCCA
contig00742	57	G/T	7/2			ACACACACACATAATGAACATGGACATAATATAATTGGACAGTAAGAAACAGAAAA[G/T]ACATACAAAAaCTGCAGCCAAGTAAGAGTGATATCATTCTTTCAGTCTTTTtCCGTTTtCTTTCCATCTATGTCATCGACACAAAGTGGACGGGGCCATCAGTCAGACTCCTCTGAGTGGTCGTTTCCTGGGGAAGTGGCAGAGGGGGGTGTG
contig00743	148	T/C	56/39	Yes	2	TTTTGCCCTTGCCAGTTCCCATTAGTTTGTGCTCCCATGTAGACAGGCTGCTCTCCATTCATTGGTGGAACACCCAGGAAAAGGTCTGGTCCAGTGAGTGAGAAGCCCCCCGATCCTGTTGAGTTGGGCGTGTGTGGAGAGTCCTCG[T/C]tCTGTGTCGCCACGATGGCCGTCTTCATGGCATAGATGTTGGCCTCCTCTTGGAACTTCCCgATGTTCTTCTTGTAGCGGATTCTCTTGTTgCCAAACCAGTTGCACACCTGAGAGACAGTGATGCTACACTGTTTGGCTAGTTCTTCTTTGGCCTCTTCACTGGGGTAAGGGTTGGCGAGATGGGAGTAGAAATACTCgTTCAGGACTTCCGTCGCCTGCTTGCTGAAGTTaCGTCTCTTACGCCT…
contig00758	130	C/T	8/2			ccccAACGATGTGTCAGGGTTCCgAGCCAAGGTGgCTCATGGGAAAGGaGGAAaGGGaGGgAAAGGAGgCAAaGCAGGACCaGGCGgAAGGGgCCCcACcAAAGGAGGGGCTAAACGACcGGGCAAGAA[C/T]GCACGCAAGAAGATGAAGGGTcGCTCcTAAaGAGGTGTGtGTGTGTGTTGTCTTTGGTCTTTGCCACACTGCATCCcAACTTCTGGAAGGAGGTAATaTTAGAGAGAAGTCCTCTCTTTCTCTTCTTGATCACACACACCACCCTTCATGGAGCCCTtGggg
contig00760	126	T/G	12/3			CAGAAAAAAaTAAAAACAATCAGCGGgTGACTACAGAGCAGTAACATGTTCTCTTCTGGCCCATATTTGCCTGGAGGAGTTGTAGTAGATCCAATGAAACCAGACCTGAGTAGTAGACTGAACTC[T/G]ATGAAGGAACGGTGAATGAAAAGGACTGATACTCCCACCTGTTTTGTGCCTGTCAAGAAGAATAGTCTTGAAGGAGGCACTTCTGTGAATGAAAGCCATTCTGGGTTTCCTGTTCTTCTTGAGAGGGAGATCCCCAGCCGTTAATGACGGCGTCGCGGTTGCAGATCTCATTGGCCAGCCGCTCAAAGTACTCGGGCAGGTCAGAATACTCATTGCCGTAGGAGATGACCTTGATGCCCTTGTCCAGCATGTTGTCCCGCAGCTTCTTG…
contig00764	119	A/G	4/3			AGACCGCACATTGCCTGTTCTCGGAGAGAGCTTCTGGATGAGGTCATGAGCCACGTGGACTAGGTTCTTGTCCTCCTGCAGgCTCTTCTGAAAACGCCTACTCTCCTCTTCCTCGAGG[A/G]GgTCAAAGTCGTTGGCCGCGTCCAACAAGGCCTGGATCAAACCCTTCCAGGAGCGCAACGCGGGGACCTGAGGGGCCACAGCTGAACTCACCCCTGTACCAATAACTAGGACCAGCTCGGGCGCCCGCTTGGTCTT
contig00768	475	T/C	11/4			GCACACAGATAAATGTAAAATTTTCAAATGGCATTTTTAGTACAATGCATGTTAAAAGCATTACTCAGTCGTAAGGCTTCCTCAGTCACAGTGGGATTCATTGTTCATCTTTCTCTCAAGGCTGAAGCCCGACACAGCAGAATGAGGGATATTTGCAGTGGCTAACCATGACACTTATGAGCACAATCCTAGACAAAGTTATCTTTATGTACAGACATTCTAATACTGCTTATGGCAATGGACACAGTTCTTACAACACAATACATTCACAATCGACTCAACTGAGTTTCTGTTGGGGTGAAACACATAAGATGAACATAACACACATAGAAACTACCCTTTCAAGTTTCATACATTGCTTATAGTTCTGAATGAACTGTTATTAAAATGTGTGAGAGA…
contig00803	96	G/A	12/3			TTAGTCCTTTGTTTATTTAACTTTATTTCTCTATTTAATGAGTCACTTCTTTAAAGGCATGTCATtGTCAtgtCaTGGGATATGTTTCGTATTGC[G/A]TCAGACAACAACATTGACGAATACGCTGATTCGGTGAGCGAGTTCATTAGAACGTGCGTTGAAGATGTCGTTCCCATAGCAACGATtAAAaCATTCCCAAACCAGAAACCGTGGATTGATGGCAGCATTCGCGTGAAACTGAAAGCGCAAACCACTGCTTTTAATCAGGGCAAGATGaCCGAATACAAACAGTGTAGCTATTCCCT
contig00805	224	T/C	6/2			CCTTTATGTCAAAATGAAACCAATGGGCTATATTTAGGGAGCCTGTTACCATAACACAGGAGCTCACAGAATATTAAGCAATCTATTGGCAAAAATTAGAAACTGATTTAATTTCACTGTGTTTTGGTGTCTATAAAAACATGAATTATGCAACGAAATAGATCGCTAGCTAACTGACCACAGACAGCACACAACAGAGACAGTCTTTGCGTGCTGTCAAGAG[T/C]cATGGTATGATGTTCGATCCCAGTTAGCTACCTAGCTATTTGTAATCTTCCTCACACACGTATTTCtGTCCAGATAATTtAAAtacaTTtAaaatCATATAATTTACAGTAAGTTCGGTGTCGTGgCcTcGATGTTGCTtACTTTCACTTAgAACAcAGAaGtAC
contig00809	327	T/C	4/3			ATATGTTTTATtGAGCCTGTGCAGACCGTGGAAAACaGTAAAcGGAaGAGgATGTTTACAtGCCAcAGATTACCGtcTAAGATCAGCATATCCCAGgCAtCTtATACGGgATTCTCATAACCGGGATACAAGCTTTTtCAGATTATtGTAAACGGAaTATGACGTTTATATGCATCAACTCAAAAaCAGAATACTTGAGTATCCCGAATAATAACAGGATATTGGTGTGCATGTAAATGTCGTCAGTGTTAAAAAGACGTAGGCCTATTTGGTAATTGTAAAaCAACTGAAAAACATTTTTAAGAGTGCTTTCTAAAAGCTCTACT[T/C]CCTTATGaTTAGGCATGCTAATTACTTATTCAAATGACGTACAAAAAAaCTAACATCAAATAAAACCT…
contig00809	108	A/G	7/5			CCTTATGaTTAGGCATGCTAATTACTTATTCAAATGACGTACAAAAAAaCTAACATCAAATAAAACCTTGACTGAGTGCTTAACTTAAATCCATGAATCAACTATCA[A/G]TAAATACAGATTCAATCAATCCACGTCTATAAAAATAATAGCTCGTCATCCTCCTCGGGAACCTACATCAGAACCACTTAGACAGCCATTTCACAGCCATTCCTCCTACTTTGGGAATTATTCCTGGAAGGAACAAGGCAGCTGCAGTCCCAACAGTATCCAGAGCTGTGCTCATAAATGAGGGGTTTTTCTCTTCCTCTTGTGCCTTCGCACCCTTAAGGGCATCTATCTCTCTTTGCATTTGGTGTGCTCTGTCATCAAACCCTTGCCGGAGAAGGTC
contig00809	281	A/C	29/12	Yes	3	TAAATACAGATTCAATCAATCCACGTCTATAAAAATAATAGCTCGTCATCCTCCTCGGGAACCTACATCAGAACCACTTAGACAGCCATTTCACAGCCATTCCTCCTACTTTGGGAATTATTCCTGGAAGGAACAAGGCAGCTGCAGTCCCAACAGTATCCAGAGCTGTGCTCATAAATGAGGGGTTTTTCTCTTCCTCTTGTGCCTTCGCACCCTTAAGGGCATCTATCTCTCTTTGCATTTGGTGTGCTCTGTCATCAAACCCTTGCCGGAGAAGGTC[A/C]TTCTGCTCCTTCAGTCTGGCCTGTAGAACTCTATCGTGCTCTGCTATGGCATTTCTGCTGTCTCTCTCCATCCTCTCCATCAGCTGGTTCACATTCTCCTCATACGTCCTCTGC…
contig00816	71	C/T	16/5			TGTGAGTACTGTACATGATTCCTCAAAAAaTAAAGGATATATTATTTTTtACATTTATTTTACCTTTATT[C/T]ATACAGGTTTTTCTCATTGAGATAACATCTCTTTtCCAAGAGAGACCTGGTCCAATAGCAGCAGGGGGAACAAC
contig00816	75	A/G	14/4			ATACAGGTTTTTCTCATTGAGATAACATCTCTTTtCCAAGAGAGACCTGGTCCAATAGCAGCAGGGGGAACAAC[A/G]TTTCAGACAAAACAACTTACATACACTAACACAACATTAAACAAAACTATAAACACACATACAGTACAACAAAAaCATTTTATGTTAAAAAAAAaCACGAAAGTCTTGACTAAAAACAATTACACTCTTATATGAAATATACATCGATCAAGTGTTTAAaCTCCACCAACGAAACTAGATCATAaTATTTAAAATGTTCAGGAGAGAATTCCAGGACCACGGAGCTAAGTAaCTAAAACTATTTCTACCATGACCTGTTCTAATTGTTGGTACTGTTAGAAGCAAATGAGAATGGGACCGTAATTGATGTGTATTTAC
contig00816	319	T/C	3/2			TTTCAGACAAAACAACTTACATACACTAACACAACATTAAACAAAACTATAAACACACATACAGTACAACAAAAaCATTTTATGTTAAAAAAAAaCACGAAAGTCTTGACTAAAAACAATTACACTCTTATATGAAATATACATCGATCAAGTGTTTAAaCTCCACCAACGAAACTAGATCATAaTATTTAAAATGTTCAGGAGAGAATTCCAGGACCACGGAGCTAAGTAaCTAAAACTATTTCTACCATGACCTGTTCTAATTGTTGGTACTGTTAGAAGCAAATGAGAATGGGACCGTAATTGATGTGTATTTAC[T/C]GACCTGACTAAAAAaGAaCAgAGATAAAATgtCATTTTaCCcAATATGGCCTtAt
contig00818	158	C/G	5/2			CCCcGATATAGACAATTTTgACTGTGGCTGTGCTAACTAGTGGAAACCCGTACTCAGAGAGTCTTTGAATACAGGTCCAGATGGTAAAAGCAGAGTATGAAGACCTTTCTGAGGGCGTCTGAAGCGCTTCGCGATTGTCCAAACAATGTGAATGGAT[C/G]AAGGCAGAGTGTAATGCATGTTAGTGGGAAGATTATGGCGTGGCCTTTTGGCTTTCTCACATGCCTGATTCACACCATCGGGTCAAACTGAACCAAGCCGAGCTGTACAGTACTGGATTGGACTCGTTACGTATCCACCATAGTAGCTGGAACTGTGCTGTAAAGGATAATGAGAAAATACGATATTCAAGCCAGCACAGTACGTTTCGGCCCTGTAGTCGACCctGTAGTGTGAAA…
contig00845	405	T/A	8/2			AGGGAATGAGGGAGGAGGGGGTGCAGGGAGGATAGCCTCATGTGGGTGGTTGGGAGTTCAGATGACGTCTACTTCACATTTGTGTACAGCTCAAAAGGCAACTTCACAACCTGTTGTACCTTTCATGCAGAGGTGACTGTTTCAATGAGAGAGGATGGCAACAACAGGTCAATCCCATGGTGTATTTCTCTGTCTTGCTCCTGGTAACCAACCTCACGCTCTCTGAGAATCGAGGATCTCCGGGCTAAACCATCGACACAGGGGAGACAAAAACACTGGCAACACAGTGGAGTGAGAAAAAGGGGAGAGGCCGACCGCTTACATGGAGgAGATGGAGAGAATGCTGAGGATGAGAGGGAGGAGCAAAGGCAGATGGGACAGGCAGAGTAAACTAGGGGA…
contig00859	435	C/A	10/8	Yes	3	GAGCGTCTCCTAGATATCATAACAGAGGAGGGCAGCAGTGATGGAGGTATCGTAGTGGAGGACTGTCTCCTGCTGCTCGTCAACCTGCTGAAGAACAACAGCTCCAACCAGAACTTCTTCAAGGAGGGCTCCTACATCCAGAGGATGAAGCCCTGGTTCGAGGTGGGAGACGACAACTCTGGCTGGTCCGCCCAGAAGGTCACCAACCTCCACCTCATGCTGCAGTTGGTGCGAGTCATGGTCTCCCCGGTCAACTCTCCTGGAGCCACCAGTAGTTGTCAGAAGTCAATGTACCAGTGTGGCCTGCTGCAGCAGCTCTGCACCATCCTCATGGCCACTGGCGTGCCTGCTGACATACTCACTGAGACCATCAACACTGTATCGGAGGTGATCCGCGGC…
contig00865	87	A/C	8/6			cAAAaCACtctgAGaGacttCAGcTGACcACTGACGCAATGTTGtCGTtCAGgCTCATTTTTCAAAaTAAAAGCCTGAAACTATGT[A/C]TTGTGAcACTAgAcaCATTaGGgAaGCCATAGAAAAAGGAaTCtggTtgATAtCccATtcACTGCTCAATAGGGAAGCATAGGaaGGGACTCtaaTTTaGAAACCgCTGCgTtCCtGATtGGATTTTtCTCAttcTTTtGCCTGCAATATCAGTTC
contig00866	296	C/T	3/2	Yes	1	AAAGGCAGtCcTcTATCTTcAACCcAaGCgATGgaaTCCcTGAtcAACTgTAGGTTCCATCtAatAGAGCGGCCCTcTACCCcGCACGTCTGATCCTCaTGGACgaCGTaGGgAaGGGCTGTGCGCAACCGGTCTGCTAAAACCTTTGCAAGTagCTTGTAAtcTACaCACAGCATGGTCAAcGGCCGCCAGTTGCCAAGGTCtGTTaCTTCCCCCTTCTTATAtAAAaGTGACAGCACACCAacAGCCATTGATCCCCCcGGGACCCCCGTCTCAAGgaTGGCCTTCAAGACTt[C/T]GAGGACCACTGGTCCAAGTATACCCCAAAACTTGAGATAAAACTCAGCCGgCAGcccATCcATCCCAGGCACCTTCCCTTTTCCCATCCTCCTAaGAGC…
contig00866	300	G/A	4/2	Yes	3	GAGGACCACTGGTCCAAGTATACCCCAAAACTTGAGATAAAACTCAGCCGgCAGcccATCcATCCCAGGCACCTTCCCTTTTCCCATCCTCCTAaGAGCGCTCTCAACcTCTTCTAGTGAgaTCTGGgCCTCCATCACTTCTCTAATGTCCTCCGGCAACCGCCTGGAcAAGTGTTCTAAAAACACATTTCCCTGCTCTACATctATTtCCCTTtCCTTAAATAAacTTGGAAATGATCAGTTGTCACCCTGACCATATCCTCTGGTTCTCTAACTATACTACCATTTTCTtCCCTAAC[G/A]CCATGCATTACCTTCCTACTCTGTCTGGCCcTAACCGACTTAAAGAACATAGCAGAACAAGTCTCATTGTGTTCTagAAaGCCACTATGCGCACG…
contig00873	28	A/T	6/2			TTAGGTGGatATTgtgatgTAATGATC[A/T]TTCTACTATTTAAGTAAATACCTGGTAAATACAGGACTGTAAAGTAAAGTTGAACCACAACATCCAACTGTTTTCTTTCCTGAAGACAATCCTTATCTTAAGTGCCATGAGCATTTTGCTTCATAATAACTGTTGCAACATAA
contig00876	340	C/T	9/3	Yes	2	agattataCTCaatttaataCAGAAAaaGTAGACcGGCACaTCAaGATAATCCACATCCTGGTCATACAATGTCCCGTGTTACATTAGAGAAAGTACATGACAGAATGTTTAATCCCACGTTCTACATGTCAGAAGGCCTCTCTTCAGATTAGTCATCCATCTTCACAGAAGACTGAAGGGTAACAGGAACGTtcTACTTGAGCTTGAAGTAAaCAAAGAAGGTCCTGATTTCTTTGGGTGATATGGTCACgTtGAACTCTCCTCTCACACCAACACTTGACCTCTTGACCCCAACACTCTCACCCCTCCCTGGGTCTTCTGAAGCCTTCCACTTCCAC[C/T]TCTGGAGGTCGGAGATATCCCAGGTTCCTGTGAGAGAGCGCTCCTCCAACGCTCT…
contig00876	299	A/T	6/3	Yes	3	TCTGGAGGTCGGAGATATCCCAGGTTCCTGTGAGAGAGCGCTCCTCCAACGCTCTCACTTCCCCCATGCCCCGCAGCACTTCCTTCATGTTAATGGTGGACGGCTGAGACAGAACCGGGTCTTCCCCCTTCTCATACAGATGCATGAtCcTCAGTAGGACCCGATCGTAGTCCGGCTGTGTGGATCCAGGGGTACCGGTCTCCATGTTGCGGAGGTGCAGGGTGTGGTTGGAGCTGTAGAACCAGCCCGGGACACTAAGCGTCAGCAGGTGGAGGTTGTCAGGCAGGACCACGGGgCG[A/T]aTCGGAGATCCGGTCCGAGGCTCCTTCCTCCAGGCCTTCTGTGGCCTGTCgaTGGGCATGACCAcaGGTCGGTGCTGCAGTTCTAGCGCcTCCCTC…
contig00876	134	T/C	7/2	Yes	1	aTCGGAGATCCGGTCCGAGGCTCCTTCCTCCAGGCCTTCTGTGGCCTGTCgaTGGGCATGACCAcaGGTCGGTGCTGCAGTTCTAGCGCcTCCCTCTGGTAGAGAGAGGAGGTAGCAGCCAGGGAGCCCAGTG[T/C]cATCCATAGGACAGGCCTCACCACCGAGCTGTCGTTCAGGGTCAGGTTATAACCCAGAGTCCACTCCTGGTTGTTCCACAGACGTCGGTGGAGCATCACCTCCAGCTCTCCCTCACTCTGGCTGGATGCACCATGAGCTCTCTCACTGAGGAGGACCAGTCTGCTAGAGTCATCTTCAATGTAGGCCATTCGAACCATGGGgTAGTAATTTCTGGCAACAGTaTCATTGACGAACGTCCTGGAAGGCCTcTtCATCATCTG…
contig00884	310	T/A	4/2			CTCAATCTCCCTCGGTGACACCGGCCGCGTACGTGACTGCTCCCTCAGCAGGTTCATCACGTGGGTAGTGAACTCACTACAGGCCTGGTCATATTTCTCCATCTCAGTGTGATAGATGTTGCGAATCTGGCTCAACTTGCTTTTGTAGTCTGAGTGTTCCAGTGAGCTGTCTGGAGACATGCCTCCAGAGCTGGTGGCTGCGGACACCGCCGCTGCCGCCCcGCCACCTTtCTCCGGCCCAGCCACACCCTCCGCCAGCAGCATGTTAtCCAATCGCACCAGCTGTGGGTCCTGTgaTTCTTCCTCCTG[T/A]GCATTTCGCATTGATAGGCCTGTTTTCTCTTTGATCTCACATAAGACGCTGAaCAAaGCTGGTTTCATTCGATGGCAaTtCAaTGC
contig00890	295	C/A	8/3			GGGGATTGGTGGTTGTCATAATTATGGTAGAAATATTGCCGCACTTGCAGCATCTAAAATACTtATTTTGACACAAGCCCTTGAAAGATcaTAcgTAATATATCACTCACAAAGTCACCCAGACAGCCAGGCAGAcGACAcAACAGTTTGATATGGAAGTGTTCTCCTGTTCATCGATTTTCACAAAAAGTCCAAATCTGGCTCAGGCACATGTACAAAAAGTTGAAACAAAATCATAAATGTGACATCAAATACATATTGCATATGTACATACATAGTGAGTGCCTTGTGCAA[C/A]TGTATACAGATTATGTTCATCGTGTTTAAAAATGATACATTGGCTATGGTTAATGTGCACAATAACAAATAAACAAACAATAGCACACTGAC
contig00890	93	T/G	9/3			TGTATACAGATTATGTTCATCGTGTTTAAAAATGATACATTGGCTATGGTTAATGTGCACAATAACAAATAAACAAACAATAGCACACTGAC[T/G]GATTGAAAAATGGCAAATATAAACAAGCAAAAAAaCACAATAACATACATCTCAGATCAACAAATT
contig00890	67	T/A	8/2			GATTGAAAAATGGCAAATATAAACAAGCAAAAAAaCACAATAACATACATCTCAGATCAACAAATT[T/A]AAACACTTTGGCTTTTTCCAATATCGTTATCCCCAGTGTGGAAATAACACATGGAGCTAATTTACTATAGTTcATTTACCATAGCGgTGAAAGAAAGTGAGTGTGCAATTTAATCGCGAGTGAATTATcAACTTtgTTTTTGCTTGTGATGATAGTTTGAATGTGCTAACACACCCACAAATATTTAGTATACCTGCACcTCAAACAGTAAAAAgAGgAAGAAAAaCTATGTTTtCtCAACAATTCAAATTgTACTTACTAGAGTgAAGGCCTGGTAAAA
contig00890	281	G/T	3/2			AAACACTTTGGCTTTTTCCAATATCGTTATCCCCAGTGTGGAAATAACACATGGAGCTAATTTACTATAGTTcATTTACCATAGCGgTGAAAGAAAGTGAGTGTGCAATTTAATCGCGAGTGAATTATcAACTTtgTTTTTGCTTGTGATGATAGTTTGAATGTGCTAACACACCCACAAATATTTAGTATACCTGCACcTCAAACAGTAAAAAgAGgAAGAAAAaCTATGTTTtCtCAACAATTCAAATTgTACTTACTAGAGTgAAGGCCTGGTAAAA[G/T]gACTTTTTCTGTAAAAAGAAaCACAGGCCCAGACACTGGTTCAGTTCAAACAAtATATATTtAATCTATCTGTTCCATGCaTCCTTGTTAAAGCTTATGTTAATTACTGAaTAA…
contig00895	346	G/A	6/2			AGAGTATCACCAAGACTACAAGATGTCCTTCCTAGAGTATCACCAAGACTACAAGATGTCCTTCCTAGAGTATCACCAAGACTACAAGATGTCCTTCCTAGAGTATCACCAAGACTACAAGATGTCCTTCCTAttGTATCACCAAGACgACAAGCTTTAGAATGTCTCCATATGAAAACCAGACAGAGCGGTACTAAACATGCCAAATTCAATGTTTTTttAAATGGTTTAAACCTCTAACATGAATATGGACATCAACGGTaCAaTGACATTTTATTATCGgCAGTAAAATAAATCCATGTATCTTTTAAAGGAGATCTTTATACTTTGTTGTAGGGCGTCTAC[G/A]TTTGTGAAACTATTTCCACAAATGTATGTCATCTAGTTTGAGTAAATAC…
contig00907	82	C/A	11/3			TAGACAAACAATTAAAGTACAATATTTCTATACATTCTGGTTTATAACAAGATTCTAAGGCTGTACTTAACAGTTTTGCAT[C/A]ATCTTATAGAAaTATGGTAATCATGAAATCACATGATGAAAGCGAAAGCTGCTGTGAGCATAACATTTTGTCAAATCATATACTTAGTTTCATACAGTAACGTCTCCAAATATCACATTTCAAGAGTGAAAGTTGCTGTTTGGGCAACAGGTAACCTGATTAAAATGTATACCTGAACATAATCAGACATTGAAATCAAACATTGAAAGTGTACAATAACATGAAGAAAAaTAGACAaaTAACAGAATAATCAACTGTTAGATC
contig00907	265	T/A	30/20			ATCTTATAGAAaTATGGTAATCATGAAATCACATGATGAAAGCGAAAGCTGCTGTGAGCATAACATTTTGTCAAATCATATACTTAGTTTCATACAGTAACGTCTCCAAATATCACATTTCAAGAGTGAAAGTTGCTGTTTGGGCAACAGGTAACCTGATTAAAATGTATACCTGAACATAATCAGACATTGAAATCAAACATTGAAAGTGTACAATAACATGAAGAAAAaTAGACAaaTAACAGAATAATCAACTGTTAGATC[T/A]ACAGCGCTGTGGTTGTCTATACTGGCTCTCTTATTGGTCCTGGTGTTCCCAGTCCTCTTAGGGGTTCTGGTCAGTCTTGTCACACTTGAGCATGATTTTGACCCCTTGTCCCTGACGTGTGGTCTCGAAG…
contig00912	493	C/G	17/4			TGGAAACTCTAACCCTGGCCCGGTATGTGTGTGAGCTGAGTCTTCAGGAGATGGATCTGGTCCCAGAGAGAGGATCATTACTGGCCTCAGCCTGTCTGCTGTTGGCTCTAGTCACCAAGGAGCTGGGAGGATGGTCCCCCATCCTGGTGTTCCACTCTGGGTACGAAGTGTCAGAGCTGGTCCCTGTTGTCCGGAGGCTCCATTCCATGCTCACCTCCCCGCCAGACGACAAACTCCTGGCCGTCCGGAGCAAGTACTCTCACAAGGTGTTCTTTGAAGTGGCGACAACTCCGACGGTGGACCTGGACACGTTGGAGAGGGCGTTGAAGTGACCCGTAGAAACTAGTTGGTGGGAGAATATCTACTTGTCTAAGGAAGTCACTGTGTATATATATTCTG…
contig00918	164	T/C	8/2			aGAAcAAgAGTAaTCAAGCTTTAATACTAGCTCAATTGCTTACTATGATCTGTCAAGCACAAACATGAAGTCAAGTAATTACAAACTAGCAGTAACAGTAACATTGACAGAAGGTTACACACCTCCATTGTAGCATTAACGTAGAATGGCACAACACATCTGA[T/C]TTGAAGCTTGATAAGCAGAAAAATGTGTTGGTTGCGAGTCTTAACTAAAGTCCCCTGCAGAAAACGAccCCCCccTTACAAACTTGGCACTGTAGGAACCTCAGGAGCTCAAACAACCACTACAATAAAGCCTCCTCCTCTCACAGAAT
contig00918	150	T/G	12/6			TTGAAGCTTGATAAGCAGAAAAATGTGTTGGTTGCGAGTCTTAACTAAAGTCCCCTGCAGAAAACGAccCCCCccTTACAAACTTGGCACTGTAGGAACCTCAGGAGCTCAAACAACCACTACAATAAAGCCTCCTCCTCTCACAGAAT[T/G]AACTGATATTCCCTGGAAGAGATAGAACTCCTCTGCAGTACTAGCTCCCCTTTAAAGTCATTATCCTTTGTGATGAACGTTGAACCAAGAGATAAAGTCTGAGGCACCAGTGAACACACAGCTGATCTCCCATGAAtGTGGCCTGTGCTCGgCAGTGGTTTAAGAGAGAGACTGGGGGaTGCTGGGTGATTTTAGCTGGCAGCCTGGCTGTCTGTTGGTGGTGTTTTGTCGGATGACGGGGCAGA…
contig00918	310	A/G	44/35	Yes	3	AACTGATATTCCCTGGAAGAGATAGAACTCCTCTGCAGTACTAGCTCCCCTTTAAAGTCATTATCCTTTGTGATGAACGTTGAACCAAGAGATAAAGTCTGAGGCACCAGTGAACACACAGCTGATCTCCCATGAAtGTGGCCTGTGCTCGgCAGTGGTTTAAGAGAGAGACTGGGGGaTGCTGGGTGATTTTAGCTGGCAGCCTGGCTGTCTGTTGGTGGTGTTTTGTCGGATGACGGGGCAGATTCAGGTGTTGGTGGGGActGGGGTAGAGTTACTAGAGGGTACTGAGGCTGGGGAAGAGTCCTC[A/G]GTGGGCACAGGGGCAGTAGAATCAACGAGGGGAGGGGCAGCAGCGTCAGCTCCCTCATTCTCGTCCTCCTGGGGGTAGAGCTCGG…
contig00924	159	C/T	26/7			TTtATGGTCGTTGTTGTTGTCGTTGAACAAGGTGTAAGAAATACGTGGGGCGATGTGCAGGCTATGAGCCACCATCCTGCTCTGTGGAGTTCTGCCCCACCACTTTTTCTCCTCCGTTCAGGAGAGTGGGAGCCTCAGTCCCTGAGTTTTTTCGTGAG[C/T]GTCCCTTCTCCTCGATGTCATGCAGCGATGGCTCTTTGTACATGCAAACTTCGATGGGTCTGGGCACAAAGTGTGAGGAGGGCTTGGTCTTCTTCACCCGGTTGCCCTTCATGAC
contig00940	439	T/A	7/2			TGAATCTAGTGGCAGCCAGGCTAGTTCAGTCATtGGCTGTTTCTGAATACCCAtGCTTGCGTTTtAAaTACTATGCGAAAaTaGAAAGTTTGATAGTATGtGAAATGTAAATGTTTTAGCTTTCTTTTAATGGCAGGATGTATATTCATTTTGGCTTTTCATCTAGTAGAATTCATTACACACTATTGAGGAAGATAATTGTCTTGTTTGTTATGACAAACCAGGAGAACcTCACTCTTAAGACTTTCTGACCgTAGGGTTGAAACTGCAAAATGTACAAAATGTTTTTGGATGCTTCGTAAAAtAATTACAAGTGTTTGTTGCCTTTTATTTTAAACTATTCATGGGGGGTTCAATTTACTGTGAaTAAAAAATACTGGGAAAAGTGTTGACATGAAC…
contig00942	89	A/G	5/3			GTCATGACTGTCCTGACCAGGTCAGGTTACAGGATACCACAAcccTACAGATTATCTCTCaaccccaacAGAGGAGGAGAGAtcTaGG[A/G]GgTCTGAAGATGTGGGGGgTtttATGACCCcTCACGCCCctGgtAAATCTCAGgCCAcaGacAAATTCCTTTGTCCTGTTACTATGGAGAACCAGCCTCAGAACa
contig00956	102	G/T	6/4			GTTTTCCTCCTTCACCAAACACACTTTAGTGTCTCGCAGAAGAGTCTTAACCACCACATTAGACAATCTTGTTAGCATCACCATAGGACTCCTTGATATCt[G/T]gCTACACCCGGTCATTGGATTGGATGTATTTTGATGTTTGATGTGCTTCTTCTGGAAGGAAGGAACTGAACGGTTtGGTTCCTCTCCCATTCCCTGCTGTtCAAAGTCTGTTGGTTCCTCTTTGATTTGGATGGAGCTGAtACAaActCCTTTAGTAATGTAGGGTGcTTGaCTAatGTCTGGTTCTTCTCTATtGCAGTCAACATCATCTGACTGTGTTCCACACTCTGTTTTGATtaGgTCtcGATGGTGTTTAGtCcTCTTGgTTTTGTTGTGTTGCTTTTtCCCAGgTT…
contig00968	284	G/T	6/2			AGCTGGACCTCTCCAGCACAGTGATTGGCTGGTACAAATTGTTTCCTCcTtCCTCATTGGTGGACCCTACCTTAGCCTCGCTTACGCGGCGGGCATCCCAGACATCCCTGGACAGCTCAGGACCAGCTGGTATGCGCTCTTAGTGACCACAACGCAACCACAACCCCAAATGGACAACAACCAATGGACCACAACTGACCAGAGTGCATGACCACATCCCTAGGGCCAAgATAAACCTTAAGCAAATCAAAGCCAGACAGATAGAGATATACAGAGAAAGAGA[G/T]GgAGAGCGAGAACTAGCCAATCAAAGTTTAGCTGAAGTCAGACAATCATTTCCCa
contig00968	56	T/A	5/2			GgAGAGCGAGAACTAGCCAATCAAAGTTTAGCTGAAGTCAGACAATCATTTCCCa[T/A]GCCTCCCTCCTTCTGTCTTCTCTCCTTTCTCTGGGCTGCTAGGCCTTGCTCCTGAGTCTCACCTCTTCTATTTCTCATCCCTCCTTTTTATGTATCCATCcTCCTCCTCTCTGACATCTCCTGTTTTGTCCCCTCTTTCTCCATTCCTCcTCTCCCTCCGTTGAGTGTGTTATGGCTTGTGCTCCTGAGATTgAAGGGACTCATGCAGCCCACTCTgTTAGGGGGCACAAGGGATGTCAGCTCAGGCTTGGTGTAGCCAATCAGTGAATAGGTTATTGTGAGGCCATAAAGAGTGTGCAGGAGACAAAGGGAAAATGTTGAAGATACCCTGCCGACAGC…
contig00973	284	T/C	3/2			CcATGCATTTGGTCTGGgCTAGTAGTTGAAGGGAAGGTCTTGATTGAATGGATTACTTTGCatGCAGtttcttttAGGGTTgTTGTTAGAAGTGTtcTCCcGGGTATGAaCAGCaGGGGgCTGTACTAGCAAAGaTGAacAcTTTTaGtGTGCAAGGAAaGCATGCTAAAGTCTGAATAAGCCTtAGGTCACAGGGCcGTTCCCCCACAGTTCTGAATTTAACTAATGGACACATTCATGGATACACGTATGAGTGTTCACAGTTGTAGGAGTAGCCTCCCTg[T/C]GGGCCAATAgAAaGGgCTAGAAAACaGCAAAAAaaaGCCcATTCCTCATGTCTTTGCCTTTGTCTGAATTGAGAGACAGAGACTacTCCAGGGTGATTTGAAGCTCAGGTT…
contig00992	383	T/C	16/4			TTTtCATACCAACACAGGCCTGTGTTCTAGTAACGATATGAAAaTAGTAaGACAATCAAGACCATGAAAAGCATTCAATGATTAACATTAATAACAAACATGTTTATCATGATTATCTGTGCAAATATTGTTACCTCAGTTAGAAATGTGTTAAGACATTTAAGAATGACAAGCATTATTATTAGGACAAAGTACATTAATAGTCCAATACATGTATGTATCATTCACATCATTAAAAAGTATGAAAACAAAAaCGTACAATTGTCAATCTATGAAATATTATACTTTCTGCCTAAAATATTTTAAAAATGGACAATTGAAAaTCTGATGATCAAACGTGGATTAGTAcTGCATAACATGCTTCATGGTAGCACAAATATAA[T/C]GCGTCACTGGAT…
contig00992	451	C/T	34/18	Yes	3	CCTATATGTCTATTTATGAGGCGTTGGGTGTTATAAGATGGTGGCCTCCACTACGATGTCCGGGTCCTCAATGTCTTTTTTGCTCTGGACCATCCTCAACTCCAACTGAGCAGGGTTGGGTCTCTTACCAGGGCCGGCCATCTCGTTGGCATAGGTGATGGTCCTCTTGATAACATGGTGCAGGACTGAGACAGTCTTCTCACAGGCAGCCTTCAGGTCATTGGGGTGGTGGTGGCTCCAGGCAAGGAGCATGGCAGTGAACAGGTCCCCCGTGCCCACAAACACTGCATCCACCTTGGGCATCTCAATACGAATCTTCTGGGTGGACTTGCTCCCATCTGTCCTAACCATTTTCTGGCTCCCAAGGGCCACCAGGAACTGGTCCCCATGAGGAGAGGT…
contig01006	288	A/G	4/2			TTGaGgTCCAACTGTGGAGTGGGCTGACACAGTTGGAGCCAAAATGGACTTAGCCCTTAGAGGTGTAAACCCAATTACaCACACACACTCcATAAAAATCTATTCAAAATCAACTATCAATTTTTCATACATGGCTGTCTCAGTACCAGTcTAAACTAGTCATAcAAACACcACTTTTCAAgTATCATCACATTTTAtAATAAGGATCCAGTATCCcAAAAAACAACAACCAAATTCACAAAATGTCAAAATTAAAAAATAAAATAAAAATAAATAcAaCAAAAGCA[A/G]gCAATTAGAGAGAAGGCAGATTTGGTCCCTTTTtCCCCAAGGTCTGGCGATTAGCCGTGACATCATTCTg
contig01006	71	T/G	6/2			gCAATTAGAGAGAAGGCAGATTTGGTCCCTTTTtCCCCAAGGTCTGGCGATTAGCCGTGACATCATTCTg[T/G]GACATCAGCGAGGTGTTCTGCGTGGAGGTGAGGCCTCAGCCCAGCCCAACGTCAAGTGACATCATCACTACAAAGCCCAGGATGgAGGTCCAGGAaGCCAACTTACCGTtCCCACTGAGTTGAgCCTCTGGGATGATGTCATCAACCACCACATACACCATAGCCCCTGCAGCGAAGGCCAGGGCGTACGGCAACAGTGGTTCAGCCAGCACCACGGCAACAGCTCCTAGCAACCCGGC
contig01006	240	G/T	6/2	Yes	3	GACATCAGCGAGGTGTTCTGCGTGGAGGTGAGGCCTCAGCCCAGCCCAACGTCAAGTGACATCATCACTACAAAGCCCAGGATGgAGGTCCAGGAaGCCAACTTACCGTtCCCACTGAGTTGAgCCTCTGGGATGATGTCATCAACCACCACATACACCATAGCCCCTGCAGCGAAGGCCAGGGCGTACGGCAACAGTGGTTCAGCCAGCACCACGGCAACAGCTCCTAGCAACCCGGC[G/T]ATTGGTTCTACCATTCCACTGagCTGTCCGTACCAGAAGGCTTTCCATGTGGACATCCCTGCACCTCGCAGAGGGAGGCTCACCGCAAGGCCCTCTGGGAAATTCTGGATCCCTATGCCAATGGCCAAGTTCCTGGCACTCTCAAATGTGGCAGA…
contig01007	278	T/G	7/2	Yes	3	GTCTaCAGTGCATCACAgTGGAGTGATCtGTTGAGCCACAAACCCTGCATTCCCTACGCCTGAAGGgCTGGgTGGGGAAaGATGgTGCCTTGGCCTGTGTCTGTGAAaCCATAACGGgTGGTATGCTCTTCTCTAAGGTACGTTCAAGCAGGTGAATGAGTCTCTCGATACTTGCACTCTGCCCaTCTTGTTTGGCGCTTGATGTGAGAGAAGTGTCACTGCACGTACCAGCATTGACCCCGCCTTCACATGGAGTTATCTGGGGATGTACTGTTAC[T/G]tGCTTTGAGGATACAGCGGTAGATTGACACATGGTGGCCTTCCTGCGGCGTTCATGTTCATAGATTCTCTCcTGTACTTCACTCGCAGTCCATTTCTCAGCAGACTTGTATTGGAAT…
contig01007	290	T/A	5/3	Yes	1	tGCTTTGAGGATACAGCGGTAGATTGACACATGGTGGCCTTCCTGCGGCGTTCATGTTCATAGATTCTCTCcTGTACTTCACTCGCAGTCCATTTCTCAGCAGACTTGTATTGGAATACTGCTGCCAGTTTGGGGTCAGGGCAGTATGTTACAAACATCCTAACGACATCAGAGTTGGAGCTGTCAATCTTCTgTCCTTGTCTCTTAAGGCCCTCGTCAGCGACATCTACAGCCTTGTTCAATCGAACCCaGTACTCCATAACAGCCTCTCCGGGTACAGGTTtAGTAT[T/A]GTAAAAATCAGCCAAGGgCATGCAcGAaTAGGCCAATTCACTGAAATTCTGTTTCAGAATGTCAAATACAATCTCTGGCTTCTCTGTAGGATCAACTGTTGTCTC…
contig01007	399	C/T	10/7			CACTGAAATTCTGTTTCAGAATGTCAAATACAATCTCTGGCTTCTCTGTAGGATCAACTGTTGTCTCATTGCGTAAATTTATCTTTACCATGTCTCTTGCTTTGCCAGATAATCGACTAATCAACTCATCTGATTGTTCCCCAACAAGACAACCCTTTCTCCTCAAGTATATTCTCATCAACTCCTCCCATTCATGAATGGAGCATTTGTCTGTACCATCTCCTCTATATGTAGGAGGTTCCTTTATGTCTGATTGCATGATGAACTTAATTTGACTGAGATCTACATATCCTACTGAGTCTGAATGATGATCACTTATCTTTTCTGTACTTACTGGTGGCTCATAAGTACTGGACCTGCCACTCTGTAGTTCTTCCCTAATGGAGCTCCCTATTTCC[…
contig01013	108	A/G	8/3			TCAAGCGGATGCTTCACATTTAGACATCCAGTGAAATATCTGTGGTGTTAAAACGATGTCAGATTCTCCAATATTTATGTACGTTGACCATTGCTCTCAGGGTTGCC[A/G]TGCTCGCTATTTTCTAGCTAAATTTGGATAACAATTTCGCTGGTGAAAATGTGTTGGTCGCGGGTTTTTGAACTACTTCTAAATTGCACCGCGGCCGCCATTGAATTGCCATGGCATTTCTCTTTAAATGTGACCTGTTGATTTGTAAGACAGCGAGGCGGGCTGATCGCTCGGAGACTGCATTCTAATGTTGACTTAGTTTTATTTGAGCAATCAAGCGAAGTGTTTTATGCATGCTCAGTTCTTAGGTCTCGGGGGCTGCCCGAGTGGAAATGTGGAATGGAAGT…
contig01013	399	C/T	9/2			TGGATAACAATTTCGCTGGTGAAAATGTGTTGGTCGCGGGTTTTTGAACTACTTCTAAATTGCACCGCGGCCGCCATTGAATTGCCATGGCATTTCTCTTTAAATGTGACCTGTTGATTTGTAAGACAGCGAGGCGGGCTGATCGCTCGGAGACTGCATTCTAATGTTGACTTAGTTTTATTTGAGCAATCAAGCGAAGTGTTTTATGCATGCTCAGTTCTTAGGTCTCGGGGGCTGCCCGAGTGGAAATGTGGAATGGAAGTTATGGAACTACCTCCCGTGGTTCATTTTACGGGGGAAAGTCTTCAATGAAACTGACATTAAATATGGAGAATGATACATTTGCCTCTGTTGGCCATCAAGTAGCCTATTTAATTTATATTCCATATGTTAAATGA[…
contig01013	232	T/C	4/2			GATATCACTGAAGTCATTGCAAATcAATTTTTGCCAGTTTTGTAGCCTACCTGGAGCTGGCAAACCAATTTCATACATAAACTGAAGTTAAAGGCTATTGTTGTAGCCTTGTGTTATTATGCAATTATTAATGGACATGTTTAATTTCAGAAGTAATCAAAGCTCTATCGTAATTGCCGAGCAGTTGTTAGAACATTAGATTAACGGTAACAGTAATCAGATTAGGCTACA[T/C]GTAAAATAAAATGTAATTCAATGTTTGTCAACAAAACGGAGAACATTAGATTAACGGta
contig01013	60	A/G	3/2			GTAAAATAAAATGTAATTCAATGTTTGTCAACAAAACGGAGAACATTAGATTAACGGta[A/G]CAGTAATCAGATTGTCAACAAAACGGGCAGTTAACAAGCATATTCGTTTCAAATACTGTACCAGTCAG
contig01022	273	T/C	46/13	Yes	3	AGTGCTTCCTTTGAAGGCCTTGAATATTCGGTCCGAATTGGCTCATTACTTTGTTGGGTTTGAATGTTTGGCTCAGATTGACTGATTGCTTTGAGATCCCCCAGCATCTCAATCTCCAAACTTCTTCGGAACTGAATATGCTCGTCATTGATTTTCTTTATTTCGTCACATTGCATCTCTTTCTCCATCTCTTCCTCAGTCAATTCCTCAAAGCATTCTCCAAATCTGTGTTTCTCCAGTCCTGGGAACTCTGCTCCAGATTTAAAGAGATC[T/C]TCCAAGCTTCTGGCAACAAGGTGTAGAACTTCAAACTCGTAGGCGTAGACATTGCCATCTTCACATAACAGGAGAACCAGCTGCCATCCTGCTGCCGAACAGCGGAAGTCATCCAGGGCACC…
contig01022	181	T/G	113/24	Yes	2	TCCAAGCTTCTGGCAACAAGGTGTAGAACTTCAAACTCGTAGGCGTAGACATTGCCATCTTCACATAACAGGAGAACCAGCTGCCATCCTGCTGCCGAACAGCGGAAGTCATCCAGGGCACCAATGACCACCATCTCCATTCTCTCTGGAAGGTAGCAGTCTTTCCAAACTTCTAACTGT[T/G]CACCATCTCCAGCGTGAACAGTGTCCTCCAGACCCCCGATTCTCAACTCGTAACTTTTCGGCTTTGCAAGAGGTATCTTGTTGTGGCGATGTTTCAaCACAATCTTTTCGATTTGGCC
contig01052	33	A/C	17/15			AGAAGGGGACGTCTCGTAGGACGGTGGGTCCC[A/C]aGCCCCTCCACAGGGACAGCCAGCCATCCTGGGCAACACTAGAGCGGATACACACCCTCAGCTCGCTGTAGGTCAGCTTCCGGGACTGCATCTTGGTACGCACCAGCTCTAATGGGCTGATCACACTCACTGCTCCCAgTCTAGaGAGACCCCCAGCCACCAGGGGGATGTAGTTGCCTTGGAACCCCATGCCGTAGCGCAGTAAGTCTCT
contig01052	212	G/A	17/11			aGCCCCTCCACAGGGACAGCCAGCCATCCTGGGCAACACTAGAGCGGATACACACCCTCAGCTCGCTGTAGGTCAGCTTCCGGGACTGCATCTTGGTACGCACCAGCTCTAATGGGCTGATCACACTCACTGCTCCCAgTCTAGaGAGACCCCCAGCCACCAGGGGGATGTAGTTGCCTTGGAACCCCATGCCGTAGCGCAGTAAGTCTCT[G/A]AGCTGGTCATAGCAGGTGAAGTAGATGACCGTGGCAGGCACCGCCATCACCAGTGTGGGAGGCAGCCCGCTCCACAGAGACCTGACCCCCTCGTTGCGCGTGATCTTCACAAAAGCATCCAGGGTGCCACTGAAGTGGGTTGGTGTTTTGTACCAGCTGGTGCAGCTGGCCCCATACTGACAC…
contig01060	33	C/A	11/3			GgATTACTGTTCAGTTGATCTGTTAAAACATC[C/A]GAGCAGTGAACTCGGAGATGGCAAGAATGGAGCTTGCACCGCTCAGACCATGGGACGACTTCTTCCCAGGAGCTGATCGTTTTGCTAAACCCGATTTCGCAGATTTAGCTAAATGGAACAACAGGGTGATCAGCAACTTGTTATACTATCAGACCAATTACTTCGCAGTGGCCATCGTGGTTTTCCTGGTCGTGGGATTTCTGAACCCTCTTGGGATGTTTCTGGGCGGGGCAGTGGTTTCTCTGGTCTTCATGGTTTCGGTGTGGGCAGGAGAGAACAAGAATTTCATCAAGAACTTCAAGAAGAAAAACCCCACCCTGTTTGTCATTGCTGTCATGGGAACGAGCTACTTCCTGCTGTCA…
contig01060	365	T/A	24/9			CCTTTAACACTAAAGTCAAGTGTTGATTTTTACCCCGCATAATGTCAGTGCTGTCACATTTCCTCCATTTGTCATTCTCACTCCATTTTGTTATATTGAATGAACACTTTTTTTtAATACATTTTGTGTCAAAGTACCTGATTTCTTTAGAGCATTTCAGAAAGATTTGTACAGTCCTGTATGGATCGTATGTTGGGGGAAGGCACTCGGCACAGTGAATTGAGGCATGAGTGTTTCTGTATATTTGCCCAATAAGGTTCAAAGGAACACAATACACATGTTGTCATTATGTAATTGCAATATATATATAAAGCTGAATGCCAGAATGCAGTAACTATTGCACGTTAAAACAATTGTGGTCAGT[T/A]GCATATCTTCTAGATTTATTATCTAAAATA…
contig01060	119	G/A	25/10			GCATATCTTCTAGATTTATTATCTAAAATAAATAAGCAAATAATTTAATCAGAATCAATTTATTTGCTACCTCAGAAGATAACTATATTTCCTCTCCTAATGCTGAACTAGTGTCACT[G/A]GgCTCCCCTTCTATTCACTGGACCAGTGACTGCATATTAACAAGTAGCAATAATATCCCTCTTGTTACTTCAGACCCTGTGGGTTGGGCTTGAGATGAACATTTTCAGCTCATGGCTATGCAATATGGGAAAAGGAATGGCAAATGCAGCTTTATTCATTCAAGTAATCATGGTGTATATGTTTACGTTGTGCTTTCATGTCTCATTGA
contig01060	210	A/C	8/5			GgCTCCCCTTCTATTCACTGGACCAGTGACTGCATATTAACAAGTAGCAATAATATCCCTCTTGTTACTTCAGACCCTGTGGGTTGGGCTTGAGATGAACATTTTCAGCTCATGGCTATGCAATATGGGAAAAGGAATGGCAAATGCAGCTTTATTCATTCAAGTAATCATGGTGTATATGTTTACGTTGTGCTTTCATGTCTCATTGA[A/C]TCTACTTGTGTATTCAGCAGAAAACAAGTGTTTGCATTATATAAAACAGTGTCAAGCACCAAAGTATTGTTGAAAAAAGAATCAATGCATGTTACCTCTACTATTAAATATCACACCCATTATGAATGCCtgATTGTGCATTGGGGTTCTGATTATt
contig01060	158	C/T	4/2			TCTACTTGTGTATTCAGCAGAAAACAAGTGTTTGCATTATATAAAACAGTGTCAAGCACCAAAGTATTGTTGAAAAAAGAATCAATGCATGTTACCTCTACTATTAAATATCACACCCATTATGAATGCCtgATTGTGCATTGGGGTTCTGATTATt[C/T]CCCcTCGGTAGCAGAGGATCTGAGATTTTaTTCTAAATCCACCATAATAGCCTACCTAATTCCAGGgATCACCATCAGTAATAGATGAAAATGATtATTTTATGAGCTATTTGTGTTTAGGACTGACACAGATGCAGTCTTCCAAAGAACTAAGGAGAATCACAGTTTGTATCTGACATAGCCAAATTGCTTTTAGGAAAAAGGTGTGCACACTAATACTATGGTTACAGTTTCACA…
contig01060	372	C/A	8/4			TCACCATCAGTAATAGATGAAAATGATtATTTTATGAGCTATTTGTGTTTAGGACTGACACAGATGCAGTCTTCCAAAGAACTAAGGAGAATCACAGTTTGTATCTGACATAGCCAAATTGCTTTTAGGAAAAAGGTGTGCACACTAATACTATGGTTACAGTTTCACAGACGAGTTCAGAGAAGGTTCTATTATCAGGATGTTATAACTGCTTTTtCTTTGTGTGTAAGTATTTCCATTGATGAGTAGCGATAACATAACTACAGAATTGGAAGCAGAGCACTGTGTTCCACCATAATGAAACTTAATTTAAGAAATCCATATTGTCTTTTAACTATGTTAATTAATGAAAAAAaCATTGAAATATTAGA[C/A]aTTTTGATTGTACACTGATTTTT…
contig01060	314	C/T	12/6			CAACACTCGTTAGAATTATGAGTTAAGATGGACTGTTCCGTGAAACAGAAGTCTGATTTGAAATCTAGCTTCTGGACCACTGGCCCACAGTGTTTTACACAGTAAAAGACAAATCCTATACTCTATATTCTGGGGTTCAGCTGTTTGCAATTGCAAAGCGGACACCAGTGGTTATGAAAATCTGTAGATGAAAGACCTGTCATCAATAGATGATGGATTTGTCCACACTCATTTGTGAGTGTTCAAAGTAAATGAATTTTACCCAAACAAACATAATTATTGAGACTACTTATACTATGCACATTGTATGGTG[C/T]ATTTTCCAGCTGTAGACTCCTATCCAAATACCATACCAGTTCTTCCAAACCTCAAGGAACAAAAGGTGCTCTACA
contig01060	76	T/C	16/5			ATTTTCCAGCTGTAGACTCCTATCCAAATACCATACCAGTTCTTCCAAACCTCAAGGAACAAAAGGTGCTCTACA[T/C]GAACAGGAGTAGTGAGGCAAACTAGTGTTACAAGTGCAAGCAGATTATTGTTCATGAAGAGATTAAACATGTTAAACAAATGCAGAAATAAAGGTATTGTAGATTCCTCAGAGATTGAAGAGACTGGTTTCTCTTGATTCCAATTCTTTGGGGAGTGGCACAGCTTTGAGATAGGCCACGTTGCTCTTTTTGATCTCATTAAGAAGTTCATCACGGGGCGTCACATCCACCTTGGCCGGCTGCCGCCTCCGAGGGACAGGCTTCAGTGTCTTCATCACGTCTTTCAGAGTGGCCTTCAGTTCTACCATCTCATCAACGC…
contig01060	379	A/G	11/9	Yes	3	ATTGTAGATTCCTCAGAGATTGAAGAGACTGGTTTCTCTTGATTCCAATTCTTTGGGGAGTGGCACAGCTTTGAGATAGGCCACGTTGCTCTTTTTGATCTCATTAAGAAGTTCATCACGGGGCGTCACATCCACCTTGGCCGGCTGCCGCCTCCGAGGGACAGGCTTCAGTGTCTTCATCACGTCTTTCAGAGTGGCCTTCAGTTCTACCATCTCATCAACGCCTGTGTCCCTCGTTTTTCCTGATGTCTTCCTGAGCTGGACATTCGGCCTCTCTGCTCTCCTGTCCTCCCTAAGGTCTATGTCCAGGAAAGGGTCACGCTTTTTGGGGGTCCTCTTCAGCTGGATGTCCTTCAGAAGGTTACCAGAGGAGTCCGT[A/G]CTGGGGGgTTGTTGTG…
contig01060	51	A/G	16/5	Yes	3	CTGGGGGgTTGTTGTGGAATGGGGTTGCACTGCATTTGTTTAAACTGCTT[A/G]TGTTGATACTGTGGAGAAGTGTTCTGCTGCTTTTCTGGTTTGGGTTCCATGGGACCCTGGGGACCCTTGGGAAGCTG
contig01060	78	C/T	17/5	Yes	3	TGTTGATACTGTGGAGAAGTGTTCTGCTGCTTTTCTGGTTTGGGTTCCATGGGACCCTGGGGACCCTTGGGAAGCTG[C/T]GGCATGAGGGCCTCGATTTCGGGAGGGACATAGCCCAGCATCGCCAGCAGCCCTGGGGGCAGGTTCAGAGCCCGTTCGTACATCTCAAACACCTCTTTCTGCTGCTGCTGCTGCTGCTTGCTCTGCTCCTCGTTCCTCTGCTGTCTCTGGCGGTCCAGGTTCCTGGTCAGCAGGTTGGTTACCACCATTCTGGGACCCGCCTGCTCAAAGTGGTAGCCCATCTTCAGGAGGGTGTTGTTGGCCTTGAGCAGGCGTGACACCTCCATCTCCGCGTGGTGTCCCAGCATGTGTCTCTGGTTGTGGAAGCGGAGCTCAGT…
contig01060	470	G/C	8/5	Yes	3	TCAGCATGTTGGCCAGGGTGAAGGCAATGTTTTCGTCTGCGCCGGTGTTGGCTATGCTGAAGGTCTTGACGTGTTTGTtCTTCTTCAAGGCATCGACGTATTCTATTAGCATTTCTTTGGGAATGTTTTCTATGTTATTCAGGTTTACGTCTGTGATAGCGGGGTTGTTGTTGCGGATCTTATCCAGAGTGGTGTCCAGGTTTGTCTCATTCCCTGAGGGTCTTGATGTCTTCTTGGCCCCACCAAGGCCACCAAGGCCCCcACcAAGGGCCAGCTTTGGAATATTTAGTTTGTTAATTACCCTCACCTCTTTCTCTGGAACAAAACAGGCCCTCTTCTCCTCTGGAGTCATCTCTATTTCTTCAGGAGCGGTAGCATCTGTGGTGTTACTTTTTACTT…
contig01078	174	G/A	24/7			AATGTCTGTTTTACAGTTTTACAGTAATGTCTGTTTTACAGTTTTACAGTAATGTCTGTTTTAcagttttaCAGTAATGTCTGTTCTTCACCAGGATGGACATATTAATATACAACTATATGACGGAACAGCTACATACATACAGTAGTAACCTAGCGCCTTTAAGGGGTAGC[G/A]AGTGTTTTATGATACTAAAGGTGTCCATCTTGTGGTGAATTGAAAGGGTTGCAGAATGTTCCATTTATCTGGTATCTAGCCTGGTAAGAAGAAAAAAAaTGTATATTGTTTTGAAGGAGGGGCCTGCAT
contig01078	130	G/A	13/12			AGTGTTTTATGATACTAAAGGTGTCCATCTTGTGGTGAATTGAAAGGGTTGCAGAATGTTCCATTTATCTGGTATCTAGCCTGGTAAGAAGAAAAAAAaTGTATATTGTTTTGAAGGAGGGGCCTGCAT[G/A]TGAAAACATGAACATCCTTTAAATACATGGAGAAAACCACTTAAAACCGAACCCGGTGGAGGAAGTTTATGAATGACCT
contig01094	156	A/C	30/14			TCTCCTTCCAGAAACGACAAATCCAAATCCAGGTCTGCCTCAAGAGACAGCCAATCGGCCGAGAAGGATCCCTCTGCTGACCTGGCTGAAGATGAGTCTGCTGTGAAAGACGAAAACTTAATGGTTCCTATCGATCCGCCAGCCCTAGCTTCCGG[A/C]aGCAGCATTGAGGGTGTCGTCAATATGGCCACCCCCACTGGAGGAGGGTGGAAGCCAATACCCTTCTTAGGCGACAGCAGTAAGGGAGAGCCAGCCGTTTCCTCCCAGCCCTCTGAATGTCTGACGTCTCCACAGAAGTGCCCTATTCCTCCTGAGGTGCCTTCAGGTGAGCAGCATGAGGCCTCCACTGACCACCAGTCAACGTCAGCCTCTGATCCTAACCACAGCTGCCAGCCAAC…
contig01103	37	C/G	26/6	Yes	1	CGAATGAGCCTACACTTTCTGTCGTTCGCCCAAGGT[C/G]TTAGCAGCATTGTGACGTATTTGTAGGCATATCATTGGAAGATTGACCATAAGAGACTACATTTTCCAAGTGTCCGCCTGGTGTCCTGCGTCGAATTCGGTGCGCAATTGCCAGCTGCTTCTACTTTACCATTTGATTCAGGGGAGAAAGCATGTGTCCAAGAACGATGTATCAATGAAGAGATATGTGAAAAACACCTTGATGATTGATTCTAAACAACGTTTGCCATGTTTTCAGTCGATATTATGGAGTTAATTTGGAAAAAAGTT
contig01103	270	T/C	22/9	Yes	1	TTAGCAGCATTGTGACGTATTTGTAGGCATATCATTGGAAGATTGACCATAAGAGACTACATTTTCCAAGTGTCCGCCTGGTGTCCTGCGTCGAATTCGGTGCGCAATTGCCAGCTGCTTCTACTTTACCATTTGATTCAGGGGAGAAAGCATGTGTCCAAGAACGATGTATCAATGAAGAGATATGTGAAAAACACCTTGATGATTGATTCTAAACAACGTTTGCCATGTTTTCAGTCGATATTATGGAGTTAATTTGGAAAAAAGTT[T/C]GCGTTTTGAGGACTGAATTtatGgATTTtTTTtGGTAGCCAAATGTGATGTATAAAACGGAGCTATTTCTAATACACAAGGAATCTTTTTGG
contig01106	275	C/T	9/4	Yes	2	CTGGAGTCAGATTGCGAAACACTGCAAAAGAAACTCCAGGAGGCCCAGGACTCTCGCAAAGACACCATTCGCATGGCCAAAGAAAAGGACAGGCACCACCGCGAACAGCTTAAACAGCAAAAGGAAGAGTACAACGGGCTGTTGGAGCGTTTGGAGGAGCAGGTTGGTGAACGAGATGGGCTGTTGACTAGACTGAGAGAGCTCGAGGAACTGCAGGCACAGAAAGAGGAGAGCACAGAGAAGGAAGTCCATGCCGAGCTGGAGACCAACGCTG[C/T]AGTGGAAAAGATTGAGAAGCCAGCTGCAGGAGATTGGGTCCAGGAAGACTGGGTGGACTTTGCC
contig01106	65	G/A	9/4	Yes	1	AGTGGAAAAGATTGAGAAGCCAGCTGCAGGAGATTGGGTCCAGGAAGACTGGGTGGACTTTGCC[G/A]CTCCTGAGAACGAAGCACAACAACGAGGTGATAAACCCATTCCCAGTGCTGAGGAACCCTCTCAGGTACTTTCAGCTGACATTGAGGCCTCATTTCAAGCTCTGAAAGAAGAGGTCCAGGCTGAGAAGGCATCTTGTACAGAGTTGGAGGGCCAACTGCAGGAGAGCCAGGCTAGCCTGTCACTCAGGGAAAGTGAGCTTCTAGAGCTGGGCAAAGAGCTGCAGGCCCTGAGAGAGAAGGAGAGCCATATTGAACATGTCTATGAGGAGTTGGAGGCTCTGAGGGAGAAGTGTCTCCAGGCTCAGACCTATGCAGAAGCTGTGAAAGCAG…
contig01106	402	G/A	5/2	Yes	2	CAAAGACAAGATGAGGAAGTTTGCCAAGACCAAGCAGCAGAAAATAATGGATTTAGAGGAGGAGAATGAGAGACTCCGAGAGATGGATGAAAAGAAAGGAATAAGAAGGGAGGACAAGGCACTCAAAGGAGAaCTTGAAAGACTCAAAGAAGAGTTTGAGGCTctgAAaGCTGATTTGAATGCCACTACGGCaCAGAGGGACTCCTTAGAACAGCAAGTTGTTGAGGTGAGGGAACAACTAGCCCAAGAGCTAGAGAAAGGGGACAGATTAGCTCGAGATAAAACCCCCAGCTCTGATGATGTAGTGGAGGAAACTGTTGTTGCCCAGCAGTCTAGTACAGTCATGACTGAAACTACCCAAGAGCCAGTTAAGAGCCAGCCTCAGGACATAGAGCCACA…
contig01106	214	A/G	7/3	Yes	3	CTGATCGTCATAGTGCTTGTTCTTCACAGAGCTcccTAGCGTATCCGATGCTGACACCTCACTGGAaTGTGtGTCATGTCCcTGCTCTgTGGTAGGAtCTTtGTTTTcTGTACTGTCCGGTAGACCGTTTGTCGCTAGTGagCTGACTAGAGAGAGTTTtGGTCTGTTCAGCGgCcTGGGGgTCCCTGGGCCATTAACTTtCCTCTCTGTAAA[A/G]GCAGATGAGTTTCCAGGCAACATAACACCATTAATTCTATTCACACCACTGCATCCGTTTTtCTCTGAGGTAGGATGCACACAGCTGACCACCATCACATTCTTCTCAACACCTCTGAGGAATTTCTCTGTtCcTGTGTAATTCcTCTTGGGTTCTGTAAGCAGCTCACACAAACGCTGgA…
contig01172	57	A/G	3/2			GGggaTTTTtAaaTCAATTTCTTTCAGGGCTttaCACaTTCTGAAACAgAAGGATg[A/G]AAaGGAGatCcTGGTGAAGGATtGCACaGGGGTgTCAGGTAaATttATAGGGGGCTCAATTATACCTTTGACCTTTTCAAATAAACTGCCTGCATCTAAAgAAaTGCTGGTtCAAGgCTTTCAGAaTGGtGgTTCtCTCAGTTgCAATCTGTGTgTCGActAaCAaTTGTTTaGgAaGCTGTGTATCTTTtcTtGCACTCCAAACCTTtCACTACTTGCCAaAATTTGGaTGGATTATTtAAaattg
contig01186	187	A/T	3/2			GAGGTAGCTATTTTtCCtCCCGGTCTTACGGAAAaTACAGCTGTCccGGTTGATATATTATCGAATAGATATTTGAAAAaCaCCTTGAGGATTGATTATAAACAACGTTTTGCCATGTTTCTGTCGATATTATGGAGcTAATTTGGAATATTTTTTGGCGTTGTCGTGACCGCAATTTCCGGACGA[A/T]TTCTCAGCCAAACGTGAAGAACTAACAGAG
contig01191	244	T/C	5/2			TTGAAAGAACATTGCATCGCAATACCAGGCAGCCATTGCAAGTGTACCCATGAGTTtACCTgtGAAATCAATAATGTCTATCTGCAGACAGTGGTTACTGCATGCTGTGCCcACAACATGCCGCGCCCACTGCTAGCGCTGTCTCTGGCcgACACTCCAGCACAGTAGGTGGCGGTAATGCACCAACCGCCCAAAAAACCCACAGAAGAAGAAGGAGGCTTCTAGCTAGCTAGGGGACACGGg[T/C]ACGCCGTGTCTTTCACCCCGCCTGCAGAGCACTGcTTTCTGCAGTTCTGTTAACGTTACTGATAGGAAGGTAACGTTAGTTAGCTAGCTAGCGTAGCCAACCCAaCTCTCGCATGGCACTACCCTCGCCTCAATCAATGGCAGTGGGCACG…
contig01205	357	G/A	56/18	Yes	1	CGGCAAGGAGCTGTGGAGAAGGAACCAGATGGAGAATGTAaTATTGGAATAAGCTTTACATCGGCTCATAACGCTATTtAATTCATAAGACTAATTATTTTtGTATTTTGTTtCAGTTTGTTAATGTGCAATACTCACCCTGAAGTTGTCGGGATCCACGTGCAGTTTCTCGGAGTGCATCACACTCAGTGcAGTATAGGTGTTCTTGATGTCATCCAGGTTCTGCACAGCTCTGTCCAGTCCGTGCATCACGGTCTTTCCGTGCTTGGCCACGGCGGGGTTACCCATGATGGCAGCGGGTGTGGACAGGTTGCCGAAGGTGCTGAAGTGTCTCTGAGTCCATGGAGACACGATCA[G/A]AAGTCTAAAAATAAATAAAACAGGCTGCCATTAAAATT…
contig01207	70	C/T	3/2			ATGCAATCCGCAaGGAGCCTGAAGTTGTCGGGATCCACGTGCAGTTTCTCGAGTGCATCACACTCAGTG[C/T]AGTATAGGTGTTCTTGATGTCATCCAGGTTCTGCACaGCTCTGTCCAGTCCGTGCATCACGGTCTTTCCGTGCTT
contig01218	175	C/T	24/14	Yes	3	GGCAGGAATCCCCCCTGAGAAACTGGTGGAGGCACACGGCTCGTTTGCTACTGCTACCTGTACTGTGTGTCTGAGAGACTACAAGGGGGAGGAGCTACGTCCTGACATTATGAAGGGGACAGTCCCTAAGTGTCCCACTTGTAAGGGTGTGGTGAAGCCTGACATTGTCTTCTT[C/T]GGGGAGGAACTACCTCCTCACTACTTCAGCTACCTGAAGGACTTTCCCCTGGCAGACCTCCTCATTATCATGGGTACCTCTCTGGAGGTGGAGCCCTTTGCCAGTCTGGCtGGAGCTGTGAGGGACTCTGTCCCTCGCCTACTTATCAACAGAGACCTGGTGGGGCCCTTCGCTTGGGGGACCCCGCGACACAATGATGTGGCCCAG
contig01218	208	C/A	16/9	Yes	1	GGGGAGGAACTACCTCCTCACTACTTCAGCTACCTGAAGGACTTTCCCCTGGCAGACCTCCTCATTATCATGGGTACCTCTCTGGAGGTGGAGCCCTTTGCCAGTCTGGCtGGAGCTGTGAGGGACTCTGTCCCTCGCCTACTTATCAACAGAGACCTGGTGGGGCCCTTCGCTTGGGGGACCCCGCGACACAATGATGTGGCCCAG[C/A]TAGGGGATGTGGTCAGTGGGGTGCAGATGCTGGCTGATGTCCTGGGCTGGAACCACCAGCTGGAGGCTCTCATGGCTGCCAATGCTAAGAAGGCTACAGAGGAGGAGGAAT
contig01218	112	G/A	9/2			TAGGGGATGTGGTCAGTGGGGTGCAGATGCTGGCTGATGTCCTGGGCTGGAACCACCAGCTGGAGGCTCTCATGGCTGCCAATGCTAAGAAGGCTACAGAGGAGGAGGAAT[G/A]aGACGGGTCGGTGTCTTTTAAGATAGCATTCAaGAATGCCTCACCGCTGCAGTCCACCTCAGTCCACCTGCCTCATAGCTCAGGACTACAGCAGACTGTCTGCTCAGCAGAGAATCT
contig01218	118	G/A	5/2			aGACGGGTCGGTGTCTTTTAAGATAGCATTCAaGAATGCCTCACCGCTGCAGTCCACCTCAGTCCACCTGCCTCATAGCTCAGGACTACAGCAGACTGTCTGCTCAGCAGAGAATCT[G/A]TCATTAAATGAACTCTCTTCAACAGACTTTGATCCACACAACGGTCAATCAGCACAACACAGAGGCAACACTGGAGGAAGACATTTAGGaCAAATTTGCAATGTATTGGgTTGGTTTAATAGATTATAGTTATTAGTTTtcTGTGAAATGTGTAAaTaTCTTGAGATATTCTTTTAtGCTTTAAAAAAAA
contig01221	269	G/A	10/7	Yes	3	AaTGTTGTGCATTAtGAAaTGtAGCTAAAGCgtAGGAGAGTTATGCTATTGAAaTGGTTcTTCTTGGTAAAAACATGCGCTTCAACTGCCTGCTTCCAAAATGAAGATGCGGCTCTAAGAGAAAGCTACAAATATACTGTGTATTTCTTGCAGcTAGCTATGACTTATTGCATGTCCTCcCCAaTGGTcACAAGGGCAGGTTATATCTGTATCATACTATTACATCGAGTACAGCTAGATTCATCAAACTCAAACATCAACAGCAAAG[G/A]ACATTATTCCTCGCTCCAAGGCAAAGGGATGTCCACGGTCTACGTCCAAGCCAAGACA
contig01221	59	A/G	15/7	Yes	2	ACATTATTCCTCGCTCCAAGGCAAAGGGATGTCCACGGTCTACGTCCAAGCCAAGACA[A/G]GACAGTCTGGTGGCCTGGGTTTCGAGGACTGTTCTGTAGAGGAGGAGTGGAGGACTCCAAGCAGCAGACGCTAGAGGACCTCACTAAGAACATCCGAGGCGGACAGTACAAGAGGATCATAGTGATGGCAGGGGCTGGGATCAGCACACCTAGTGG
contig01237	306	T/C	4/2			TATAACTCTAACAATGAACTGTCTAATGACCATTTAAGGGCAATTCATGTGTATGTGAATACAGGAAAGAGCATTTTCGAGTCATTCAATGAGGCCACTCGTACCCTAGGGAAGCGCTACAAGACCGATTACAAGTATCACTCCTTGCATTTCCTGTTGTCTGATGCCTTACGTATTCTTAATAAAGCCcAGGGgAAAAaGTGTGAAAAAaCCTTTCGTGGAAGCACTCGAGCTTTCCAAGGAGAAAAaGGTCACACCATGCGATTTGGCCAATTTGCTTCATCATCTACCGACGAGCTTGTGGc[T/C]AAATTTTTTtGCAGATTGGAAGACATGTTTTAAGATCACTACCTGTTTTGGTGCTTCCCTGGCAGGTTTATCTCAATTGAATGATGAac…
contig01237	304	G/A	3/2			AAATTTTTTtGCAGATTGGAAGACATGTTTTAAGATCACTACCTGTTTTGGTGCTTCCCTGGCAGGTTTATCTCAATTGAATGATGAacAAGAGGTGTTGATTCCCCCATATGAGGTTTTCAAAATTGCTGAGGTGACcAAGAATAAAGTATTGGAAGATAAGGACAAAGATGATAAGAGTGAATGTGAGATTGTCTACGAACTAGAGAGCACAAAAACAACCCAAAGTCAATTGAATTGCAATATTGTCGAAAAaGACAAAAAATAAACAAACCCTGTAACATCATGTAACACCTGACATTT[G/A]TGACATGtGAATGTCTTGGTGTTAAGGGATTTTTttATCAATAATGACTAATTATG
contig01238	169	T/C	8/2	Yes	2	ACAGCAAACACCAGCGTCCCATAGTTATCAAATATGCACAGTTTTTTAGAAGATTCACAGGTGCTGTTCAGCCTCCAGTATGTGCACTCCTTATCACACTGCGgACACATCACAaTATTTCCTCCAATCAAAGGGTCGCACACCTCTTTGCTCCAGGTGCTTGTTTCT[T/C]GAGTCGTGTACCCATAAATGAAACAGCCAAGTCCAACAATGGCAGCGAGGGCCAGCATGGCTGTATAGAAGCCCAGCCAAGCAAAGTAAATGCCAATCTTCTCCCCATAATACTTTCTTATGAGATCAAGTGGCTGCATCTTATAGAAACTTTTAGGGTGAGCCCACTCGTTATACAGGAGGTATCTCTCATTGGGGCACTCATCTTCCTTCGACCTGACGTTGAA…
contig01238	379	T/C	11/4	Yes	3	CTGCATCTTATAGAAACTTTTAGGGTGAGCCCACTCGTTATACAGGAGGTATCTCTCATTGGGGCACTCATCTTCCTTCGACCTGACGTTGAATCTGCAATCATGCAGGGGATAAGCAGCCTTGTACACCCCCCcATCGAGCAGCTTGGTGACACCAAACTTCTTGATGTTCCCTCGCACCTCATAGGGGGCTCGGCTGAGGATGTAGTAGGCCATTCTACTCCTCATGGACGGCGTGAAGAAGAGGTCCCGGTCCTTCACGTAGAAGTACTCCAGTCTGTCCTTCTCGAAtGGGGCaGTGAAGTACTCCGTCTCCTTGgCTATGAGGTCCTCGCTGGGGTAGAAGTGtcTGGTGATgCAgCTGAGGAAGTTGAAGGG[T/C]GAGGACGTGGTGGACA…
contig01238	219	G/A	9/2	Yes	3	GAGGACGTGGTGGACAGATCATTGGGCTGAATGGGCAGCTTGATGTGGAGGACCTCGGCGTAGGTACATAGCACGTCCCAGGGCATGTGCACCTTGACGAACAACAGCTTCTCATCTACCACAGATCTGGCAGCCTCTAGTTCCATCCCCATCTtCATCAAGCTGGCCTCAAAGTACTCTCTCCGTTGTTTACGTTTCTGGAACGTTCTATTCTTGTC[G/A]ATCTCCTTCATGTCCTCATCTTCATAGACTAAGACAAAGTCGATCCGTCTAACCCCATCATTGAAGAACAGAGAGTCAGATTTGCCaTTGAACTCAGCCTTCTCCACTTTGGGCACTGATGCCCCCTcAGGTATAgtCTCAAAGGTTGGCAAAAACTCCTGAGAGTAGACGACGTC…
contig01246	75	T/C	5/2			AGTTCATCACGCAATTAAAAACCTTtAATCATTCAATGAGCAACAGTCACGACGCAGTATACGTCAAGATTTTT[T/C]GGGTTATTGTAAATGGGATATGACGTTTATATGACTCAACTCAAGAATAGAATACTTGAGTATCCCGAATAATAACAGGATATTGGTGTGCATATAAACATCATCAGTGTTAAAAATTAGGCCTATTTGGTAATAGTAACATTTAAAAAACACCTGTGCAAAACCATTTTTAAGTGTGTTTTCTAAAAGCATTAGTTTA
contig01246	200	T/C	8/3			GGGTTATTGTAAATGGGATATGACGTTTATATGACTCAACTCAAGAATAGAATACTTGAGTATCCCGAATAATAACAGGATATTGGTGTGCATATAAACATCATCAGTGTTAAAAATTAGGCCTATTTGGTAATAGTAACATTTAAAAAACACCTGTGCAAAACCATTTTTAAGTGTGTTTTCTAAAAGCATTAGTTTA[T/C]cATAATTAGGCATTCAAAATATTTATTAAAAAaCATAAACTAAAACCTTAACTGAGTGCTTAACCTAAATCCATGAATCAACTATCAATAAATACAGATTCAATCAATCTATAAGAATAATAGCTCATCATCCTCcTCGGGAACCTACATCAGAACAACTTAGACAGCCATTTCACAACCATTCCTCCTACTTTG…
contig01307	213	A/T	156/67	Yes	1	TTTGGAAAGACGCTCCTCTGTGAACTCGTCTCGCGAGTCGATCATCCAACGATAGGCCTGCATGAGGACAGCAGGTCCCAAGTACTTGTCTCCATTCCACCAGTAGCTGGGACAGCTGGTGCTGCAGCACGCACACAGGATACATTCATACAGCCCGTCCAGTTTTTGTCTGTCCTCCACAGTCTGATGGTATTGTTCCTTTCCCTCATTTG[A/T]CTCATCTTTCTTCTTCAGGTAGGGCTCGATTGACTTGTACTGAGCATAGAAATTACTCATATCAGGCACCAGGTCCTTGACCACGTACATGTGTGGCAGAGGGTAGATCTTGGTAGCCTTGCTGGTGTTGGTGTCAATCTTGTTGAGGCAGGCCAGTGTGTTGCCTCCATTGATGTTCATTG…
contig01307	443	A/G	236/173	Yes	3	AACGACAGGCGTTCATTACTAGAATAATTTCGAGTGGAACAATAAGGAATGAAGTGTAAAATATTTTTGGGGTCTTTTtCTTTTttCTTGGCGAGGAAGGACAGGAAGCATCTCAGTTCTCTCCTTCCTCTCCAGTCTCTGGCTCATCTGCTGCATTATCAGACGTCCATAGTGTGAGGTTGTCTCTCAGCAGCTGCATGATGAGGGTGCTGTCTTTGTACGAGTCTTCGCTCAGCGTGTCGAGCTCAGCGATGGCGTCATCAAAGGCCTGTTTGGCCAGTGAGCAGGCCTTCTCTGGGGAGTTGAGAATCTCGTAGAAGAAGACAGAGAAGTTGAGGGCCAGGCCCAGGCGGATGGGGTGAGTGGGCTGCATCTCCTTCTTGCTGATGTCAAACGCCT…
contig01323	215	C/T	13/6	Yes	1	AGTGCCACAGAACTGAtgTTacAggcgaaaCCCAGATAaAAAtCcAAtcAGGAAGTGCCgCAtcttctGAAACCaCCTCAtggcAATGACTCcTtATATGGCTGTgAaGGAGCTAGGAGTCAGCTTAcgTTTTCCACGTTTTCCCCAAGGTGTCTgCagCATTgtGACgtATTTGTAGGCATATCATTGGAAGATTGACcATAAGAgACTACAT[C/T]TACCAGGTGGTCGCTTGGtGTCCTCCGTcGCAATTATTGCGTAATCTCCAGCTGCAGTATTTTTCcGTTTgCcTtcTGATGAGaaaCCACTGCCAccActgATGAttATCGAATAGaTaTGTGAAAAACaCcTTGAGGATTGATTCTAAACAACGTTTgCCATGTTTCTgTcGATATTAT…
contig01333	233	A/T	8/2			GAACAAaTacAATGGGTTTCTACcTtGGGTTTTAACCAAAATcGATAGGAAGGAAACaGGTCTGAAATTGACCTGTGGTAAGGTGCACTACCATAAATAAACTAGAGCTTAATAAATCctGGTTTTGCAAGCCGgAAGGTTATTAAGGAGAGgTATAGTACGCATTGGGGAATTAGGACGCTTGTTCCGTACAAATAGGATAGCCATTAATTCAAAAAACATACCTAAATAA[A/T]GTTTGAACCTGAGTAGTCTATCTGTATATGGGAAgTAGTCTGACTATCAAGAAGTAGCAGaTaGATATATATAAAaCAGGTGAGGATAAATTAGGCTTGGTGAGAAGGCAGGGTAATTCTAGGCGAACAGAATAATTGAAaCCTGTACAaTGCTGAAaGAAA…
contig01333	267	G/A	8/2			GTTTGAACCTGAGTAGTCTATCTGTATATGGGAAgTAGTCTGACTATCAAGAAGTAGCAGaTaGATATATATAAAaCAGGTGAGGATAAATTAGGCTTGGTGAGAAGGCAGGGTAATTCTAGGCGAACAGAATAATTGAAaCCTGTACAaTGCTGAAaGAAATTAATATCTACgAGATGAGGTTAACTTAGTCTAGAGTAGTGAGATATGAGATATTAACGTTGAAAGTCCcAAGGAgAaTATCCTACGGGTGAAATGTAATGTCC[G/A]aTCAAAAGTCATCTATAGACGTGGTTTCCAGGAAGGAGAAATACATACTGATTATcATTAAAGAGACAcACACATAGTCAGACAGAAAAGCAActAAAGTAACTAAGTAACGGTAAATAGCAGATTCT…
contig01333	217	C/T	4/2			aTCAAAAGTCATCTATAGACGTGGTTTCCAGGAAGGAGAAATACATACTGATTATcATTAAAGAGACAcACACATAGTCAGACAGAAAAGCAActAAAGTAACTAAGTAACGGTAAATAGCAGATTCTtAGAAATACACTCAcATAGAAGGTAAAATTAAATATAgAAAGGCATAGATAAGTGATTAAATACCATAGCTACTagTAACGGTAAGga[C/T]tAAGAaTGGGTGgAAATtCCTCAAaGGAagTGCcGGAACTAACGGGAGATGAGCGTTATATGGAACAGAGAgaCAAGAGAAACATTGATTTCGGTCTAAGATGGAGAAAGAAaTAtGATTTTGATGGCCGtcTAAATGTAGAAAAGC
contig01343	118	A/G	3/2			CACTCGGAAAACGAaCAAGTGGTATAAGAAtATATTTTTCCATCTGATCgaCACTGCTGTCCTCAACGGCAGCATAGTTCACCGCCAACTAACAGGTAAAGTAATTACCTACCAAAA[A/G]TACAGAGAGAACCTCATGAGAGCTGCTGgAGGAgcACCACACCCCTcGGCGCCCATCCActGGGGGCcatCCTGCTgtAgACAATCCCCTacGCcTACTGCaCTGCAttt
contig01347	164	G/A	114/42			AATAGTGCGTTAGTGTCTGCGCTTGCGTGTGCTTGAGCGCATATGGTGGTGCGTTAGAGAGAGCAAGAGTCCTGCCATGCCGCTGCAGAAGTGCATCAGTTTGGCATTGGCGTGGTACGTATGGTGTGTGAGTCAGTGTGAGTGAGACGGGAAGGGAGGGAGG[G/A]TCCGGCTGAGAGCGTGTTTATGCCTTCATGGCCTGGCTGATGGTCTCGTAGAAAGCCAGGAGCTTCTGCTTGGCCTGTTCGGCTGCGGGGCCCACCTGGCCCTTGAAGTCCTCAGACAGGGGAGACACCTTCTCACGCACCTCTCCAACAGCCTTGATCATCTGCTCCTTGTACTCCTCAGCGTAGGGGGCGGCCAGGGTCCTCAGCTC
contig01347	210	C/T	91/59	Yes	3	TCCGGCTGAGAGCGTGTTTATGCCTTCATGGCCTGGCTGATGGTCTCGTAGAAAGCCAGGAGCTTCTGCTTGGCCTGTTCGGCTGCGGGGCCCACCTGGCCCTTGAAGTCCTCAGACAGGGGAGACACCTTCTCACGCACCTCTCCAACAGCCTTGATCATCTGCTCCTTGTACTCCTCAGCGTAGGGGGCGGCCAGGGTCCTCAGCTC[C/T]TCCAGACGCTCGGTCAGCTTGGCACGGACAATCTCCACAATGGGCATGAGCTTGGTCTTGGTCTCCTCCAC
contig01347	72	G/A	96/78	Yes	3	TCCAGACGCTCGGTCAGCTTGGCACGGACAATCTCCACAATGGGCATGAGCTTGGTCTTGGTCTCCTCCAC[G/A]TTGATGGCCACCTTGGCGCGCAACTCCTCCACAATGGGCTCCATCTTAGCCCTGAAGGCCTCCATCTCGGTGCGGCGCAGTTCGATGTGCTCCTTGATCAGGGGCTCCAGCTTCTTGCGGTACTCATCTATGTGCTTGTCCAGGACTTCCTTGAGTTC
contig01347	159	G/A	144/107	Yes	3	TTGATGGCCACCTTGGCGCGCAACTCCTCCACAATGGGCTCCATCTTAGCCCTGAAGGCCTCCATCTCGGTGCGGCGCAGTTCGATGTGCTCCTTGATCAGGGGCTCCAGCTTCTTGCGGTACTCATCTATGTGCTTGTCCAGGACTTCCTTGAGTTC[G/A]gCGCGCTTGGGCTCCAGCTGGGAGCGCAGCTCCTCCACGTCCTTCATGACCTCAGCGCGCACAGCGGCGGTGGCGTCAGTCAACTGGGTGCCGAAGGCTTCGCTGTAGGGGGCCAGGGACTGGGAGGTGGCATCAGCATACTGCTGGAGGTTGTCAAGGCTCTGGGTCAGCTGCATCTTGTACTCTTTGTACTCTGTGTCATCCAGAAGGTCAATGGACCTCTGTGCGGTCAACTT…
contig01352	392	T/A	4/2			CAGTTGCAATTAATTTATTTAGGGATATTCAACATGTATTTTCATTAACTAAAaCATGTGCAGGCAGTCAAACCCtATTTGTGCTTTATGTTgAaTTTCTtACAGCAAAAAaGTTTAAATGCTTCTACAATATTTTGTTTTAtCTAACATAAAACATCACTCTTACTTTGGgAAACAGTAATTCACTATTTTAAAACATGATATTGCAACAAATCCAGTGTGATCAATGACTCACTCCTAACTATGCAACTGCTCTCACCTGAACCGAATAAAGGATTGAAATGACTGTGTTAATCTGATAAACACGCAAATCAGCTACTACATATCATACGGTCACTTCTCTAAACATATTTGAATTACATTTTACTCCAAAGTAATCACAAATACTTTT[T/A]AAA…
contig01352	109	T/C	7/2			AAAAAaTGGTCTAAAGTCAATCCACTCTtCATTGCTCTCAAACTGATAATGAAGACTTGGCTTTCTATAAAaCAAATGACCCAGGACAAGATTAATTATCCTATATAG[T/C]tGCATGTTTTGGATGTATATAACCTGAAGTAAATTGATACACTTTTATATGAGACCTGTATAACACAATCGTAGACCGAGATCATTCCACAGCCCAAACCACAAGTGATATACAGTTCATGTAAATGTATCAACTCTGCACAACATGTAATTGACCATTTAGAAATGTTTAAAACATTTGAGACTTGATTCTGCATAGgAGGACAGACTACCCAATCTGAAGTACAATTCAATGATCCACGTGTCTGCATTCTCAAGGGACTGCCATTGAGAGAACATTGTCGACG…
contig01384	306	G/C	4/2			AGGAACCAATGCTCTACGGTACTGTGTCGAACATAATTGGAATCACTTGAACTCCCAATCATTGTCTCTAGTCTAGGATAGGAAGTCAATTATGGATGAATATATTGTTTAAGTAGAACATTtAtGTtACCtATTTTCATATGAGGgCGgAAAAaCTAAaTtGGTGCTTGGCCATGCtGTCATTTGTTTtATTGACTTTTATTGTCCTTCTCTCTCGCtctgtctcTCTGTCTCTCTGTCTCACACCTCGGTTTGTGTGtGCCTGTGCGCCTTTGTGTGTAAACTTGTACTTGCACAATGATCGT[G/C]gTGTTTTTTTTATtATCaGCAAATAGACTATGTGTCATGAATTATTATGTATAATTATTAGCGAATAAAATGGCAGGCGTTTTCTCAAT…
contig01411	98	T/C	7/2			CTCTAAcTCTGTTCTCTaTCTCCTCTTATCtCTTCCTGTTCCTCCTCTATCtCTCTTTCTCCATCTCTCcCCTGTATCTGTCCATCATCATGGCCAc[T/C]GTGAAAAaCCGCACTGAGGTTTTTCCAATTACCTGCCTGCCTTGCTGCTGCGGTAAGCGCTAAATGGCACGTGCCACTCAGTGTGAGGGTGAGAAGTCATGACAACATCGGCcCTGTCACTGTCAATGTGATAAGAACATcATGTCCTGATAACCTTATGGAGTCTGTGTTGGTTATTTCCATTTCATACTA
contig01411	193	T/C	9/2			GTGAAAAaCCGCACTGAGGTTTTTCCAATTACCTGCCTGCCTTGCTGCTGCGGTAAGCGCTAAATGGCACGTGCCACTCAGTGTGAGGGTGAGAAGTCATGACAACATCGGCcCTGTCACTGTCAATGTGATAAGAACATcATGTCCTGATAACCTTATGGAGTCTGTGTTGGTTATTTCCATTTCATACTA[T/C]ACAATATACACAACAACAGAATAGGCTATGTTGAGGCTTTATGCTGAGGCCTGACACTAACATTAAGTGCAGCTCGTGCCATGACATTGTGTGAGCTGTGAGTGTGCAGGCCACAGACCAGTGTGTGAGTGTTTATCAGTGTTGAATCTGTGCATGAGTGTTTCTATCAAGGTGTTTATAAGATGTGGG
contig01411	190	A/C	9/3			ACAATATACACAACAACAGAATAGGCTATGTTGAGGCTTTATGCTGAGGCCTGACACTAACATTAAGTGCAGCTCGTGCCATGACATTGTGTGAGCTGTGAGTGTGCAGGCCACAGACCAGTGTGTGAGTGTTTATCAGTGTTGAATCTGTGCATGAGTGTTTCTATCAAGGTGTTTATAAGATGTGGG[A/C]aCAGAGACAATGGTCcTTtGTCTGTCTGCATCCCATTTCTTCTCCAGTCCGCTGAAGGAGCAAACA
contig01415	108	C/T	15/4			GAAATGTTCTTATCAGCCTGACATCAGcATTTGGTCGGgTCTTTGTGCCATACAAGGACCTATGCATTGATGAGTCCcTGATGTTATGGAAaGGTAGGCTGGCGTTC[C/T]GTCAATATATTCCcTCCAAAAGGCACAGGTTTGGAGTCAATTtCTTTGTCATGTGCGACGTGAAGACAGGATTTGTCCAGGAAATTATAGTTTACACAGGGTCCaCCACTGACATCAAACATTATGAGGGgcTTGGggTGTCAGGGTCCGTGGTGATGACCATGCTGTCTCCTCATCTCGGCAAGGAaCACACTTTGTACGTGGACAATTGGTACAGCAGTCCCaCACTCTTCCAGCATCTGCTCTCCAACAGCACAGGGGCCTGTGGCACAGTCAGGTCGAACAGA…
contig01432	37	G/A	6/2			ACTTCATGCCAATGACTCCTTATATGGCTGTGACTG[G/A]GCTACGAATGAGCTTACGCTTTCTACGTAttccccAAGGTGTCTACAGCATTGTGACATCTTTTTACaCATTTATGTTGAAGAATAGCCGTAAGGGACtACATTGAGCAaGTGGTCACATGATGGCTCCCGCAGAAAATCTTGCaTAAAGTACAcAaGTAGCCATTTTTCCAATCGCTTCTtaTGAGAAACCAATTGTCCCGGTGGATATTTTATCGAATAGATATGTGAAAAACaCCTTGGATTGATTCTtAACAaCGTTTGCCATGTTTCTGTCGATATTATGgAGCTAATTtGgAAAAAaaGTTAGgtGTTGTAGTGActGCATTTTctGGTCGATTTCTCAGCC
contig01467	73	A/T	24/12			GGACCTGCGCTTGCCTGAACGAGACCGTGAGCATCTGGAGGAGGACTTTTCCGGACACTTCTCCTCTAGTTT[A/T]GGGATGATATCAGGCAGATCCTGAGGTTTGCTCTCCTTGTTCCCAGGCTGAGGCTTCGACTC
contig01467	63	G/A	30/9			GGGATGATATCAGGCAGATCCTGAGGTTTGCTCTCCTTGTTCCCAGGCTGAGGCTTCGACTC[G/A]gACTCCGACCCAGATGAGCTGTTGGACTTGTCACCATCTTTCTTCTGCTTTTTTTtCTTCTTCTTCCCAGAATGTCGTTTATGCCGCTTGGATCTCCCGTCATCCTCTTCCCCAGTCTTTGCCTTGTCTCCATCAGAGTCTGCTGCTGATTCTGAGCCGCTCTCTTTCTCTTCCTTACGTTTCTTCTTTTTGCTTTTGTGTTTCTTGTG
contig01467	210	C/T	15/11			gACTCCGACCCAGATGAGCTGTTGGACTTGTCACCATCTTTCTTCTGCTTTTTTTtCTTCTTCTTCCCAGAATGTCGTTTATGCCGCTTGGATCTCCCGTCATCCTCTTCCCCAGTCTTTGCCTTGTCTCCATCAGAGTCTGCTGCTGATTCTGAGCCGCTCTCTTTCTCTTCCTTACGTTTCTTCTTTTTGCTTTTGTGTTTCTTGTG[C/T]TTCTTGTGCTTCTTATGTTTCTTTTGTGGGACAGCACCCTCTTCCTTATTGGCTACACCATCTTTATCTTGTGTGTTGTTGATCCCATCTGCTCCTTCTGCAGTTTTACCATTGGGATGGCCTTCATCTGTCAGAATGATATCTTGACTCTCATCTTCAATTTCTTTTAT
contig01478	279	G/A	6/3			ACCAGCAATGGAGATGCCAATATGGCTGTCGACGTGTAGAATTTTCTTCTGATGGGCAGCCAACTCGGACTGAGCTCGCTTCAGAGCCACAAGTACAGCATGACTGCGAGATTTCAGACCCACTGTGGCAGATCCTTGTTTCACTGCTTCCATAGCATATTCAATCTGATGAATACGCCCCTGTGGACTCCAAACGGTGACATCATTGTCATACTGGTTGCGGAACATGATGATAGAGCTTTCCACCAACAAGCGCCTCAGATAACCGATTAGAGCTG[G/A]aTTaCAAAGaTaGAAATaGAaGGACAAAAAAaGAAATaCTAcTAaCAaG
contig01485	390	A/G	7/5	Yes	3	aCCTCAGCCTGGCCTCTACCTCATATCCTGGTCTCTAACGTAGAGCATGACTCTGTCAGACTGACCGCTGAACACCTGCTGAAGGACGCCACGGCGGACGTGACGTCAGTGGCGGTTTCCAAGGTGACGGGGAGGgTGGAGgTGGAGGATGTGTTGGCTGCTGTCCGCCCcTCcACCTGTCTCATCTCTATCATGATGGCCAACAACGAGACAGGAGTCCTAATGCCAATCAGAGAGCTCTGTCAGAGGGTCAGATTTGTCAACAGACAGCGTCAACATAGAATCCTCCTGCACACTGACGCGgCCCAGGCCATAGGCAAGGTGCGGGTCGACGCCCGTGACCTGGGAGTGGATTACCTCACCATTGTAGGACACAAGTTCTATGCACC[A/G]aGGAT…
contig01485	337	T/A	10/9	Yes	1	aGGATGGGAGCGTTGTATGTGAACGGCCCAGGAACAACCACACCCCTCTACCCCATGTTGTTTGGAGGGGGACAGGAGAGGAACTTCAGACCAGGCACTGAGAACACACCAATGATCGCTGGCCTTGGAAAGGCAGCAGAGCTGGTGAACTCTAACCTGACTGAGTATGAAACTCATATGCTGGATACAAGGGACTACCTGGAGGAACAACTAGAGGCGATCTTTGGGAGAGAGAGGATCCATTTCAACAGTCATTTCCCTGACTCCGAGACCCTACCCAATACCTGTAACGTGTCTATTCTGGGTGCTGGACTACAGGGGAGGAAGGTATTGTCC[T/A]GCTGTAGAAGACTGCTGGCCAGTGTTGGGGCTGCATGCCATTCACACAGAGGAGACAG…
contig01485	143	T/C	11/3	Yes	3	GCTGTAGAAGACTGCTGGCCAGTGTTGGGGCTGCATGCCATTCACACAGAGGAGACAGGCCCTCCCATATCCTGCTGAGCTGTGGCATCCCTGAAGAGGTGGCAGCTAATGCCCTGAGGCTGAGTGTGGGGAGAGGGACCAG[T/C]CGGGCTGAGGTAGGCCTGGTGGTGGAGGATCTGAAGAATGCTGTCGAGAGGCTGGAGGGACTCAACTGATCAACGTTGATTGTAATTGTTTGAcTtATCGGTTGATTGATCTACAGAATATACACCTTTTCATAGTGCTGcGTATTGCAAACAGTTAATAATTTAAAGCAATATCTTGTCGATTCTGCAGTGAGAATGTACACCTTTGTGAAAGGTGTTTTGTTATTTGTtGTtATTTGTTtGTAGCGTGTA…
contig01487	65	T/C	512/377	Yes	3	GAAAACAGCCAACaGTCAAGATGAAACTGTCCATTGCCATTGCCGTGTTGATGCTTGTGTTCGC[T/C]GCACACACAGAGGCTCAGGAGgCTGAGAAGACAATTGAGGAGCGTTTCACCACCTTCGGCAATCAGATGAAGGAACTAACTGATgaCcTGACCGTCAAGACCAAGGaCATGTTTGAAAAGATTGGGGACAGCGAGTTCGCCACCAAGACCAAGACCTGGTTCACTGAGCAGTTTGACAAGATGAAGGCCAAGGTTGACGAGACCTTCCCCAAGCAGTAGTAAGCCTGTACACCTTTGACCCTGCCTGTCTAAcGACCCCCCACGCCCCCATCACTCTTCTTGCTCTGTCTTGCCTGGTGACGCGGTTGCTGTGACGCTGACATGTGCGTT…
contig01497	248	G/A	6/2			TCCTGGCCCTGCTGTTTGCTTTGACGAGTCCCAGTCTGGAGTGTAACGCCCCTTGCCATTTCCAACTGAGGCAGAGTGCTTCAAGTTGTTTCTGACAGAGGAGCTGGTGGGAGACATAGTTGAGGAGACCGACCGCTATGCCTTAGAGCTTCCTGGTGACAGTCCTTCTCATTGGAATAGTAAAGAAGAACTCCCTAAGAGAATACTGGTTTACACAGGGTCCACCACTGACATCCAACATTATGAa[G/A]GgCTTGGGGTGTCCGGGTCCGTGGTGATGACCATGCTGGCTCCTCATCTCGGCAAGGGACACACTTTGTACGTGGACAATTGGTACAGCAGTCCCACACTCTTCCAGCACcTGCAGCAATAAGTGACTGACTGACcTGACAGGTGAt…
contig01500	243	T/G	16/11			GTtGTAAACTAGGATTTTATTACAAACACATTtCACACCCCCcTTCATTCcAGATGAAaCAATCCAATGTCAACAAGACAAAATGCACATCACATTGAACCACCCAAATCACTTATTTTGATAGTAAATTTAAATCAAGAGTTTTTACAAAATCAAGTCTTGATTACAAATGTTAAAAACTTAGTGATCTCAAACACAATGAATACCTTGAAGTTGTTAACAACAAAAAAaTAGATCTGTTT[T/G]TGGGTGTTTGTAGGCATTGTTCTTTTCATTTAACACaTtAACTGAAAAACTTACTGGGCAAATCAATTTCTAAAGCTGAACTGAATGACAAAACGTACAATGATGAGGACAGAGCAAACTGCACTTAGAATCAGAGGTTAATTAGGTGGGGT…
contig01500	237	A/G	44/26			TGGGTGTTTGTAGGCATTGTTCTTTTCATTTAACACaTtAACTGAAAAACTTACTGGGCAAATCAATTTCTAAAGCTGAACTGAATGACAAAACGTACAATGATGAGGACAGAGCAAACTGCACTTAGAATCAGAGGTTAATTAGGTGGGGTTGTCCCCAAAATGGGTTCTTTTGTGGTCAGTTTCAACTTAAATCTACTTAGTACCCACTTTCCACTGTATAACAACTCCTTATC[A/G]CAATGTAGGTTGAAACACACAACGCAATTTGCTCAAGTGCACCAACAGAAATGTGCGGATACAGAACTCAAGCTCAGCCTGATGGCTGTCAGATTGAACAATAAAACAAATATCCTTCAAAAC
contig01500	124	C/A	54/41			CAATGTAGGTTGAAACACACAACGCAATTTGCTCAAGTGCACCAACAGAAATGTGCGGATACAGAACTCAAGCTCAGCCTGATGGCTGTCAGATTGAACAATAAAACAAATATCCTTCAAAAC[C/A]TTTTGTATTTCTGAATGAAGATTGGGTGGACTGGTGCAGTATTTTGCTACTCTGGTAAATAAGTTCCCAACATATTAGCAAACATTATGTACATTTTGAAGCCCACAGGCGTTGCAACATCTACTCCATGCATGGCAGACTTATCGCCGCGAAGGCATCAGTAGCTGGGTGGCCGTTACTGAATCAGGGAAAAGGTTATGGTAGGTTGGGAGGGGTACGTA
contig01500	222	T/C	43/33	Yes	3	TTTTGTATTTCTGAATGAAGATTGGGTGGACTGGTGCAGTATTTTGCTACTCTGGTAAATAAGTTCCCAACATATTAGCAAACATTATGTACATTTTGAAGCCCACAGGCGTTGCAACATCTACTCCATGCATGGCAGACTTATCGCCGCGAAGGCATCAGTAGCTGGGTGGCCGTTACTGAATCAGGGAAAAGGTTATGGTAGGTTGGGAGGGGTACGTA[T/C]GCCGCAGTGATCATTTTACCTGCAAACCACCGTCCATGTAGGGCATTCACTGCAGCCATCGCTGTTGGGATAGTGGGGCATTTTACGTACACGTTGCCCTGAGGTGAGTTCTTGTCGACATATATATGGACAATTCCACCATGTTTGTTGCACTCCTCCATGACGTCATCTTG…
contig01505	321	A/C	8/7	Yes	3	ACGCCATCCTTGTTGAGGCCCATGTACCAGGCCCTGCCAGATTCGTGCTGCCGGTACAGTGTTGATGAGTAGATGACGTAGTAGTTCTCAAACACAGACTCCTTGAATTTCGCCTCTACTGTGAACAAGTCTGAGGTGTAGAGGAAGCCCTCTCCGTTCATGGCTGCGTAGAGGCCGGCCTTCACCCCCTGGATGGCTACCACCCGCAGCCCCACCGGGATGAGGTTAAACAGAGTGTAGTCGCTGTTCTCGtCCTTGGTCCCATTTATGGTGCCGTCCGGCTTCATCTGCAGGTAGAAGCCCTGCTCGCTGAACAGTCG[A/C]GTCACAATGCCCTTCAGCTGCGGCTCCTGCTCATCGCTGTCCGGTTTtGCTGTTCCTTCCTCCTTGTCTTCCTC…
contig01522	361	C/T	233/87	Yes	1	ATTCCAAGAAATCCTATATTTCACTCCACGTCTGTCTCTTTGAGGAATATATCAAGTGAGGTGAGAAAGCTGCGAGGGTCTGCAGTCGGGATGCCTGAAATTAATACAGATAACCTGGACGAGAAGCAGGTCCAGCTGCTGGCAGAGATGTGTATCCTTATTGATGAGAACGACCAGAAGACTGGAGCAGAAAGCAAAAAGAACTGCCACCTCAACTCTAATATTGACAAAGGCTTATTGCATCGTGCATTCAGCGTCTTCCTTTTCAACAGTGAAGACAAGCTGCTCTTACAGCAGAGATCTGATGCTAAGATCACTTTTCCAGGGTGTTATACCAACACATGCTGCAGTCACCCCTTA[C/T]ACACATCCAGTGAGCTGGAGGAGCTAGAGGCCAT…
contig01522	144	T/C	17/4			TGCTATGAGGGATGTAGGGTACTTTAGTCTTACTAGAGTTTGAGAGTTGATACTTTTtTTtAGATTTCTGTAAATTGAATAGAAAGAATGTGGTAGGAATGAAAATCATATGGAATTGACCCAGTTTAAAAAaGGAATGATTA[T/C]GAGGCTGTATTGATATATGATTTTTGTATAGCTTGTTCTGTATAGCATTTTTGTTTATGCAGTAGCTATATAAGTGCCTGACTGTCACTGAGGCTAAGGTTGTTATGAATGTTGTTTTTAGCGATCTGGCACTGTTTCCCATTGTATAGTAATGTAAaTGTATTATATGAATAAGCAGAATTTTtGTtGCGTTtGACTtCAATAAAaTATCTAATTaGGAAAtC
contig01533	128	G/A	4/2			CTGACCAGAAGACCGCCTCGTTTCCCTCTCTTTCGGAGTCGTTTTTTtGGGTCGCTGCATAGGATCCACTCCGTTGTCCTGTTTGTAAGGCAGAACACAGGATCCGCGTCGCGAAAAACATATTCTT[G/A]gTCGTACTGATGGTGAGTTGATGCTGATCTTATATTCAGTAGTTCTTCTCGACTGTATGTAATGAAACCTAAGATGACCTGGGGTACTAATGTAAGAAATAACACGTAAAAAAaCAAAAAaCTGCATAGTTTCCTAGGAACGCGAAGCGAGGCGGCCATCTCTGTCGGCGCCGgAAGTAGTATCAGTCACTATACTCACTCAGCCTCAAACTGGTCGGGTGTGAGGATATCAGTCACTGTACTCA
contig01716	51	T/C	6/2			aGCCAGTGGTCCGATCTCATTGATATCTACTTtGCCCCAGACAGCACTGA[T/C]GGTGCTCTTCTCTGCGTCTGTCCATTCAACCATGTTGTCAGTGTTtGTTTtCCGGTTTtGCAACAAGATtAAACAAATTAATGTctcc
contig01787	128	G/C	61/16			GCGCAGACATCAATAGGAAAAGTAATCAAGCACTCATCGGTTATCTGAGGCTCCTGTTGGTGGAAAGCTCTATCATCATGTTCCGCAACCAGTATGACAATGATGTCACAGTTTGGAGTCCACAGGG[G/C]CGTATTCATCAGATTGAATATGCTATGGAAGCAGTGAAACAAGGATCTGCCACAGTGGGTCTGAAATCTCACAGTCATGCTGTGCTTGTGGCTCTGAAGAGAGCTCAGTCCGAGTTGGCTGCCCATCAGAAGAAAATTCTACATGTCGACAGCCATATTGGCATCTCCATTGCTGG
contig01878	45	C/A	8/2			CTCAGTGcAGTATAGGTGTTCTTGATGTCATCCAGGTTCTGCAC[C/A]GCTCTGTCcAGTCCGTGCATCACGGTCTTTCCGTGCTTGGCCACGgcGGGGTTACCCATGATGGCAGCGGgTGTGGATAGGTTGCCGAAGGTGCTAAAGTGCCtCTGAGtCCATGg
contig01893	368	G/A	80/65			TTAAAAaGacACATGAATAACAGACGATCCTTACAACAGCTGTATACAACAGCCCCCAATGATCCTCTAGCTAGCACTACACTGACAAAGCCTGGTCGGACTTTCACACAGGCTCTGCATCCCAAATGGCACCCTACTCCCTaTCTAGACACCACTTGTCAAAaGTAGTGATCTATATAGGGAaTAGGaTGTCATTTGTGACgCgTACTAGGACTGgAGTTCAGAAGTCATCAAGGTGACACATCTAACTGGCATATTCACTCCCCAATAGCTTTAACAGCTACAGAAACCAAAAGCCTCCGATTCCCACAACAAACATTCAGCTGAACAGAACAGGAACCGACACATTGGTAGGGTCAGATCCAGG[G/A]TCGCGTGGTGCGTCTCTGGATTAAGGG…
contig01893	206	G/C	217/61	Yes	3	TCGCGTGGTGCGTCTCTGGATTAAGGGGTCAGTCTGAGTCCCCCTCTGCTGTGACCCCTATGGCTCCTACAGCTCCAGCCAGCTCCTCCTCGCTGCCTTTCAGACGATCACGGATAAGTTCAGCGATGGCCTTCTGTGTTCTCCTCTCAAGCTTCTCCAGCTTCTTCGCCACGTCTCGTTTCAAATCCCAGTCAGGCTTCCTGGG[G/C]gCTAGGTTGGCCAAATCCACTTCTTCGATGACTGACTCTGGTTTCGCTGCATCTAGCTGCTCCTTCACTTTCTCCTCCACTGAAACAGGTTTGGCCTTGGG
contig01893	102	C/G	151/94	Yes	3	gCTAGGTTGGCCAAATCCACTTCTTCGATGACTGACTCTGGTTTCGCTGCATCTAGCTGCTCCTTCACTTTCTCCTCCACTGAAACAGGTTTGGCCTTGGG[C/G]ACCTGTCTCTCCTTCAGCTCTTCATCCTCTGGGGTGTAGTTCCTCAGCTTCAGCTCTCTGTGTCGCTCCTCTTCAGCTTCCTCCTCGGCCCGGTCCCTCTTCCTGTCTGGTTCCCCGTCCTCTCCATCTCTCACTTGAAGTTGTCGACCTCTCAAAGCTTTAAGTCTTTCTTTCCTTTTTAATGCTTGTTCCTGCAGTGAACCAACCGATTGCTCCATTTTTGTTTCACGcTGTGTTGTCGTGGTTCGGAAaTCGATTCATAGGACtC
contig01974	70	G/T	51/20			GTACTTTTGGAAAAGTTTATTCTGAAACGACAGAGTGAAAATAAATATAACTGATGGGGgAGGGGCTTG[G/T]CGGCCGATCCACAATCTTTTCCAGCCAGCATTGCCGGCAAGATGATGACATGAGGTGGGCGGGGCAGAGGGTACAATCCCCTACTTGATGAGTGGTCACCGTCCCACCCCAAGAGGAGAAACATGCCCCAGGTGGAGGCGAGGCTCGTCATCTGACAGCGGAGAGGTCACTTCCGTAGAGAGGAGTAGTGATGAGTTGAAAAGGGGACGGACGAAAACAGAACAAACACAGAATGGCTTTTCGACATCCCATTATAGTCCTTTTCTTTCCTAGGTTGGTCTTTAGAAAAACAGTCCTGACACCATGGGGTCTGGGAGAT
contig01974	320	G/A	152/47			CGGCCGATCCACAATCTTTTCCAGCCAGCATTGCCGGCAAGATGATGACATGAGGTGGGCGGGGCAGAGGGTACAATCCCCTACTTGATGAGTGGTCACCGTCCCACCCCAAGAGGAGAAACATGCCCCAGGTGGAGGCGAGGCTCGTCATCTGACAGCGGAGAGGTCACTTCCGTAGAGAGGAGTAGTGATGAGTTGAAAAGGGGACGGACGAAAACAGAACAAACACAGAATGGCTTTTCGACATCCCATTATAGTCCTTTTCTTTCCTAGGTTGGTCTTTAGAAAAACAGTCCTGACACCATGGGGTCTGGGAGAT[G/A]GATAAGCTTTGGTTGCtGCAGCACTATCTTACACAGACAGGACGTGCTTGACGAATGCCTCATAGTTGATGCTGC…
contig02030	80	C/A	115/27			GATaaaacgAAAAATCATTTATTTATTCGATTGACATGTTTAAAAGACTGATTATGCTGGTGTAACAATGATTTAAAAT[C/A]ATTTGTTCACCCCCTTGCCCTCTCATCCTCAGAAGGGGTTGGACCAGATAAATGAACATTTCTCCAAGTCCCGCTTTGTCTCTAAGTTCAGCTTTGCACTGTGTTTATACAA
contig02030	113	C/G	164/43			ATTTGTTCACCCCCTTGCCCTCTCATCCTCAGAAGGGGTTGGACCAGATAAATGAACATTTCTCCAAGTCCCGCTTTGTCTCTAAGTTCAGCTTTGCACTGTGTTTATACAA[C/G]TTATATTTCCTGCAGAAGCATTTAATCAGTTGCTTTGTCTCCTCAGGGGTTTTGGGAAAGAGTGGCTTGCGGCAGATCTCTCTCCCATTGGGAAGAACTTTGCACcGACACTTACGGAGCACGTCCCTCACAGACCATTTGgTAGAAGAGACTGTGTTGTGGCACCAAATGGAGACCAGAAAGACCAGTAGGAGAGCCACACAGATGAGCTTGGACATGATGATGGCAGCCGTGGA
contig02030	237	T/C	136/53			TTATATTTCCTGCAGAAGCATTTAATCAGTTGCTTTGTCTCCTCAGGGGTTTTGGGAAAGAGTGGCTTGCGGCAGATCTCTCTCCCATTGGGAAGAACTTTGCACcGACACTTACGGAGCACGTCCCTCACAGACCATTTGgTAGAAGAGACTGTGTTGTGGCACCAAATGGAGACCAGAAAGACCAGTAGGAGAGCCACACAGATGAGCTTGGACATGATGATGGCAGCCGTGGA[T/C]ACTGGACAAAGTAGAGCAGTGCTGTCTCTTTTCTTGGTAATGTGTTCAAGTGGAATAGTAGTAGTAGTAGTAGTAGAAGTGTCTTGGTCTTGGGAGGAAAGCTCAGAGCATCTGCTCTT
contig02030	120	C/T	19/6			ACTGGACAAAGTAGAGCAGTGCTGTCTCTTTTCTTGGTAATGTGTTCAAGTGGAATAGTAGTAGTAGTAGTAGTAGAAGTGTCTTGGTCTTGGGAGGAAAGCTCAGAGCATCTGCTCTT[C/T]TCTATCCGTAGCCGTTCAATTTACATTATAATCTCAGGCAATAATCACCTCTCTATGCGTCTTATTTGTGTT
contig02030	73	G/A	15/5			TCTATCCGTAGCCGTTCAATTTACATTATAATCTCAGGCAATAATCACCTCTCTATGCGTCTTATTTGTGTT[G/A]CAGCCAGAGAGCTAGATAGATAAGTCTGGACaGGTTTTatGGGtcTTTTTGTTTttCtcTGCcACcATGcATGCCcTAAcaTCTgATatGCgAT
contig02032	115	T/C	3/2			ttCCTTTTTCTGTGGCTTCCCTAAagTGTCTACAGCCTTTAGACGTAGTTTCAGGCCTTtATTTTGAAGAATGAGCgtAAACGTCCACATTGCgTAAGTagtcAGTTGTTGGCT[T/C]tCAGtGTGATTTTtGCGCAAAAAGagAGGtagCCATTTTtCcTCCC
contig02068	49	C/T	6/2			CAGAAATCGGGTTGGTGTCACGTCACATGAAGTCCTCGTAGTCTTGTG[C/T]GTAACCTCCATCGAACTCTCCGTAGTCCGATAGGTCATCCTTCATCTTGGACTTCATCCCTCCGGCAGCAACCACACCTTTCTTTTTCTTCTTCCCTTTATTCAGCTGCTTTTCTTGTTTCTGTTTTTCACTTAGTAAGACTGTGGGAGTTGCTGACTTTCTTCAAGTCCTCTACCTCCAATGAGACAGAGGTCTCGAAACAAGGACTCCAGGAAGCcGGAATAGTGTATTGAaGTCTCAAAAGGTGATATCTTGTCTTTTAACAACTTTTCAAACTCTGTGAACTCATCTTTAGAAGACGGGCTTATGGCATCAATTCCTTTCACGTTGTTGACG
contig02074	441	T/C	22/12	Yes	3	TgAcAGACCAACGTCAACATGAAGGGTTTtATGCtAaTGTTCATGGGAATAGgCcACCTTTATGAAGCATTTgcTGTGACTCActCCCTGAaGCATTTCTACActGCATCTTCTGAAgtttatAAcTTCCCAGAGTTTaTGgTTGTGGGGATGGTGGATggTGTTCAGATGGTTCACTATGACAGCAACAGCCAGAAAGCGGTGCCCgAaCAGGACTGGATGAAGCAGACAGACGCAGAGTTCTGGGAGAAGGAGAGAGAGAATTTCTTTTATTCCCAGCAGTCATTCAAAGCTGAAGTCGCTACTCTAAAGCAGCATTTTAACCAAAGTGGAGGAGTCCACATTCTCCAGTACATGTATGGCTGCTCACGGGATGATGAGACTGAaCAGACAGAGGGG…
contig02296	98	C/A	3/2			GCCGCctCTACACTCTAACCACtAGGCTACCCTGCCgCctCTACACTCTAACCaCtAGGCTACCCTGCcgCctCTACACTCTAACCaCtAGGCTACC[C/A]TGCCgCCTCtACACTCTAACcACTAGGcTACCcTGCctCCTCTACACTCTAACCACTAGgCTACcTGCCaCCTCTACACTCTAACCACTAGGCTACCTGCCaCCTCT
contig02309	77	G/T	33/12			CTCTCTAAGCATTTGAGAAGAGTGGAAAGGTCTGATCACCATGGCAGCAAACATCATAGTCCACCAACAGGTGGCA[G/T]CACCTGCTATGAAAGGCTGGAACACTGGCCTTTTTGACTGCTGTCAAGACATGAATTCCTGTTGTTATGGTTTCTGGTGCTGTCCTTGCTTAGCCTGCTCCACCACGGGAGAGTTTGGAGAGAGTACCTGTCTGCCATTAGTGGACATCATTGGCCCTGCTTGTATGGTTGCCTTTGGGGTGCCCATCATTGTGCCACCCGCAAGTCTGTCCATGCGGGTTGCTGTACGCCACAAATATGGCATTCAG
contig02326	78	C/T	38/8			CTGACTGACGCTGAGACCAAGGCTTTCCTGGCTGACGGGGACAAAGATGGTGATGGCATGATTGGAGTTGATGAGTT[C/T]GCTGCCATGATCAAGGGATAAATGAAG
contig02496	52	G/A	4/3			GGAACGGTAACGCAGACGCGCTGTCCCGACACGACCAAGATGGTGCGTCTG[G/A]AGCCAGACCCTCCGGTGCGGTCCTGGGGGGGAAAGTATGTGGAAGGCCCACCAGAGGGCAGGCTGGGCTCACGGATAGTAGCCCAACAAGGCATGGGAGAC
contig02499	189	A/G	82/63	Yes	3	CCCCCAATTTGATCACCTGCAGGATTTCCTCCCCCGATGACGTTGACGGTCTGGATGGAAGCGTCGCCGCCGATCTGCAGGGCGTTGACTCTCTCcACTGGAATACGGTGGTTGAAcGTATGAAGGTCTTGTCCGTTCACTGTCACCTGGTAACCCTCCTGGTTAATGATGATAACCATCTCGAAGGC[A/G]TCTCCCTTGCTAAAAGGCATGTTGTGGATCTCCTCCTCTGAACCCCATTCCCCTTCCTGGCAGCTGTTGAACACCACCTTGTCCCAGTTGTCGAAGCGAGGGCTGAAGTGAAAGCCGATATCACTGCCCTCAGATTCTCCACACTGCAAGTTCATGTTGAACCTGGTGATCTCGTGAGGGATGACTCCCTGGATGTAAACAGACAT…
contig02510	68	C/T	22/6			GACACTAACTAGCTCCTCCCTCATACAGCCTAATTTACCACAAGCTGTAATTAAAATACATTATAGA[C/T]AGCTCTAAAACGACTCATGTCAATTTACTGGCCGAAGAAAGTATTTGTCCAGCGTGTTTTGCTGCCGTGACCCAGCTAAAGCCTTTAGAAGACCAGGGGTTTAGTGTGACTGGCCATGACACACAGTGGCTCCACTGTTTGGTAAACAACTATCTATTGGAGCTACACATTGTCTTGAGACACGCAGCAATTTGGATTAGCTAGTTAGGTTGTTGACATACTAGCAGGTGCCATACCATTGCACTTGGT
contig02510	250	G/A	16/4			AGCTCTAAAACGACTCATGTCAATTTACTGGCCGAAGAAAGTATTTGTCCAGCGTGTTTTGCTGCCGTGACCCAGCTAAAGCCTTTAGAAGACCAGGGGTTTAGTGTGACTGGCCATGACACACAGTGGCTCCACTGTTTGGTAAACAACTATCTATTGGAGCTACACATTGTCTTGAGACACGCAGCAATTTGGATTAGCTAGTTAGGTTGTTGACATACTAGCAGGTGCCATACCATTGCACTTGGT[G/A]gAAGATTTGGTAAAGTAGCCTGTGTAATGCAAGTGCAAAGTTACAATGTTTCCAAACTATTGTTGTCATAGGGTTGTCATAGGGACACTAACCCTGCGCTACACCACAGAGGCTTGTTGGCATGGTAACCTTTTATATTTTTTCT…
contig02513	29	T/C	5/2			TCTGAAAAaaaGCAAATTAACTAAAAaT[T/C]cATCACACATTTATGACAGAACACTAATAGAAATGCTAAAGACCTCTCTCGTTGGCTATACGGTATATTACGTGACAGGTGCGCTTAAAAATGTTTGTAAATTTCAAGAAAaCATCCCCcTTTTTcGGTGTTAAATTTGGTCGCTGAGGTGTATTACTGGCCTATAACATAACCTATTTTATGTTGATTAAACAaTAAAAACCAATCAAACTGCATGTGATTACCATAATCAAACAGCAAGTTATGGCCACTAATATCGCCAACACTAACATATTCAGTAGGCCTACATTGTTTTATtGTTAAAGAAGACACCCATCTGTTTGCGAACATAGGCTATATTTTGTTGAATTTACATTGCATGTACCA…
contig02515	465	T/C	43/17	Yes	3	CTGGAAAGCGCATCCTCCATTAGTGAAAAGACCTTACGTCAATTCTGAACTATGGAGCGCTCAAAACAGTGTCACGATAATGAAGCGGACAGTAAACCGACTACGAACGAAAGTTATATTAATGGACACTTGGTAAAAAAaGACAACCAGATCTTGGTAGGCCTaGCTCAAGGGACGGGGACGGCCGGTGAGtCGAGTTCGCACACAGGGTCCTCGGTGGTAGAGGGCTGGAAGCATGAGCGCACCCGAAGTATGGAAGACAACGAGATCAACTTGCCTTGTCTTGCGGCTGCCTACACCACTATTCTCCGGGGGCTCGGGGAGGACCCGCAAAGACAGGGACTTCTAAAAACTCCGTGGAGAGCCGCTACTGCCATGCAGTTTTTCACCAAGGGCTAC…
contig02517	28	A/G	6/2			TtAGTGTGATGCTTGCAGtGCCATACA[A/G]TACAACACCAACATCAGACCAGTCACTCAACTGCAGGTATACGGTACTAGAaGGACTATGTACAGAAATAAATTCCTAAAATATTGCACTTGTTGGCCCATTGCATCACACAGCCAAAGCTaTGAAGATGCACTTAATTCTATATCTATAACATAGATAACATACACCCTTAGATATATAAATATAGATAATTCAATGTCTTCATGCTACTCTTCTTTTttgAACCTtCCATTTTCTATGCAAAGACACGATGTAAAACAAActACAGACAGTTTTCTTTGTTGGCACAATTAGTTATCAAATGTTTTATGTCCTTATTCCCCTATTATAT
contig02521	233	A/G	8/5			AGAATTTctcAAATCAACTTtATATCATGACTATTATAAGTACAGGAAATACAGCAAATAGATAGCTCTGAGTGTAATGTTTGAAAGTGCTTCAGTTGTCATTGGAATATAGAGATGCAAAATAATCTACAAGTGTACATCTTGTCTGTATACTTTGAAGTGCGTCACCACTaGTATGCTACATAAGGTTATACATTTCCTTGGAAAAAAATCCACACCAATATTCTACACC[A/G]CGTAATAGCATTGAGGGGAAAAGGCACATTTGTGATACAGCAGTCACATTACACTTGCAACGTAAGAGACATTCCTTTCTGTGAGCCCAAGGCTGCAAAAGTGGTGGTGGTGGTGAGCAGTTTAACTCAAGGTAACCTCCTTGTGAAAAATGTCT
contig02521	156	G/A	34/15			CGTAATAGCATTGAGGGGAAAAGGCACATTTGTGATACAGCAGTCACATTACACTTGCAACGTAAGAGACATTCCTTTCTGTGAGCCCAAGGCTGCAAAAGTGGTGGTGGTGGTGAGCAGTTTAACTCAAGGTAACCTCCTTGTGAAAAATGTCT[G/A]CAGCTGCTTAGGGTTCCCACAGTATCTAAGACTCCTCCCCCTCACCTTGCCTCAGATAAGAACGTGAATCTCAATTTTGCAGGTTGCGAGATCAATAAAGAGAAAATTGCACACCTTTTGTTCAAGAACACTTCAGCCAACCCCGCTGGAAGCAAACCACCCCAGTAAAACAATCATTTGTCTCCCTCCTCTTACACGCAGCCAGCCTTTGATAATAGCTTCGATTTTACTCTGCATCC…
contig02521	336	C/T	145/46			CAGCTGCTTAGGGTTCCCACAGTATCTAAGACTCCTCCCCCTCACCTTGCCTCAGATAAGAACGTGAATCTCAATTTTGCAGGTTGCGAGATCAATAAAGAGAAAATTGCACACCTTTTGTTCAAGAACACTTCAGCCAACCCCGCTGGAAGCAAACCACCCCAGTAAAACAATCATTTGTCTCCCTCCTCTTACACGCAGCCAGCCTTTGATAATAGCTTCGATTTTACTCTGCATCCATAACCCAGGCACCTCTCCTCCCACCTCGACATCTTCCCTCCTTCCTATTCCTCACTCCCTTTCACCATCTTTCTCCATTTGTTCCCCTACTTCTC[C/T]TCTCCATCTCTTGGCGCGGTCACACCAGTGGTTGTTTGTCTCCATtGGTAGAGGCCAGA…
contig02521	265	G/T	125/76	Yes	1	TCTCCATCTCTTGGCGCGGTCACACCAGTGGTTGTTTGTCTCCATtGGTAGAGGCCAGAGACTCAaCACTGGCTGTGTAGATGGGCTTCTTCTGAGAGTGGTCATCAATGGGTCCCTTGGTGCTCTTGGCCTGCTTGGCCCTGCGGACCAGGAAGACGGTGATAGACAGGATGAGCACCAGGAGAACCGCCCCCGCCACGGAGGTCATCAACACCAGGTTGGTGGAGTCGTACCAGGCTTGGTTGAGACGGCCGTTGGTGGCTG[G/T]CAGCACAGTGATGGAGATGGTGCTGCTCTTCTTCAGGCTGGACAGGGTGGGGTGCTCAGCCATGCAGGTGTAGTCTCCACCATCCTCCATCCTCACATTCTTCAGCCTCAGCTTGGAGGAGGGCACGATC…
contig02523	29	G/A	3/2			AAaGGTGAGGACTCCGGCCGCAAAACCT[G/A]AACCTATAGGGGAGGGTCTGGGTGGGTGTCTGTCCGTGGTGGCGGCTCAGGCGCGAGACGTGGACCCCACTCTAGCATAGTCTTTCACCGCCTCCTTAaCCGCCTCCGTGGCCTCTTAAGAGCGgCGACCCTCGCCGCGACCTCGGACTGGGGTCCGAATGCTCCCCGTaGCC
contig02526	269	G/A	90/19			ATTCTCCTTTACTCATCTGGGCACACAAAACTTCCACACCCAAATAGTTATCACATAAAAGTCCCATGGGAGGAACAGAAATGTCCATGATTTTGTGGACAAACTATTCAGTTCCAGTCCTCTATGGCTTGAGGACCTCCACGTCTTGGTTTTCTGCCGCTACCTGCAGCTCTTTCTGCTTGTTCATGTAGCGGTATCCCCGCATGGTGCACAGGTATCCCCCGTAGAGTGTCAACAGCATCATCGAGGCAGAAAACCCCCGGTATCC[G/A]AAGTCGGCGAGTCGCTTTGCGGTGGTCAACATGATGATGGTGTTCCTTGTAAAATATGACCCTCAGTTTATTGATACCCTTCTCAATGTCAACACACCTGGCTAGCTAACTTCTTCCGTAACTGAA…
contig02527	157	C/T	47/16	Yes	3	GAAGATGTTCCCCTTTGAGATTGTGGTGGGGATGAATGGGCGGGTGTGGGTCAAGTCCAAGACCATCCAGCAGACCCTCATCGTGGCCAACCTGCTGGAGAGCTGTGAGAACATGACAGCCCAGCAGCGACAGACGCTCTTCAGAAGGGTGGCCGA[C/T]GGATCCATCTAGGCTAGGGGAGCACTCTGCTCCGGAGAAGGATGTTCGAGAACTGT
contig02527	57	C/A	53/13			GGATCCATCTAGGCTAGGGGAGCACTCTGCTCCGGAGAAGGATGTTCGAGAACTGT[C/A]TGAATTAATGGGGTTTGTCTCAATCATTTGAAGGCAAGGAGGCATTGGTGTGGTTGTCTCCTTTCCTTGTCTCCTCTCCTGACTACTGAGCTAAAAGTGATGAATGAATCACAACTGAGTGATGAATGCAGTGTAGTTGAAACTTATCAAGTCAAAGGGGATTTTGACCCCAGTGTGTTTGCGCTGTGTGAATAATC
contig02527	198	T/A	16/4			TGAATTAATGGGGTTTGTCTCAATCATTTGAAGGCAAGGAGGCATTGGTGTGGTTGTCTCCTTTCCTTGTCTCCTCTCCTGACTACTGAGCTAAAAGTGATGAATGAATCACAACTGAGTGATGAATGCAGTGTAGTTGAAACTTATCAAGTCAAAGGGGATTTTGACCCCAGTGTGTTTGCGCTGTGTGAATAATC[T/A]GATTTTTTTTTACATCTTTtGTTTGTCAACTACATTTGAGAAATAAATAAtgAaTCTGGGTTGATTAAAAATAAGTGCTCCTGTTCAAACCAGTCCACAAGGGGTCACCACTTTCAGTTACCTTTGCTAGCATGATAACTGGAACCACTGATATAGTAGCACATATTGGTCATGCCAACTGTAGAAGCATAAACAAT…
contig02531	37	A/G	215/82	Yes	3	TGGTAGGGGTTCAGGATAAGTCACATCCAGTGCAGC[A/G]GCTCTGATCACTTTCTTCAGGAGGGCTTCCACCAACGCATCTTGGTCTACAACGAGGCCTCTACTGATGTTGATGAGAGTGCTGGTAGGTTTCATCATGGCTAGTTCCTTGGCACCGATCAGTTTCTGGGTGGCAGGTGACAGGTTCACCACCACCATCACAAAGTCTGACTGCTGGAGCAGATCCTCCATGTTGGCACAGTACATCGCTCCCACTGCTCTCTCTTCCTCTTTCCTGCGGTTCCTGTTATGATAGAGGATCTTCATATCAAA
contig02531	273	C/T	165/123	Yes	3	GCTCTGATCACTTTCTTCAGGAGGGCTTCCACCAACGCATCTTGGTCTACAACGAGGCCTCTACTGATGTTGATGAGAGTGCTGGTAGGTTTCATCATGGCTAGTTCCTTGGCACCGATCAGTTTCTGGGTGGCAGGTGACAGGTTCACCACCACCATCACAAAGTCTGACTGCTGGAGCAGATCCTCCATGTTGGCACAGTACATCGCTCCCACTGCTCTCTCTTCCTCTTTCCTGCGGTTCCTGTTATGATAGAGGATCTTCATATCAAA[C/T]GCCTGGGCCCTCCTGGCCACCTTGTATCCTATCCTCCCCATACCGATGATGCCCAGGGTGGCCCCGCTGACGTCCATACCCATGGAGCTCTCTGGCAAGTCCTCATTGTTGTGGGTTAGGGT…
contig02531	138	G/A	166/64	Yes	3	GCCTGGGCCCTCCTGGCCACCTTGTATCCTATCCTCCCCATACCGATGATGCCCAGGGTGGCCCCGCTGACGTCCATACCCATGGAGCTCTCTGGCAAGTCCTCATTGTTGTGGGTTAGGGTGTAATGGTGACCTTC[G/A]ACGATCTTCCTTGCAGACGCCAGCATCAAACCCATCCCGATGTCGGCAGTGGCGTTGTCAACAACATGAGGGGTGTTGCACACCTTCACCCCAAAGCTGTTGATCATGGGTATGTCCAGATGGTTCACTCCCACCCCTCCGTTAACCACCACCTTGAGGTTAGGCAGAGACTGCATCAGACCTCTGTCAACTTTCAGGGTAACGCCCCATACAAACACTGCTTTGACCt
contig02531	230	G/T	63/27	Yes	1	ACGATCTTCCTTGCAGACGCCAGCATCAAACCCATCCCGATGTCGGCAGTGGCGTTGTCAACAACATGAGGGGTGTTGCACACCTTCACCCCAAAGCTGTTGATCATGGGTATGTCCAGATGGTTCACTCCCACCCCTCCGTTAACCACCACCTTGAGGTTAGGCAGAGACTGCATCAGACCTCTGTCAACTTTCAGGGTAACGCCCCATACAAACACTGCTTTGACCt[G/T]TTCTGACAGATTCTTCTGGTCTAGCAGGAATGTCTCGTATGGGATAATGGTGAAGTGTTTCTCGACAACAGGTGCAAAGCATTTGTAGATGCCTCCATGTGCTCCG
contig02531	107	C/A	36/21	Yes	2	TTCTGACAGATTCTTCTGGTCTAGCAGGAATGTCTCGTATGGGATAATGGTGAAGTGTTTCTCGACAACAGGTGCAAAGCATTTGTAGATGCCTCCATGTGCTCCG[C/A]AGGTAGTGGCCAGTATGCAGGGCTTCTCCATGTTGATCAGTTGGGATATTGTGCGCGTTCCTCCAAATGACAGCAGTGGAGTCTTCGATCTGTGTATCAAATGGAACATGTCATGTCTGTCTGACAGCCAGGCGCGATTC
contig02532	256	C/A	11/6			ATATAAACAATACCCCCACAATTTTCCCcTCATTCTAACATACTTGGCTGCTACACTAcATGCAACATTTTtGCTGATGTAGCAGCGCCAACAGATTtCcAAGGCTCTTAGTCTCCCCCTGCAGCAGCTGGGCGgAATAACAAAGATATCATTACTCACATTCATCTTGGTGATCAAATCAGACTGCCATTACTGTAGATAGGCCATTTAATGAATTTACATCAAATATACAGAGAAATTGACAACAAAAAGCAT[C/A]aTTATTCCTGATACaTGTGTACAATTATTGTAGAACAAACTTTAACATGATTTGTTAACAAAAgATTATCGTTTGCTGTGAGATGAAGTCATGGGCTTCATATCAGAACCAGGTTCCTTTTTCTGGAGTAAGCAGCCAG…
contig02532	197	C/A	33/14			aTTATTCCTGATACaTGTGTACAATTATTGTAGAACAAACTTTAACATGATTTGTTAACAAAAgATTATCGTTTGCTGTGAGATGAAGTCATGGGCTTCATATCAGAACCAGGTTCCTTTTTCTGGAGTAAGCAGCCAGGCACAACCTGCCCAGGTTAAAATGTTAAATAACTGTTTCATTGTTTATGGTTTATTT[C/A]TTTTCACAATTCATCCACGAAGGGTGTGTTGGCGAGGTGTCCGCTAGCTGCCATCGATTTCTTGCCGTCCACAAACTTTCTCGCAGCGTTGACGACGTCTGCGTGGCTGACAGAGTCGATGCTCTGGGTAACTGTCTCTGGTGAGTGGTAGGCTCCGCTGGACAGAGCCTGGGCCCCCATCTCTTCCAGCAGGCCCTC…
contig02532	447	G/A	194/48	Yes	3	TTTCACAATTCATCCACGAAGGGTGTGTTGGCGAGGTGTCCGCTAGCTGCCATCGATTTCTTGCCGTCCACAAACTTTCTCGCAGCGTTGACGACGTCTGCGTGGCTGACAGAGTCGATGCTCTGGGTAACTGTCTCTGGTGAGTGGTAGGCTCCGCTGGACAGAGCCTGGGCCCCCATCTCTTCCAGCAGGCCCTCGGAACTCTCCATGGACATCAGGTACTCGGCTTTCAACTGCTTCTTTGCTCTGGTGACATCGTCCTCGGACACGCCTCCCTTCGCAACCCCTGTCACCTGGGCGATGGCAGCTTTGATCACCTCTCCTGCGGAGTCGGCTTGGGCGATGGAGTAGACTCCAAAGAGTCCAGAGTCAGCGTATGTGGCATTGAAGGCTGTGGCA…
contig02534	299	G/T	15/10			CAAAAATCAGTTTTATTtCAGTCGCAGcAGTAAAAaTCTGCCAAACATACAAATACAAGTACTAACCTCCAATGAGGAGCAACAGTAcTTTGATGCATTGCAAAAGTGAAGAAAATGATATTTACAAAACATTGCACTAAAATTAAGGAACCACAAGGATTGAGAAGTAACcAGTGATGCAGAATGATTTTCATagTCTCATCACAAAATACCATTTTGGAGTGATGCAAGGTTGCATTAGCAGAACAATAGAGCAACCATGTAAAGCAGAAAGATATTACATTTCATCCCAACAAAA[G/T]AGATTGTGCTGAAATCAATGACTCCGATGATACGTTACATTTTCTAACCAACTCTGTGGCATTACTTTCAGCATCCTATTTCAAAATGTGACAGAC…
contig02534	149	T/C	25/6			AGATTGTGCTGAAATCAATGACTCCGATGATACGTTACATTTTCTAACCAACTCTGTGGCATTACTTTCAGCATCCTATTTCAAAATGTGACAGACTACTTATTAAGCAGTTAAACCATCCTGTACATATCTAATAGGCTAGGTTACC[T/C]CAAAAGGTTTGTACTTATATAGCCTCTTTACACTCTTTTACTTCGCTCCACTGCTTGCCCAAACATTTGGGACACATAATTCAATGGTCTAAATTCAATCTAATGTCACAGGCGTCAACCCTTAACAAAAGACTGTTCTGTTCTGTCCAGATCATTCAACAGGATCTGTCTG
contig02534	173	G/A	39/12			CAAAAGGTTTGTACTTATATAGCCTCTTTACACTCTTTTACTTCGCTCCACTGCTTGCCCAAACATTTGGGACACATAATTCAATGGTCTAAATTCAATCTAATGTCACAGGCGTCAACCCTTAACAAAAGACTGTTCTGTTCTGTCCAGATCATTCAACAGGATCTGTCTG[G/A]TTCTAGCCAGACAGCAGACTGAGCGGTGTTCTGTTTCACGCCAGTGCTGCTGCATTTTGACCTGAGAACAAACTGTCTCTTCGATTTTCAAAAGAGGTTTCCCTTTTCCcGTCACTCCTTAACCTGAGGAACGATACAGTCCGTCTCATGTAAAGCCAACGAATGGCTGATGTTTGTAGTTACTGTAT
contig02534	189	A/T	38/15			TTCTAGCCAGACAGCAGACTGAGCGGTGTTCTGTTTCACGCCAGTGCTGCTGCATTTTGACCTGAGAACAAACTGTCTCTTCGATTTTCAAAAGAGGTTTCCCTTTTCCcGTCACTCCTTAACCTGAGGAACGATACAGTCCGTCTCATGTAAAGCCAACGAATGGCTGATGTTTGTAGTTACTGTAT[A/T]TTGGCTTCTTGTCGCACAGACTTCAGATGAGTTAAACAGAAAGGTCACCGGGGGAACCATGCAATACATTCAGATGAGTTAAACAGAAAGGTCACCGGGGGAACCATGCAATACATTCAGATGCATCATGCTAAGGCAACGCCACAGCGTCAGCGAGTGGGAGATGTTGCCTTTTCTTTT
contig02534	181	G/A	24/10			TTGGCTTCTTGTCGCACAGACTTCAGATGAGTTAAACAGAAAGGTCACCGGGGGAACCATGCAATACATTCAGATGAGTTAAACAGAAAGGTCACCGGGGGAACCATGCAATACATTCAGATGCATCATGCTAAGGCAACGCCACAGCGTCAGCGAGTGGGAGATGTTGCCTTTTCTTTT[G/A]CAGATCTGATTTAGACCTAATATGAATTTTCTCTGAAGCTAATTCATTACTCCACACATCTGTT
contig02534	65	C/T	21/5			CAGATCTGATTTAGACCTAATATGAATTTTCTCTGAAGCTAATTCATTACTCCACACATCTGTT[C/T]CAACACTCTCTTTCAGACAGAAAAACACAGATGTCTAACAGGGCTATCCTATACATCTACTGTATACTAGATGCACTCCCATACCTGACCTAGCACAGCCAA
contig02534	103	A/C	19/5			CAACACTCTCTTTCAGACAGAAAAACACAGATGTCTAACAGGGCTATCCTATACATCTACTGTATACTAGATGCACTCCCATACCTGACCTAGCACAGCCAA[A/C]GGGTCAGGGGACGTGAGTAGCATTGTTTTCTCTGGTAAGCCCTTAACACCCAACTGCCGCACTTCAATATGAAAAAGAAAGCAGAAAAGGCTATGAATTCCAAAGCTCATAAAATCACCCTCTCTCATTAACGTTGATTGATACACATCCCATTGCTATAGCAGGGGGTCAGCCCATGATAATGTTTTCTTAGATATTAAATGCACTATTTCTCAATGAGCATCCCTGACATTCACATTTGTACACAACCATCACCAgATGGTCTACACATGGAGTGAAATTAGTCCTCCTC…
contig02536	291	C/A	23/7	Yes	3	ACTATGAGTTCTATGGGAATAGGCAGAGGTAGTTTCTTCTCATAACAGGAGTTGAGTTCTTTGACCACTATGAGGACCACCAAGGCCACTAGACTAACCACCAGGGCCCCAATGTTAGTCTCTGGCAGATGTCTACAGATGTCTATTAGGATATAGACCTGAGACAGTGGTCCGGAGAAGCGTGCAGGGTGGATACCAAAGATGTATTTGAGTTGTGAGACGACCACGTGTGTAGCTGCTCCTGTTGTGTAGCCACGTACCAGGGGCTCCGAAAGGTACGTCACCACGAA[C/A]CCAAACCGCACCATGCCCAACAGGACCTGAAAGAGCCCACTCAGTACAGTGGTGCTGGCTGCTATCTGAACTCTGTAGGCGTCGCGGGCTGTCACATCCAGAAC…
contig02537	182	G/T	8/3	Yes	1	TAGATGGGAacGTCTGAGGCCCCTTGCAGCCGGAGGCTGTGTAGcACGGCGTCGTGGACCGTAGTGAaCAGACGGCTCTTAGGGATGGACTCAGAGAAGAAGCTTGCTCTGGATAACTGctCCACCACACAGACTTGGCATCCAGCTAAATAGATATCAATGTCAATCTCTCTATAGTCTC[G/T]gAATATGTTATTCAGCATCATCACAGTGACGGTGTCTACAAAGCTGGCTGTGGAGAGATCCAGGATGATGGTATGTGTTTTGGAGCTCCTCCCTCTCTTCTCTTCtCcTACGGTACTGGACgTCTGGGTTATGGCATCATCGCCATGACTACCAGTCTCAGAGCCCAGGTCCAACCC
contig02537	178	G/A	13/3	Yes	3	gAATATGTTATTCAGCATCATCACAGTGACGGTGTCTACAAAGCTGGCTGTGGAGAGATCCAGGATGATGGTATGTGTTTTGGAGCTCCTCCCTCTCTTCTCTTCtCcTACGGTACTGGACgTCTGGGTTATGGCATCATCGCCATGACTACCAGTCTCAGAGCCCAGGTCCAACCC[G/A]GTCCATTGCTGCTCGTAGGCCCAGTTCACCTGTCCATTAGTGGGTCTGTCAGTCAGGGCGATGTCTGTCCTGTTTTCCTTCAGGTCAGGGGAGCCCTTCTCTACATCCACCTTGtCCTCTGGGTGGACTGTACCATTGGGTAGGTGTCCATTCACACCATTCTGTTTCTTTTCTTCTTTCTTGTCTTTCCTCTTTTGTTTAGCATCTCTTTTCTTCT…
contig02537	412	T/G	13/11	Yes	3	CAGCTTCCCAACGTCAATACCGCTCTTCTTCTGCAGTGCGTCCaGGTATAACTCAGCGTTGGTATAGTACACTGTGGTGGAGGAACGGAAGATAGTGATACCTGGGATCTCTTTTGCCTCTTCGTATGTGTCTGTGTCCAGGTAGAGCTCAGTCCCAGGAACCTGCCCCAGAATAGAGTACCGTGGCAGCTGTGTTCTGAAGATGACAGTGAGCAGAGAGAAGGCGATGGATGCAGCCAGGCCCAGGTCCAGGTTCAGCAGGATAGTGCACACCAGCGTTACCAACCACACCAGCAGGTCCACTGTGTTGCTCTTCCAGAGTGCAGGAATGTCTAGGTACTGCTTAAACATGCCTTTCAGGTTTACAAACACTATGCAGGACAGGACAGCCTTGGGTAG…
contig02538	59	G/A	3/2			GACGACAACCGTTACAGAATCACCCACCACCAAAGGACCAAGCAGCGTGGTAACGAGa[G/A]gCAGCGAGATCTGGACCATGTGACAACTTGGGAGGAGGTAGAAAGGTGGTCGGTCGACCCAGGGAGAGTGCCGGAGCCCATCTGTGATTCTCTGGAGCAGTGtGAGGAGGGTTACATGAGAATGGAGTTGGCAACTCGAAAGCAGCTGGCAAGGCAGCCCCAAAAATGTATTGGGAGGGCGgAGGCACACAGGgAGTGTGGCTAAGTtATgTAGGAGAacTGAGCCAACTCCctGTGCTTAgcGTGGAGAGAGGTtg
contig02541	91	A/C	5/4			ATTAAAAaCTTTAATTCCAGTAATTTTACATCcTTTACTTTAGAGCTTGAAAGATGCCTCAAGGGTTGCATGTGTGACCTCTGTTAATGT[A/C]aTTTTCTTCTTACATCTTCAAAGCGGCATATACAATGAATGTAAAGAATTCTCTAACAACAATAGCCAGCATTTAGGTCAATTAATAAAGGAATATTACATATAGTATAAGGGTCAGGCCAGCTAAATAAAATGACTAATTCAACATCACCAAT
contig02541	155	C/A	7/2			aTTTTCTTCTTACATCTTCAAAGCGGCATATACAATGAATGTAAAGAATTCTCTAACAACAATAGCCAGCATTTAGGTCAATTAATAAAGGAATATTACATATAGTATAAGGGTCAGGCCAGCTAAATAAAATGACTAATTCAACATCACCAAT[C/A]ATTCTAGATTTCAAATAGGACACCAGTTTGTAACCTCTACTTGCAGGGGAAGACATATTCTGTCT
contig02542	75	C/T	20/16	Yes	2	CTGCCTGGTCACTCGGCTGGTAGTAGTCGTAGATCTTGACCACCGCTGGCTTTAGATTTTGTACTGGGAGCTCC[C/T]GTATGATGTCCAGGGTGTGTTTCAAAGGCAATAGTGATGGTAACTCTGTCAAGTACATTAACACATGGTCATCTTCAGTATCAACACGATCCACTaGAAATGACCTCCTCAGCCTCtCCAAAGAGTCTGGGTCTGGAGCAAATCCAGACAGCATTTTCAAATCCACAATAATCATATTGGTGGTCAGCTCCTTTCCAGAATATTGAGACTCGAGGTTCAGCGTGACTCTGGGTCT
contig02542	236	T/C	40/23	Yes	3	GTATGATGTCCAGGGTGTGTTTCAAAGGCAATAGTGATGGTAACTCTGTCAAGTACATTAACACATGGTCATCTTCAGTATCAACACGATCCACTaGAAATGACCTCCTCAGCCTCtCCAAAGAGTCTGGGTCTGGAGCAAATCCAGACAGCATTTTCAAATCCACAATAATCATATTGGTGGTCAGCTCCTTTCCAGAATATTGAGACTCGAGGTTCAGCGTGACTCTGGGTCT[T/C]AAAGAGTTGCTGTTGCAGTCCACCTCTGTCTTCACCTGGATGCTGAGCGTTGTGCTGTCAGTAGGAGTAGGGATGTTGTAGTGGAGCGCCACCTGCACTGAtGCACAAGCACTGCCCTTCACTTCCACCGTGTACTTCCCTTCTGTGTCCTGCAGCGCA…
contig02542	400	G/T	27/16	Yes	2	AAAGAGTTGCTGTTGCAGTCCACCTCTGTCTTCACCTGGATGCTGAGCGTTGTGCTGTCAGTAGGAGTAGGGATGTTGTAGTGGAGCGCCACCTGCACTGAtGCACAAGCACTGCCCTTCACTTCCACCGTGTACTTCCCTTCTGTGTCCTGCAGCGCACTCTCCTGGTAGAGAAGCTTGTTGTTTTGGTTCACATTGAAGAGGTGCTGTCCCCCACTGGGAGACTGTACTGTCACTGTGCTGGTGCCCTCTCTACTGAACACCCTGGTGGAGTAGAGAGCCAGGGCCTGGAGGGCcACCACTGTGTCCTGTGTGGAAGAGAAGCCTCCGTAGGCGTTCTGCTGtCTCACCAGCCACCTGACGATGTGGGAGGCATAGCCCAGGTCAGTGGTAGACAGA…
contig02542	423	G/T	4/3	Yes	2	GGgAGGCACTGAGGGAAGCCAGCAGAACGTAGGAGCTGATCTCCACTGCCAGGGAGGCTGAGGTCTCTGAGGAGGTCTGAGTCCAGTGCAGGAGACCCCTCTCTCGTATTGCGACCGTGTCCAGGTGCTGCAGAAGCTGGGCCCGGGTCTCCATGTCCCCTGCCAGGGTAAAGGTGTAGGCCAGCAGAGCAGTAGTGTAGgTGTTGGACAAATCACTGGTGGAGTTCTTCAGGCAAGACAAACTGCCgTACAAAACAGGATCCGACACTGACATGTTGAGCTCCAGCATTGAAGCAGTGATGTAGGCCGTCAGTGTGACTTCATCCGTCACCCCACCCTTCATTCTGTTATTAAAGAGTTTCCCCAATCTGACAAAACACCCATGTTtGCCTTGCTGAC…
contig02557	205	T/C	97/63	Yes	3	CCAGAGGGTTCTGGTCTCTTTGCTCACGGCGGGGCGAGATGAGAGCAACACTGTGGATGAGGCCCAGGCTGTGAAGGATGCTAAGGATATCTACGAGGCTGGGGAGGCTCGTTGGGGAACAGATGAAGTCAAGTTCCTCACTGTGCTCTGTGTGAGGAACAGAAATCACCTACTCCAAGTGTTTAAGGAGTATCAGAAGATCTC[T/C]GGGAGGGACATCGAGGACAGCATTAAGAGGGAGATGTCTGGCTCTCTGGAGAATGTCTTTCTGGCAATAGTGAAATGCCTTAAAAACAAGCCAGCATTCTTTGCAGAGCGGTTATATAAATCCATGAAGGGTCTGGGAACTACAGACAGCGTACTGATTAGAATCATGGTGGCCCGGGCCGAGATTGACA…
contig02564	327	T/C	3/2			AAAGGAACATAATGTTACACATTGtGTTTTtATATTCATATGGAATGTGTATTtGTTTATATGACAGAGTACTAGGgCcACACTGAAGAAAAAGGATAAAGTCAtAAATTTATGAGGCTGGTTCTTTCTGcaGAAAAGCTACATATtGTTTTTACAGTTTTGATACTTATGACAATGTGATACTTAATATTCTGGCACATCagCATGTCTttGTTTATGAAACCATACTGAAGTACAATTTCACGAAATGCCCCAcATctGTCATTTTAACAACTGTCCTCCTTTAAAACAaCTGGTTACAATATTATGACTTGTGTTTTTTtCCC[T/C]TcTGTGGCCCTAATATTCTAGCATTTTAtATATAGCCTTATAGtcTATGGGAAACTGTAAaTTATCTA…
contig02564	246	T/C	5/3			TcTGTGGCCCTAATATTCTAGCATTTTAtATATAGCCTTATAGtcTATGGGAAACTGTAAaTTATCTAATGATAGCAACATCATCTAAAAATCATTTTTTATCCAAAATCATTGAAATTAATGATCACAAACgTTTAAATAACAGTGGGTCTAGTTATATGTGATAACAaTGTATAGTGAGCAGTGAAATAACTATTGGTTTCCATTTGTGGTGACTGCTGACTGACATTAGGGATGAGATTAAA[T/C]AGATCCTGGAATTTAGCCTGGTCTGGAGCAGGCTAGCTCCACAGAATAAATCTCCATGGTAATTTATACCATAACATATCCTCCTGCCCCCTATCCATCTTTAGTGCAACCGGATtACGGATCAATTGAGCCAGGATCACCAAGATATC…
contig02568	104	G/A	6/3			TGCATTTCTCCACTCCTCTCTCCACTCGCTGGTCTCCTTGGTGATCCCCGCTCCACTCCTCCTCTCCATTCCTCTCCTCCTCGTCCTCCTGTGTGGTAGGGGC[G/A]aTGTGCTCtACGGGTTTTGTGCGGTCGCTGGGCTTTGCCCTCCTGCCCCTGGCGGTGTGCTGTATTGTGGCTAACGTTCTGCTGTTCTTCCCCGGAGGAACGACCCAATACTTGCAAGAGGGGAAACTGTCCAGGCTGGTCTGGTTCATGATGGGCATCGGAGGGGGAGGCGCATTGATGTTCCTGCCTGCTGGTGTGTTCATCAGCCTCGGGAAATGTGCAGGCTGCTGTTGGAATGAAAGCCTCGTGATGTGTGGATCAGTCACGGCAGCGTTAGTTGGGTTGGCCGGG…
contig02570	430	C/G	20/5	Yes	1	GCTGTAGTTGCATCAGATGAGGAATCGaTTGGAAAGATCACATACTACACCAATAACCATCTTGGAAAAGGTGCCGATGGAATTGTGTTCAGGGGTTACTTCCATTGTGATGATGCCAACAAGCGTCCTGCGGCAGTGAAGAGAATTGAACTAGCAAAAgAAAGCAATGCTGATcGAGAGGTCGCTTTGCTTCTTCAATTGGACGACAATCCCCACGTCGTCCGCTACTTCTGCACTGAGAAGGACGGGCAATTCCTATACATCGCCATCGAGCTGTGTGCCGTCTCTTTAGATAAGTGTTTTACTAAAGAAAATCCTTTTGACCTTCGCGGACTGAACCCAGTGATGCTGCTGCAGCAGACCATGATAGGACTGGAACACCTGCACTCTCACAACATA…
contig02570	361	A/G	13/5	Yes	1	AAAGACCATTCTGACTCAGTCACGGTCAAGATCTCAGACTTTGGGATGAGTAAGCAGTTAGCGGACAGCAGACAAAGCTACAGCATGAGGTCGGgAGCCCTTGGCACCATGGGCTGGAATGCCCCAGAGGTCCTGGATGACAGCAGGAAAGTAAACCCTACCAGTGCTGTGGACATCTTCTCTGCCGGCTGTGTGTTTTACTATGTGTTGACAGGAGGCAAACATCCCTTTGGAGAACCCTATCGGCAGACTGCTAATATCATGGATGGCAAATACAACCTTAACGGATTACAGAAAGACAAACATGAGGACATCGTGGCCACAGACCTGATAGAACAGATGCTGAACATGGAGCCCCAG[A/G]GGAGGCCTTCTGCTGAGAGCGTGCTCAAACACCC…
contig02570	103	A/C	6/5	Yes	2	GGAGGCCTTCTGCTGAGAGCGTGCTCAAACACCCCTTCTTCTGGAGCCTGGAGAAACAACTGATGTTCTTCCAGGACGTGAGTGACAGAATTGTAAATGAGA[A/C]ATTGGATGGTCCAATCATACAGCAGCTAGAGTCAGGGGGACAGGAAGTGGTGAGGAaTAACTGGATGGAACACATCACAGCAGTTCTGCGGAAAGATCTAGAAATACGTAAAGGAGCATATGAAGAGGGCTCTGTTAAAAGTCTTCTACGTGCCATAAGAAACAAGAAACACCATTACCACGATTCTCCTAAGGAGGTCCAGGAGACTCTGGGCTCCATCCCTGATGACTTTGTCTCCTACTTCACCTCCCGCTTCCCCCACCTGCTGCTGCACACCTTCCTCGCcGTGCGT…
contig02571	209	A/G	7/2			ATATTGCAGCTTTAAAATGTGAAGGTAGTCCGAAATGAGTATGATTATCTTGTATTCTTTGTTTATTGAAGAGGGTTCTGTTCATTTCCTGGTCTGAGAATTGATGGGCAAGCAGTGGTGCGTTCGACTGCATAGTTATTGAaTGGGACGGgTAATGTGGTAGTAGCCTATCCCgaGGGATGTACATGTTTATATCCCAGGTTGTATT[A/G]aTgCTTAAaGCAGGGgAAGCCCcTTtATTGATATGTGTGCATGTATACTGTATGTTCAAGTATGTTTcTGATCTGAA
contig02573	259	T/C	7/2			TGCAACCCTAATTCACAGCACATGTATTATACAGGCTTGGAGCTTATAAATCTTACTATCTCTGTATGCCAATctGTTTTGGCAGTGATTCTGCAGTGTTCAGGCAGACATTTTGTATCTGCCAAAAATTAATTGCACCCATGGTTTTTCTATGGTAGTCATACGTTGAAGGCCGATGGAGACGACAAAAAAaTGGATGGCCGTGACTAGGTGATAGCATACCCATCTAACACTCCACAACAGCAATCACATTTGAAC[T/C]GTTTACAACCCAAATCCATTTTACAATGGTATATTTGAGACCACATTTACAACTTGAAAAgCATCATCTAACACCACAGGATTGAAACATTCTGAATCAATCGTTCTGTCTTTGGACTGTAGcTGTGTAGAAGATA…
contig02575	270	G/A	3/2			AaCATTCTTATGTGTCTTTTATCCCTAaGgTGAAACCCCCCCAGCAAACCACAGATGTAAATAAACACAGAGAAAAACTATTCTCTGTGTACAgTATTACACACAGCTCACTAAACCTGAGAGAAGCATCTGGCCAAACTGGTCCCAATGCATTATTACCCAAAAGTGTCCTGTTTATGCAAGATTAGAAGGTTACcTATACCTCCACCTATTTATGCAGGATGCCAGGAACTCCAGTTtAACTCATCCAATAGCTTCATCAGTGTTTG[G/A]TAATATTTGTAGTTTTTTtAAAGCtCAGAGACACAATATAATTGAAACCTACTAAGATCTGTGTGTGAGGCCAGTGGACTAATGTTACTTTcAaTTATTGTATAACATATTGggTGTGCTGTAGG…
contig02575	380	C/T	7/2			TAATATTTGTAGTTTTTTtAAAGCtCAGAGACACAATATAATTGAAACCTACTAAGATCTGTGTGTGAGGCCAGTGGACTAATGTTACTTTcAaTTATTGTATAACATATTGggTGTGCTGTAGGCCTACCTATTGTATGACCAATGGAATAAAGAAAGATTCAGTGGGATAtgACGGtATGACTACaCcTCTTGGCCaTGTGGGAacTTTtcAaGTGAAGGCCaCtgaTGcaGATCTGAAATtCAATaGTaTTCACAGCAAGGACATACACAGATGCTCagACGCTACCCAACTGTGACTCaGCgtAACAGAGGTCAGAAAATgTTTTTttCAAGGGCAaCCCAGggTTGATTTATGGTTGGCCCTAAAACGACAcAG[C/T]AGGGTAAGGTAATTG…
contig02575	338	C/T	3/2			AGGGTAAGGTAATTGCACAGTAGGcGCTGTGGTCTatGGCAaCAGGCCATAGGTTAAACTAACCTCCACacAGGAtGtcACACTCGGATAAGGCCCCATAATAACGTTATATAGAGCGACGCCtGTGTAAATGCATTCAACTACAaGATTctACACATTGACGTGAAGTgaTTaGTAACAACAtCctCaTTGGGTGTTCGTacACCTGGAAGTTTGGGTTAATTCAGGTCATGTCAAAATGTATAATtATAAAAAGTgTtcAtcATAGCAATACatCTAAATAccaGTTAATAGgATTATAATCAACAATGCTAAATTAATCTCAGTATCAATTCGA[C/T]AATGGTGCAGGACAATGGgCGATTTACAGTATTAatAAAATCAGaTAGTCaTAGTGA…
contig02582	51	G/A	3/2			TATCCTACCCCACGCAGGAGCCTCCGTGGATGGCTTTACTGTGTGTGTCC[G/A]TGTTTGTGTTTTCCTGTGCGTTCGtGTTGTCACATCCTCGAGACACTCATTTtGTTTtCTTTTGGGGGCAAAATaGAAATAGGAAGATATGGGTACTCTACATATAAGAAATACCAtCAGCCACTGCCATagaCACAATACTTTTATAAGCTTGCGATAATAATCActtACCTaTgTTtAACTAATATTAGTTgAaTACATtCCATAGCTAGATTTtCATGTTCAACACAGTGATACAAtatggtctttttctacaaaggggagaggatatgtcatcttctctccttcctgtttgaggccttaagtcctgtaccagaacagacgtatt
contig02584	56	T/C	8/2	Yes	2	ACGTAGCGAGTAGTAACTCTCTGGTTTTGTGAGCAGCTCCGACCGCCTGTATTGC[T/C]CACTGGTGCTCTCCAACACATCCAACGGGATTCTGATGTCGTAACTGGATGTTGTGAAATCAAATTCTGTCTGTCCTGTTAATGTCCTGCGCAGGCTCCAGATGATGATGCGTGTTCCTGAAGAGCCCATGGAGCAAGTGGAGTTGATGGCTTTGAGCTCTGTGAGCAGCTCGTTCTCCGTCTTAAAGAGAGAGTAATACAGGATGTCCTGCAGACTGGCCTTGTGCTTCTCATTCACACGGAACTGGTTGTGTGCAACGCGTTGGAAGGAGACAATGGGTACGATGATCTGCTCTGCTTTAATCTGTGCCAGGTAGCTCTGTGAGAGCATGCCTACAT…
contig02584	391	A/G	13/4	Yes	3	CCTGCGCAGGCTCCAGATGATGATGCGTGTTCCTGAAGAGCCCATGGAGCAAGTGGAGTTGATGGCTTTGAGCTCTGTGAGCAGCTCGTTCTCCGTCTTAAAGAGAGAGTAATACAGGATGTCCTGCAGACTGGCCTTGTGCTTCTCATTCACACGGAACTGGTTGTGTGCAACGCGTTGGAAGGAGACAATGGGTACGATGATCTGCTCTGCTTTAATCTGTGCCAGGTAGCTCTGTGAGAGCATGCCTACATGCATGGTGTCTCCATCTAGAGACTTGGAGAACACGATGGCGTCTCGTCCCAGACGCATGGACCCCGACTTGAAACCGTTACCGTAGAGACCAATCGGGTGCTGGCCGTTTATGACTGTCTTGTCACTGTAACCGAA[A/G]CTGA…
contig02584	153	G/A	7/3	Yes	3	CTGAGCATCTTGTGCATCTTTTCATAGTCCAGCCCATTTCCATTGTCCATGAAGATGAGGCAGTCTTGGCCTTTGAACTGGGTCTTATCAATCCAGAACTGCTTGGCATTGACATCTGGATCATAGGCATTATCTATTAATTCAGCGATCGC[G/A]CTGAAGGGCCAGGTGTGGCTGGTGGAGTTTGTGTGGAGGAACTTGGGACAGAGCGCACTTAGAGGCACTCCTCTCTGTACTTGCGACGCCATCTTC
contig02588	254	A/C	7/3			GCTCCTCCATGCCCCAGCTCCCACCAATCATACTGTTTCTCACCACCTCTCTTTCCTGTAGACGAGGGTTCATGTGGAACGCTATGTCCCGCGagCCGCCCACAATGAAGTTTATAGAGAACCTGTTAGCTCCTAGAGGTACCATGCCTCTGATGACGATGGTCTTCTTCGGAGACaTCCCTCCTGGAATCATGCTGGAGTACGGGACAGgaGGGTTGTATATTGGCTGTCCACACATGACCGGTAGGTTTCC[A/C]CCAGGATAGCATCCCCccaTGTCACCTGGGTATCCTCCGCCCTGTGGgTATCCTCCGCCCTGTGGgTATCCTCCgCCcTGTGGGTATCCTCcGCCCCCcATTTGACCACCTGGGTATCCACCAGCAGGAtATCcTCCCGCC…
contig02589	32	C/A	17/14			GAGAGATCAGCATCAACCCCTTCCTGGAGGG[C/A]cAGTACTTTGACATGTCTATCCGTTGTGGGAACCAGCGGTTCAAGGTGTTTGTGAACGGGCAGCACATGTGTGACTTCTTCCATCGCTTCCAGAaCTACAACCAGATAGACACGGTGgAGCTGGAGGGAGACGTACAGATCTCATA
contig02591	469	T/C	13/3	Yes	2	GCAAACACTATGTCTGAgAAAcGCCCATCTGcTtCCAGAGCTGACTTGACTGTATCCCcACATTTTGCATAGATACACAGAGGGCTAAAATGCTTAtGTTTTTGGtGTTTAAGTACCTCCTTGCTTGTGATATTTTtCCCACCTGTTACCCCAACACAGAAagTGACAAATGTGGATTTTTGCTGTTGCTCTTTTCCCTGTGCAAGTTCTTTTCCCTGTGCAAGTTCCCTTTTCTCATCTATGGCCGATGTTTTAGATTTAGGGAAAGTGAATATAACGAGGGGCTCATCTTTCTTAATTAAGCAACATGGAAAGTGCTCGGCTATGGCCCCTTTTTTATTCACAATGACAACTTCTCTCCCCTTCACCTTTTTCATTAGTTTACAGAAGATCTCATTT…
contig02591	78	G/T	9/3	Yes	2	CTCCGCTAGAAAAGGaTAATCGGTGACAGTGTTCTTCCTTGGTATTATGAGGTTCAGACATTTTCATCTTTTTGTtA[G/T]TTGAAGCCATTTGATCTGACGATGGACCGCTCTGACGATGGACCGCTCTGACGATGGACCGCTCTGACGATGGACCGCTCTGACGATGGACCGcTCTGACGATGGACCGcTCTGACGAcGGACCGcTCTGGAA
contig02593	481	C/T	83/25	Yes	3	gACACTGCCCCTGACGTACAAGTCGAGGAAGTCCGAAGTTTACTTTTCGGCTGGGTAACTTGTTTGATTCACATATTTCTTTCAGACCTCGACTACGGTAGGCCGACTCACGATGTCCGGCGATCATCATAATGACAAGGAGGCCATGAGTATATACTGTATAACCCTCAACGGTCCAGCACCATGGGGCTTCAGACTTCAGGGGGGGAAGGACTTCAGCATGCCCCTCACGGTGTCCAGGCTGACCCCCGGGGGTAAGGCCGCCCAGGCCGGTGTGGGCGTGGGAGATTGGGTGGTGTCCATCGGAGAGACCAACGCAGAAGACATGACCCATGTGGAGGCACAGAACAAGATCAGAGCAGCAGAGGAGTCTCTCACCCTCACCCTCAGCAAAGCTTT…
contig02594	364	A/G	7/2	Yes	3	GCCATCAcGACGACGACTCAgACGATGATAGCCCGATATTCAACGAATGGCAGATAACACACCCGTCAGATATACAGAGGGAGgAAGAaGAAACAAGTTCATTTGATCGATCAAATAGAGAATCTATGATCACTAATCAATACGTCTGTCACCTCCTTGACTTGAGGAGTCAGTGTTGATAACCTTGTGTTTGTAGCAGACTTGGGAGCCACCACATACGTCAAATACaTTGATTGATTGATTGATTGATTGGGGGggTTGAACTTCGGGCcTGTCCCAAATCAAGTGCACCTCAAGATTTCTACAGTATTTGACGTATGTATCTGACCCAGGGctGGGTTGTATGTTACTCAGAGTTATCTG[A/G]GgAGGAGGAGGAGGAGCACACTGTTGGAACA…
contig02594	233	T/A	8/2			TTCCGATTTTGTAGTTCTAGTTCTGATTCGGTAGTTCTAGTTCTGATTTTGTAGTTcTAGTTCTGATTTTGTAGTTCTAGTTCTGATTCTGTAGTTCTAGTTCTGATTCGGTAGTTCTAGTTCTGATTTTGTAGTTCTAGTTCTGATTTtGTAGTTCTAGTTCTGATTTTGTAGTTCTAGTTCTGATTCGGTAGTTCTAGTTCTGATTTTGTAGTTCTGATTTTGtAGTTCT[T/A]gTTCTGATtCTGTAGTTCTAGTTCTGACTTTGTAGTTCTTGTTCTGATTTtGTAGTTCTAGTTCTGATTCTGTAGTTCTAGTTCTGACTTtGTAGTTCTTGTTCTGATtGTGTAGTTCTAGTTCTGATTTtGTAGTTCTAGTTCTGATTTtGTAGTTCTAGT…
contig02598	112	T/C	4/2	Yes	3	cGTGGAGCAGCACATGAAGACTATGATGAAGGAGCCAAAGACCCCTCCGATGCCCACCATCCAGGTCATCCGCAGGAACAGGATCACACCAAATATATTCTGGATGCAGGG[T/C]AGGTACACCCCCATCAGAGTGCCCAGcGATGGTGCCTTGACAGCAGGTTTTTtttGgatGGtGCCGCCCCTCcTCgTTCTCGgCCTCCTCGTGCTCTTTGCTGCCCTGaGGCAGGTTGGAaTAGTTGGCCAGACTGCTAaGTATGGACGACACCATaGgACTGTTGTCCATCTCCTCCTCAAACAGGGCCATaTTCTTGCCATtGTACTGCTGGCTCTTCTCCACGTCGCTGGCACTGCTGCTGTTGATGAAGGGACTGCTCTCCTtGGGGTTCCCATCaCCC…
contig02599	171	T/C	5/2			CATTTgTtACTAAAAaTAaTTATAtAACCCAgAACTGAAACTTcAaTTCcAGAATGCATtTGgaataTAGgaTAAAAAAAAATCATAATGGTGTTCCTTTTGATTAATTcTGGTTTGTCTCCAAGGGACTAAAAGCTATAGCCTTAGTAGTACTAGCCTTGAGGATtATc[T/C]CcCCCCcATGAGCCAACCTCCAAACAATAGGTGACCAACCTTACCCGTCTATCtcA
contig02599	57	A/G	8/2			CcCCCCcATGAGCCAACCTCCAAACAATAGGTGACCAACCTTACCCGTCTATCtcA[A/G]GATCCAGTAACAAATGAAGGCTAGCTAGCACTCTAAGCTACTATCAGCTCCATCACTGCCGATTAGCATGTCAGCAACAGTaTAAAAAAAGGCAGATACAGCCCATCAGATCAAAGGACTGATCA
contig02600	248	A/G	5/3	Yes	3	GCAGGGCCCAGGTAGGCTCTCCGTTGGCCTTGCCATGCCCAAACACTTTAAGAAAAGGGATGACGCTATCGCGAGAAATGGCCTGCAGgAGGCGTGGCGCTCCAGTCAAACTCTGAAgCCCaGCCCcACAGGTGGAGAAGAAGGAtCCAATCACGATgACCCATGGTGacGGCCAaGCCAacgTACCAAtcACAAGGTTACCgTCCACCCCCTCACCAAACTTGTCCCTCAGGACCACCCCTTCAAT[A/G]CAGGCCCCAAACAGGACCACGgCAGACATGTACACTATAGAAGTcGTGGTgaTGGCTGCTATGGTGCCTATGGGGATGGACTTCTGGGCATCgCGCAGGTCTCCAGAGCGGTTAGAGCCAGCCATGATGCCTGTGACggAGGGGaag…
contig02600	330	G/C	6/2	Yes	3	CAGGCCCCAAACAGGACCACGgCAGACATGTACACTATAGAAGTcGTGGTgaTGGCTGCTATGGTGCCTATGGGGATGGACTTCTGGGCATCgCGCAGGTCTCCAGAGCGGTTAGAGCCAGCCATGATGCCTGTGACggAGGGGaagTAGATCCCCACcAGcAGGGTGAAGAAGCTGGTGATGTCAGCCAGGACaTAACGGTTGGAGTTGGTGATGggAGCgtCAGGGTCCTGCATGGCtGAGATtCCCCGCTTCTCCAAGAAGTCTCCCTTCTCCAGgTAGTAACCAAACAGgTTCTCAGCCAGTATACCACTGCTAACCCCTGGGAT[G/C]CCCTGGATCTCAGAAACATTGTTGTTGgCAAAGTACTCATCACAGGTAGCGTTGAGGAACTCCgA…
contig02600	438	T/C	9/4	Yes	1	GTTGgCAAAGTACTCATCACAGGTAGCGTTGAGGAACTCCgAGTCGCAGAAAATCTTCCACAGCTTGGTGGTGACCGTGCCGTTGTCCCTCTCAATGACCTTGGCACACACGTCAAATCCCTTGGAGATCAGAGTGCGGTTCCCCAGGATGCACACGGGGAAAACAGGGGGTTCAAAGGCCGTCTTGATGACCCCAGCATAAACAGCCAGGATGGACAGAATAACGCACGCCAGGAAGACCAGAGCCAGCTTGTTGACATATTTGACCCCCAcAAACACCACCGTGGCCATGAAACTGAGCACAATGGTGCCGTACACGCGCATGTTGTTCAGCATCGCTGCCTCCATATCAGCCCCTTCCAGACCCTCCATCTTAAAAATGGCTGCCTGGGGAAGGAT…
contig02609	176	C/T	5/4	Yes	3	CTTGCaCATACAATGCTGAGTGTGGGgCCGATGAATTCTGCAACGATATCCGAGGCGCGTGTCTCCCATGCCGAAAGACCCGGAAGCGGTGCGCAAGagATTCTATGTGCTGCGCCGGGAAGCGCTGCATCAATGGTGTTTGTCAGGCCAGTGATCAAGATGCTGAAACCGCAGt[C/T]ACGACCAGTGTTGAAAaTAGGCAGAACAACACCATGGAACACTATGGCAAGAGACTGCCTCTGCCGCAAGGTCAACATTCTGTAAAAGGTCGGGAAGGTGACAACTGCCTAAGGTCCTCCGACTGCTCTGAGGGTCTGTGCTGTGCACGTCACTTCTGGTCTCGTATCTGTAAGCCGGTGCTGATGGAGGGCCAGGTGTGCACGCATCACCGTAGGAAA…
contig02610	250	A/T	4/2			GGgACACGGTGTgTTAGGggAGTCTTCGTCATTTGATTCtgATTTCATCTtCAATCTACTCTACAATCTATACCCCAATGTTGCTGAAATCCAACCCATCCcTTctCCcTGgTATCCTATGgCtCAGGACCAAAAGCCATTTAGCCCTGGTTCCCACCACcTCCACAGaCCAaTGACTtCAGAGCCATCTTCCTTTAACCCCCCTGAGAGAAACCTGAAGCTCCAaTGCCTGCAAGCCcTGATGTTTGC[A/T]GCCTTCACTGTAGCCATTTCCCAGCTAAGGCCTAAGGCCCTGCCAaCCCTGTCATAACAACCTTACCAAACCTTATTGACTAAGATTgAaCAGGGCCGTCTTACACTGTTCTGGAACACCTATCTAACCCCAGGAAGACCAGGTA…
contig02610	310	T/A	3/2			GCCTTCACTGTAGCCATTTCCCAGCTAAGGCCTAAGGCCCTGCCAaCCCTGTCATAACAACCTTACCAAACCTTATTGACTAAGATTgAaCAGGGCCGTCTTACACTGTTCTGGAACACCTATCTAACCCCAGGAAGACCAGGTAACAGCTGTACCCTTTGACCTCTGACTTCAGTGATCAGTACACCTTCTGTTTGAGGACATGTAGCAGAGCATCTGTGTAGGAAGAGGCACCAGCGACCATATGCCACCtGCTTATCAGAGATCCTAGTGGGAATGAGGAGTGGTGGAGGTATCCCATATGTCCCT[T/A]CTACCAGCTGGAGCCAAATAGAGAGCTGAAATACCACATCAGCAGTCTATAAGGACATCTCATTTCAAAATCCTAGCTTTAGCCA…
contig02619	365	T/G	5/3			GAGAAATGGGATGATTCTCTTTTTGGGATCTTTCTGCCCTCCCTCGATTGGGAACTTGTCAAGAaTCTGCATCTGAAGGTCAAAGAATTTGCTGTATCTCCTGTAGATTATGTGGGAGGTGTTGtcAGAGTATGTGACATTGATGAGATACACGTAATGTTTGGACGGATTGCGCCGCTTCTCCACGTCCACGACTTTTACATCCAACACTGTCCGAAACTGCATCTTGACGTTGGAAATGGCTACAGCGTACACACACAATAAATGCAATATCCCAGTtCcTGTAGTAGGCTATAGCCtCTGCAGTTCAaGAAACGTTGgagAAGAAGAATtCAAtAAGGACATTCATTGATTGGGTTGTCGA[T/G]tCTAGCTAATGTTcGGCGCaGGAATCAAAt…
contig02628	375	T/C	6/2			GTATTATACAACACATTTACCCCAtGCAAATCAAGTTCCATAATATTCcACCTTCCTTACCAGTTACCACAGAATTTTAGAGTAACAATCAATCATGGTGTTGTCAGCCTGTTGCTCCGGGACGAAGTTTCCCCTGTACAGATCTAGGATCAGATTCCCcTCccTAATAGTAACCATAACCAATTAcACCATCAGTGGGGGAAATGCAaTGCGTCTAGGGGTGACTTCCCGACACTCAGCAGGCTCCTCAAAACTAGAAAGGGCTGTTTAATCAGTGTATCAGGAGGTCAACCACGTCTGAATCAATCTTAAAGTATTCTGTATATTATGTATATCATGTTTCTTtcACAATGGACAGGAGGGAACAGCCTGGG[T/C]AGTATGTATAAAACACTCTG…
contig02633	162	G/A	8/2	Yes	3	GGCCTGAGTGGGgCGATGGCCAGTATATCCGTTCGTTCCGGTGCCCCTGGCTCTCCGACgCACCTGACaCGCGACAGCCCCGTCACTCCGCAGCCGGGtCGTAACCGTAGGAACGGTCTCCACGACGTCGACCTGAACACCTTCATCGCCGAGGAGATGGC[G/A]CTCCATTTGGAGAACGCCGCGGCAaCCGCTGCAGCcAATAGGAAGAGGGCGTCTGCCCAGTGCAGTGACGTCATCACAGACTCGCCcACCCACAAACGCAACCGGATGCTCTGaGTGTCCCcGGATAT
contig02635	201	C/T	4/2			GGAGACTTCGAaGTCACAGAGGgCCTTGAGCGTTCTTTtAGTAAaCAACACCTCATCAAAaCATCCTTTTCCCTCTTCCCCTTtCaCGTCCGtCCTTTGTTCcGcATCTATCTCTCTATCTCCcTCTCTGCTCTGCCTCTCTTGTGgTCTATTTCACTATCCCTGgCATCATTATTCTCTCTATCTCCcTCTCTGCTCTG[C/T]cTCTCTTGTGGTCTATTTCACTATCCCTGGCATCATTATTTCTCCAGTTAGTCAACATCAAGTTGTCTCTGAT
contig02635	74	T/G	5/2			cTCTCTTGTGGTCTATTTCACTATCCCTGGCATCATTATTTCTCCAGTTAGTCAACATCAAGTTGTCTCTGAT[T/G]AGATGAGGGCTGTTCTCTTTCCCTCTATCACTCCCTCTCGCTCTCCTCATTTCCTTTCTCATTTACCCTTTTCCTCATTCCCCAGATTGTGGTTTAGTGCAGATGAGCAGGGGgaGgCCAGGCTGCTGAGTGTAAACAGACTGACAGATGGACAGTCCCAGAGCAGAGCCAAGGAGATAAGAGGATTTATGCTGGTGTTTTtGTTTACGTAATGTGGTAGGGAGAGACAAAGAGAGGCAGAAAGAAAGAGGTGTGGGGAGGGGGgTGATAGAGAAATCGAT
contig02635	282	G/A	7/6			AGATGAGGGCTGTTCTCTTTCCCTCTATCACTCCCTCTCGCTCTCCTCATTTCCTTTCTCATTTACCCTTTTCCTCATTCCCCAGATTGTGGTTTAGTGCAGATGAGCAGGGGgaGgCCAGGCTGCTGAGTGTAAACAGACTGACAGATGGACAGTCCCAGAGCAGAGCCAAGGAGATAAGAGGATTTATGCTGGTGTTTTtGTTTACGTAATGTGGTAGGGAGAGACAAAGAGAGGCAGAAAGAAAGAGGTGTGGGGAGGGGGgTGATAGAGAAATCGAT[G/A]gAGAGAATGACTTGACAGATAAGGACCCCGAAaCATTGTTTTTTtAGTGTTCACTCATTGTGTTAGTTAACAGTCAGTGGCAGTCTGTTTGGCCAAGAAGTGTTTTTCCTCTG…
contig02637	169	A/G	9/3			CAGGAAGAGGATTGTTACAGAACTACCCACCaCCAAAGGACCAAGCAGCGTGaCCAGGAGAGGCAACCCCAATCATTTTTGGGGGGAGGGGGCACACGGGACTGTCGGCGGAGCCGAGgATGGAagCcAGAGCCAGTCAGGGTGAAATtGGAGGTGAGcGAAGGAAgc[A/G]AAGCtGAGACAGTGAAGGAGTTGATGGGGAGATTGGAGgaGAGAGTAATGAGaGAGTtaTtGTGTTGGtgcATGAGGCACGaCATCcGCCCGACGgAGcGTGTtCTcgATTTGATGtcAcctGAGTCAGCTCTCCATACTCGtCcTGAGGTGCGTGCtaGCCGTCTGGTGAaGACTGTGCCAGC
contig02643	261	C/T	48/24			ATGGCCGCGGAGAAGACTAAAGAGGGAGCTGCGCTGGCGGCGGAAAAGACCAAGGAAGGCGCCATGTTTATCGGCACCAAGGCCAAAGATGGTGTTGGTTCAGCGAAGGACCTTGCTGGTGGAGCCATGGGGAATATCGCTGCAGCCACCGGCCTGGGGAAGAAGGACGAGTTCCCATCTGACATGAACCCTGAGGAGTATGGGCAGGAGGCCATGGAAGGAGAGCCACAGGGAGATCAGCAGGAGGGAGAGACATATGA[C/T]GAGAACCAGCAGGGCCAGGACTACGAACAAGAAGCATAAAAGCCATCACTGCAAATCTCCATCCAACCAGCAGCACAATTTATTACAACAAAAAGG
contig02644	328	C/T	20/15	Yes	3	CTCATGTAGAAACTTGGCAATTCGCATTGACCTCCATACAAAAAaTATTTTCATTGACAGATGGTCAGTTTGTCCCTcTCCCTCAGATACTAGGCAGTGGTTTGATTAACACAAGCAATGGACTAACAGATTAGATAAGAAAACAAACAGAAATGATTCTGTCAAACATAAGTTAACATTCCTTCAATATAATTTACACAATAAGAAAAAaTGcTTCAATTtAAAAAAAaTCTTCAGTCTTGATGCTATTTACAGGTCtATACAGGTTTGGAGATGGAGTTCCTGCTATAAACGATTCAACAGTGTATTCTGGATGTCCTCATACAC[C/T]TGGCTGTAGATCCCTTCTTCTGATTTCAAGCCATCCAGATATGCGATGTCTAAACCGCTCTCAACCA…
contig02645	77	C/G	6/4			GAAAAaTAGTGATATTTTAATGATTAGAACAACAGTACAGTTACATTCACCATGTtGTTTTATAAATaCAAAAATA[C/G]gCGTTTAGTCATACAAAaCATAGCTAGAGATGTAGTTTCTCTCAATCTCGTTTTGCAATGGCATGATATCTCCACGACTAGTTTGAAGTTGGAGAGGGACCGCTCTCTCTGTCTCTCTCTTTCACACATGCACACAGCAGTCACACACACACAGTCCTATTGAAACGGGAGGAAGATGAGGTTGTGCAAAACCTACAACCACAGCACACCAACAGATGGTGCTAGAGAGTCATCCCATCTCCAAAGTCACAGATATGATGACGTCTAATTTAAATAGAATCATTTACAGAACGGAAGGTCGGAGTGATAAAGTCTTTC…
contig02645	322	T/C	22/11			gCGTTTAGTCATACAAAaCATAGCTAGAGATGTAGTTTCTCTCAATCTCGTTTTGCAATGGCATGATATCTCCACGACTAGTTTGAAGTTGGAGAGGGACCGCTCTCTCTGTCTCTCTCTTTCACACATGCACACAGCAGTCACACACACACAGTCCTATTGAAACGGGAGGAAGATGAGGTTGTGCAAAACCTACAACCACAGCACACCAACAGATGGTGCTAGAGAGTCATCCCATCTCCAAAGTCACAGATATGATGACGTCTAATTTAAATAGAATCATTTACAGAACGGAAGGTCGGAGTGATAAAGTCTTTCATG[T/C]CTCAGTGGTGACCTTGAAACGAATGACAACTCCGGCGTGGGGTCATACAGTCCTCGTTGTAGTGCATAGAGAG…
contig02649	381	T/G	7/6	Yes	2	TCAGACTGCGGCATGGAGGGCACCAGTGTGCTGAGAAGTACACTCCcACATAGTGGCCcTCCAGggAGCTGATGTCTGTCGTCTGCCTGTTGTTCCTGAGCAGAGGGCCGGCCACCACCTCcGCAAAGGGCTTGGGCCCCCAGGGGAACTCCAagCCTTTGGGGTCATCTCTCACcACCAGcAGTCCaTTCCGACACaCcACCTTCCCTGTGGcTGCgtCCACAAACACCAGCGAGGGAATACTGGTCACCTTGTACTTGTTCCACAGCTTCATCTTTTTGTGTCTATCTTTGAAAGGCAATGCCGGCCATTGCATCTCCTGTAAAAaGTCTTGCCAATGTTTCTGGTCCTGATCAGATGAGACGAAGACGATTTCCAAT[T/G]tGTCTTTATGTTCA…
contig02649	74	A/G	6/4	Yes	3	tGTCTTTATGTTCAGATGATTTTTTGAACTTGCTATAAAACTCACACAGACTGGCGTTGAACTGCTTACAGGg[A/G]CCGTTTAAACTGCAGCCGAAGTAGAGCCCGACcAGGGACAGCTTGCTGCCCAGCGCCTGTACATCCACCTCGGCTtTCtCGCTGTTGACGAGCCGCTCCCCGAGTAGATTCACCAGtAACTCcGACATgCTGCTCgAGTCCTTGAAACAGACCCTAATATATTCCGTTCTCTTACCAA
contig02649	179	T/G	5/3			CCGTTTAAACTGCAGCCGAAGTAGAGCCCGACcAGGGACAGCTTGCTGCCCAGCGCCTGTACATCCACCTCGGCTtTCtCGCTGTTGACGAGCCGCTCCCCGAGTAGATTCACCAGtAACTCcGACATgCTGCTCgAGTCCTTGAAACAGACCCTAATATATTCCGTTCTCTTACCAA[T/G]ACTGCAGAAAATGAAAACcAACAcGCCCTCGTCCTCCAATTTAGCTTCCTTGGAgaGAGCCCCAATTCGTtaTATAGCCTATGCTCAAAT
contig02649	91	G/C	3/2			ACTGCAGAAAATGAAAACcAACAcGCCCTCGTCCTCCAATTTAGCTTCCTTGGAgaGAGCCCCAATTCGTtaTATAGCCTATGCTCAAAT[G/C]TGTGgCAaCGATGGGAATAAAGTACTGCAATCTACAACATGGGCAAGTAGTCAAACTGAATGAGAAAGAGACGGCTGTGAATAATCACAACTCAATACA
contig02656	79	T/A	3/2			AAgTtATTTtGCGTACAATAGAACGATGAATATGGTTATCATAATTATTATGACGTtGTAATTTCTAtACAACTTTAC[T/A]CTTTGTAagTCTGcATTTTATTTTtGTTtCTGGTTTGTATAAAATCGTACTTTCATTGACTACAGTGATATCGAtATTTTtCACATTTtGTATtCCTTTTATAGTATCTATTTTtGATGTTATAACTTCCACTCAGTCAGATATTTGAAAGTCGAGATGTATTTGTTTTATTTATTGGTAGATCTCAGGATATTACAACGCATTCCACATTAAATGCAGGTCCTAAATATATACAGGTCCTTTTTAAACTGTCCAGATGCTCGTGCCAGTGTAGCTGGTATTGCGTGTAAACATATTACATGCTGCTATGCACGTG…
contig02658	30	C/T	5/2			GAGTATTTCTGGATTCTGTGGCTTCAGTG[C/T]TtGTGTTTTGGaCATTgCAAGCCCTTGCCcGTCCTCACcAAGTtACtttttccacccTCAAAGTAGTAAAAGTCTACTTTTCAAACCACATTCAGTGGTTTTGTGTGGgAGGCACGTCCATGgaGTAAAAAaTACCCTtcAGCCAGCgcTGTAGTtACATATCACTCCTTTCCTagAAACTCAAGCCTGTTTTTtCcTGCAACTTACATTCACAAAAATGTCATATGAGGAGATAAAACACATGGGGTCACTTCAGAACTTCCAATAATtGGATAACCcTCGAGCTGAGCATATGAGGTCCATGAATGCAAACTACTTGAATCGCTGCTTAGTTtGCTTGgTATG
contig02671	122	A/G	3/2			CTGTCAAAGGAATCCCGTTCTTTCATCCAGACGGTCTTATTTTCCTCTCTAACCAACcAgTTGGTATCTGGATGTCTCTAAAAGTCTTGTAAACCAGCACTACTACAAACTAGTGTCTCCa[A/G]TAACTAAAGTCTCCAATGAAATGTTCCATTGTGGTTTTtAGGTTCCCAATGTCCTCTTTAGCTGACAAATATTTTGGCTtCACAAAaGgAAaAAGAGCACTTTCCTCTTTtAAaGGAAaTTCCTGAAGAGTtCCTTCCTCTACgCGGGGAGAGTTTCGCGCGCGTTCGAaTGTCAAACAAAGA
contig02673	234	T/G	3/2			TTTGTTACGTtcGGGACTTCTGTCAAATGTGCCTCACGTGATTGaGATGATCAAGTCTGTATCAGCGCTGCCCCTTAGTAGCGTGAaGAGCAAAGTGCCTGCTCCACTTACTtATTtATTGTTAGAGCTATCTGAGCTGCATTAGCTCTCCAGTCCCCACTCACGCTGCAAAAGAAGTTAaCGAaCTTGAATAATGCGTCACGGCATGTAGAAATGTTGAAACTGTTCATTAC[T/G]gTTTTCAAAAACCaTGTCCATACACAGGTTAGAACACTTCATTCAACACGGTACCGATAGCTTTCTGCTTTAATTGTGGGCTAACTTTCCTTGCTAGTTTACAGCTgAACTCACTAACCTAGTACGCAAAATATGCTGATTGTCACTAAAAAaCATGAATC…
contig02673	193	C/T	5/3			gTTTTCAAAAACCaTGTCCATACACAGGTTAGAACACTTCATTCAACACGGTACCGATAGCTTTCTGCTTTAATTGTGGGCTAACTTTCCTTGCTAGTTTACAGCTgAACTCACTAACCTAGTACGCAAAATATGCTGATTGTCACTAAAAAaCATGAATCATTCACATCGTCTCCCTCGCCACCAAAAACt[C/T]ATCACTTCTTCGTCTTCCTTTaCCTCCCGTCTGGTTTCCACTAGATTCCATAGCCACAAAGTCAGAGTCCACCGCCACATTCTGCTCGTGAGTGACaTCATACATTTCTTAAAGAGACAGCGCACACTTTtAGAAAAgAAGAGATCGCgtCTTCTTCTGACAACACAACagTGGAGTGAAaTTGTCTCCTACGCC
contig02673	196	G/T	5/2			ATCACTTCTTCGTCTTCCTTTaCCTCCCGTCTGGTTTCCACTAGATTCCATAGCCACAAAGTCAGAGTCCACCGCCACATTCTGCTCGTGAGTGACaTCATACATTTCTTAAAGAGACAGCGCACACTTTtAGAAAAgAAGAGATCGCgtCTTCTTCTGACAACACAACagTGGAGTGAAaTTGTCTCCTACGCC[G/T]tAACATCCCTATTTTCtAGTAGTCTAGAAAATatGACTACAATACACTGGAGACTGAGCaCCATGATaTGATGCCGGTGCGACGGGAGTCcGAGAAACAAGCGTTGCCAATTCAAGTCTGAGTGACTGTAATAGGACAGGTGAAGCCAGAGCCAAGGAAaCAGATGCAGATATAaCAAAACATGAATGCATTAGACACA…
contig02684	193	C/A	6/3			CTCATCTCTTGTACCGCTGTCAACTGTGGAGAAATacGGTTCATGTTGGGCTTTATCTATGGGAATTCATTAGGCAAGAACCCATCCTCTGAAGGACTTTACTACAATGCTTATTTACAATTTGAGCTGGAAAGAACTAGCTAAAGAATAAACGTTCTAAACCAAATTGTTTCAAACTGTTAGTCCATAATC[C/A]AAAAAAGAGACCTCTAACATGTCTTTAGCAAGAGTTGAGAAGAAAAAAAAaTCATAAAATACATTTTGGTTCTCAAGTACATGTGTACAAAAACTGGCCAAATGATAATACTTGATCTATTCCATCAGCATCAAACCCTTAAc
contig02684	144	A/C	4/3			AAAAAAGAGACCTCTAACATGTCTTTAGCAAGAGTTGAGAAGAAAAAAAAaTCATAAAATACATTTTGGTTCTCAAGTACATGTGTACAAAAACTGGCCAAATGATAATACTTGATCTATTCCATCAGCATCAAACCCTTAAc[A/C]AaTTCAGCCTGAATCACCAAAGgAAAAAaCAATGAAGGAGGTGATTCCCTtGACAAACACACAAACACACACAGACCAACTCTCATACAGAAGGGCTTTAagAATGTGTTGTTACTGGTTTATGGAGTTTCTATCATGTATATAACCTAAATCATCCTAAAATAAGTACTTCTCCCACCTCCCTGCTTCTTTGGGaGAATGTGCTATGCAAaGCtCCAATGAAATGATTGCAAAATGATTGC
contig02685	140	A/T	12/5			AAGCACACAACATCTTAAATGGTAACACAAGCGCTTAATAGCCAATTACTCAACTTGTTAGGAGTTTAATGAATCATTCTTCTTATTCTCATTATTATATTTAAACATTCTATAAAGCCAGTAAAATATCCATTCTCAT[A/T]aCATACTCAGTAATATTAGTCTAAGGAACAGGGTAGATAGAACGATACATGAACAGATTGAAACAAGGAGTCAACAAACACTTCTCAAAAAATCCCTGATAAACGTAAATGAGAGACAATTAACAAA
contig02685	128	T/G	12/11			aCATACTCAGTAATATTAGTCTAAGGAACAGGGTAGATAGAACGATACATGAACAGATTGAAACAAGGAGTCAACAAACACTTCTCAAAAAATCCCTGATAAACGTAAATGAGAGACAATTAACAAA[T/G]AAGTATACTAGGAAATACTGCAGCACACAATAGCCCGAACGACAACTTATGAGATTTGAACATCATTAACAAACCATATAGCAATGGACACACAACGGGTCAGGGTTTGATGCTTTTTAGGTCTTGAGACTTTGTAGAAAAATTTCGATTTTGACCCATTTCATTGTGAATGCTGTTGTGCAAGTACAAAATCGAAATCCTGATCAAGATGACTGCAAAATGG
contig02692	339	C/G	17/9			TaTTTCTCTCTTCCTCTCTCCTCTCTCTGCTCGGTAGCTCGCTCCTCTTCTCTCTCAGTCTGCATCCTGTAGCCCTGCTGTGCAGTCCTCTCTCCTTCTTTCTCTCTCTACATCGCTCTCTCTGCAGCGCTATTGGAGAAGAAGTCACTGacacACACACACACACACAATCTCTTCCTCaCACACACACACACACACACacTTCGTCTCTCTCACACACTCTGTGCGACCAGCCCAGCCAGCAGGCCCGTTTCGGAGCAGGGGAGCCCAGTAGAGACCTATCCCAGGATGGATGTACTGATGAGAGGGTTCAGCATGGCTAAGGAGGGGGTGGTGGC[C/G]GCAGCAGAGAAGACTAAGGCTGGGGTGGAGGGGgCAGCCGCCAAGACCAAGGAGGG…
contig02701	148	T/C	6/2	Yes	1	AGGATGTGCTCCAACGGCTCGGATGAGTTCTTCCAGGCTACAAACCATGCGGAACAGACCTTTCGCAAGATGGAGACTtATTTTCAGCACAAGCAGCTGTGTGATGTTGTCTTGATAGCAGGAGATCATAAGATCCCGGCTCACAGA[T/C]tGGTCCTCAGTGCAGTATCTGACTACTTTGCTGCCATGTTCACCAGCGATGTGAGAGAGGCCAAACAGGAGGAGATCAAGATGgAGGGGgTGGATCCAGAAGCCTTGAGATCTCTGGTCCACTTTGCCTACACTGGTGTCCTTGAATTGAAGGAGGAGACCATAGAGAGTTTATTGTCTGCAGCCTGCCTTCTGCAGCTCTCACAAGTCATTGAGGTCTGCTGTAACTTCCTCATGAAaCAACTCCA…
contig02701	378	C/T	4/3			TCAGTGCAGTATCTGACTACTTTGCTGCCATGTTCACCAGCGATGTGAGAGAGGCCAAACAGGAGGAGATCAAGATGgAGGGGgTGGATCCAGAAGCCTTGAGATCTCTGGTCCACTTTGCCTACACTGGTGTCCTTGAATTGAAGGAGGAGACCATAGAGAGTTTATTGTCTGCAGCCTGCCTTCTGCAGCTCTCACAAGTCATTGAGGTCTGCTGTAACTTCCTCATGAAaCAACTCCATCCATCTAACTGCCTGGGGATACACTCCTTCGCTGACGCCCAGGGATGCATGGATTTGCTCAaTGTGGCCCACAACTACACTATGGTAGGAATcTAACCAGGTTTACACAGCcTAAACAGTCTGTTGCTATTAGCA[C/T]ATTTtAATATTTtCCTT…
contig02703	212	C/A	41/9			GGgAGAGAGTGAAGAGGCTGGTCATGGCGCTGTAGTGAAGTTCGGCAGGGGAAATTCGGCAAGACCAGAAAAGCACAAATTTGGACTATTGTGTATAGTGTTTTTGGTTATAAGTGCTTTTACGTTGTTGGAAGTAACCTTGGGCTACTTATTTTTGGAAGTGAGTTGATTCGCAAGAGAGCGACGATTGTTTTTTATCAGAACGGGAAGC[C/A]AGCCTACTTGCGTGAGCAATAGATACAAAGTTAACGTTCGTTACACCTAGCCCACTGGATATACTAGTGTGACA
contig02703	75	T/C	27/21			AGCCTACTTGCGTGAGCAATAGATACAAAGTTAACGTTCGTTACACCTAGCCCACTGGATATACTAGTGTGACA[T/C]tCAGGTGTGGGATGAGTCCAGTTGCTACGATGGACCACTGGAATTAAGGAATTTGGGACTCCTGA
contig02703	66	T/A	38/10			tCAGGTGTGGGATGAGTCCAGTTGCTACGATGGACCACTGGAATTAAGGAATTTGGGACTCCTGA[T/A]TTTtGTCTGGCGGCGTTTTGGATTAACAAGTAACGTTAAATTCCTTTCCGTGTGTTGCGAAAACGGAAAGTCGGCAGTC
contig02705	303	C/T	4/3	Yes	3	CAGAAAAAaGTTAAAAaGAAGGAGTGGACGTGGGATGAGAGTAAGATGATGGTGATGCAGGATCCCATTTACAGgaTCTTCTATGTGTCTCATGACTCCCAGGACCTGAAGATCTTCAGCTACATCGCCAGAGACGGACAGAGTAACaTCTTCCGTTGTAACGTCTTCAAGTCCAAGAAGAAGTCCCAGGCCATGCGTATCGTGCGGACGGTGGGCCAGGCGTTCGAGGTGTGTCAtAAACTCAGCTTGCAACACACACACCAGAACGCAGATGGACAGGAGGACGCAAaCAaTGACAAGAC[C/T]tGCAACGAGGAGTCCACgCTCTCAGCCCgtGAGTTAACaGGAGCGGAGAAGTCGGtGGTTGCTGTGGAaACAGACATtGATGCtgAGGAGGC…
contig02710	185	G/A	4/3			GGCATctGTCACAGACCAAAGGAGCAGAACACTAAGTCAAAATAGcTTTCCAaACCAGCTCACCcTGTTTAGTCTTAGCCTATTGTTGAACgTTTTGTTtCTTTTTtAAATACAAGGGCTAGTGTACTGAATGCACAGATTATATCTATACAGTCAAAAACATTTACATTTATATATATCAAAG[G/A]TAAAATAGGTTAGCGACCTGTGGCCATGCATTCACAGTCTAAATACATGAAAAAGAAAACATTTTTGTC
contig02710	70	G/T	5/4			TAAAATAGGTTAGCGACCTGTGGCCATGCATTCACAGTCTAAATACATGAAAAAGAAAACATTTTTGTC[G/T]tAATATGTATATACATTACAAACATAACTTTCAGTGcTACTAGCTAAaTCTGtcACTcAATTGAaGACGTTGTATTACCGAAAAAATagCaaacACAGTTTTtCTTAATCACATACTTTGTATAAAGGAAAaTtCaTTGAAATGAATTGACCTATATTTACAACAATACTGCCtCTAATTAAtGTTTTtCaGgTGAAaTACAcaaGCATAAGACTGAAGTTTCAAATCTAATAGTGTTCCCAAAGTTGTATACtgAAACAACGTTTTGATtAGAAATTActtcgcgCTTTTCAGGCACTTAATGCTTGCAGTGTATAGAGGGTGA…
contig02714	438	G/A	35/8	Yes	3	GGCAAGCGAAGTAACAACTTCCCAAATCGTGTTGGCTGGTTGGGATACTGGCTCCGAACATATTCCTCCAGGGCACACTGGGACTTCTCTTGCAAACTTTCCACATGGGCCACATCTGAGAGGCCACAAGCGTCTGAAGTGAAGAGCACAATTGCCTTCAAGCAGCTGTATTCAGCAGAGTCAACGTGCAAAACTTTCAGCTTTTCCACTTGTTCTTGGAAGATCCTAATGTGGTCCATAAAGGCAACCACTCTGTCCGCAGACATGGGGGAGgCGTGTAGGCCAGCCGCCGCCAGAAGTGGAGCCACATGGAGAGGCATGGAGCACTGTGCGGCGTTGAGCACAAATAACTCACTCCAGGTCAACCGCAGAAGAGCCACCTGGTCAGTAATCTGAAGG…
contig02718	280	T/C	8/4			GAGATAATAGTGTTTTATtGTATTTTTACACGATAATCAAAGACATACTTATTTCAGAAAGTAACAAtACTTTTTTttCACAGTCATTCAGGCAGTGAAGTAtGTTTTAtCTACAGTAGgAGCTGAAAaTaTATTGTCAGGCTGAAaGGTgAaGGgAAGTATAGTGTGACAGAACATGTCAAAGATTAAAGTTTGTAAGATTGTTGCACACCTATTGACTTTCACCTCACTCCATGTCTTCACATTAAGTCATCGTCTGCAATCAATGATATCGGACAc[T/C]GCCATTGAAATCACATATGTACCATGGTTTAGTTAGAATTTCTGCAAAATCCAGACATTATCTTTGAATCTAAGTCTTACATATGTTTGAGAAAATGGGTCACATATTCCATACA…
contig02718	141	G/A	9/2			GCCATTGAAATCACATATGTACCATGGTTTAGTTAGAATTTCTGCAAAATCCAGACATTATCTTTGAATCTAAGTCTTACATATGTTTGAGAAAATGGGTCACATATTCCATACAAAAAAAaTAAaGGATGGGGGAATGA[G/A]AGAATACGCATAAGATATAAATACAATATACAAGATAATAATCCTCCAACTCTG
contig02719	363	T/C	18/6			TCGCCATTGAGTGTATAACTCTTGTCCGACTGGGTTGAGGTTAGCCagCTTTCTATTCCAATCCAGACAGTATGTCCTCTAAGAATACTGCAtGCTTTATGTTGTCCAACCTCCAGTATCAGACTATAATATCCAGATTCTCATAGTTCCCACTAAGTCTTGgTGGAACTACcATCCTGAATATCTGATCtCCAACATCTATACAAACGTATCTGTACATTTATTGCAAGAATCTCTTTAGTGCTTTGGGAATCCTACTGAGGTGTAATTGATCAGACATAATCGTTCAGCCAGAGCCAGACACATCACAGAGTTCATGGATGATAGTTAGTTAGAACCCAGTATATCTACGGCTCTGGGTT[T/C]AACAGCACAACATTGATCCATCCCCTTCACTA…
contig02721	415	A/G	8/2			AAAGGAGAGGACAGGGAGAGGAGGATATGTTTTACACAGTTCTGAAGTGGCATGTGATCAGTCATGAACACAGGGGAGGTTTGAATCCAACCTGAGGCAAAGGCTAAATGGAGAATGTCACTGTTCTCAGTCACACAGAGATATGTATCTTCCCATAATTGTTGCCGGTAATATCAGTGTATTTCTCTGTCTCTCTGTGTGTTGGGAATACTTCCTTCCATCTCGCCAGCCAGCCTCTGTGAGTTTGAGCTTAAAGGTGTGAGGAAGATTTCCACTTGACCAGTGATACAGTAGATACAGGCATACCATTTATTGAGGCTGTTTTGCTTTGAACAATGTCCTCAGCCTTGTTCTATGTGTATTGACTGCTACTACAACACAGGAACAAATCACACAGTA…
contig02726	203	A/C	4/2			GTgTGGTCAGCATAGCACTCAAAGGAATTAAAGTGGCTATTGGCTTACATGTCCTAGAATAGCTTGGTATCCCTCAGTGCTGACTCTTAATTTACATATGCACTGTGTTGGAAAGTACAGACTGGATGCCAGAACAACACAAAGCAGTCTGTAAAAaGAAACAAAGTATTTTCAGTGTGGGTGTCACAGGTCTcAAgtGTTT[A/C]aTTTAAAAaGTTCTAGATTGCCTCAAaaTGTGCATTtCCCCCAGTCTGACAATAaGGATATAATATCATACTAAGATGTTACTTCTCACAGGTTGTCTGAATTtcTtAAGGGTGGTGGGAATTTGtGGGAATTAGGGCTACTAAATTGgCCTctaTTTCAAcTGtATTTTTtCATCCATTTCAGgTTTGCTt…
contig02732	45	G/A	4/2			TGAAGGCAGAGAATGATAATAAACTATTTATCCACAGAGGTGAa[G/A]gCAGAGAATGATAATAAACGATTTATCCACAGAGGTGAAGGCAGAGAATGATAATAAACGATTTATCCACAGAGGTGtGCATGTAGGTATAGGGGGCGgCGGGGGgAGCTCTACATTTGAATTTTCCAGTCGGTTAAGATCAGTGGTATATTTATTTTGTTGACCTTGCTAGACaGATTGTAAATGGCCAGCaTGTGTGTGTATATTTGTGTGTGcGcGTCCTTGCCAGTGTATCAGCTGTGAGGATCATGTCTGTGTCCTAGTCAACACTGAAAGCCGTCTGACAATGATAAGCTCTctCCtGAACACACACACACAC
contig02738	150	T/C	4/3			ACTTTAGCATTAGGGTTATCTGGAGCAATGCAGTCGTTCTCATCTATGCACTGAGGTGTGtgggACCATTTTCTGTTCTCACACTTAACCATCGCCCACCACCCCtcAACCGCAGGTTTCCAACCTTTATCGCAGGCATAGTAAAGTTC[T/C]GTGCCGTGCCGGTACGTCTCTTCATCCGAGCTAAAATAaCCTTGTTTCAGTTTTAGTTtCTGGCAGCTTTGTTGGGAATCTTGCGCTGAAATGGAGTAACcTTGG
contig02743	343	T/C	4/2			TGAAGTAGTTTCTCCAATGATCGGTAGAACAAACCAGGAACTGTCAACAGGTATAGATAAAGGCAATACAGTTTGCACTAATGAACACACCCCTGGCATGTCACCCACTTGCTCTCAAATCCCAtcAACCCTGGCATActCGcTGGACTTATTAAACTGGAGACAGAATAATAGTGCTAGGCTGCATTCACACAGGCAGCCCAATtCTGCCCCCCCCCccTAATcTTTCAGAGCTGATtAGtCAACAGACcAATTAGTGTAAAAAAAaTCTGAATTCGGCTGCCTGTGTGAAtGCAGCCCAAAAcACCAtCACtctGTCTGTCCAGCgAaTATCCCAGGGTT[T/C]ATGGGATTCGAGAGCAaGACCTTGAAAGATTGTTCCAaGAAGGCGTAGAGCA…
contig02746	275	G/C	9/2			CACTATATAGGGAATAGGGTGCCATTTGGGGAACACACCTAAACTTATGGGACTGAACCCACACCTCCATCAAACCCTGAACTCCCGGCTACCACCAGCCAGCCTCCTCTCCAGTCTCCCCCTTTTAGTCAAAGGTCTCACTTTTGACTGACATCAACTTTTTTCAGACAGGTCTTTCTCTCATGGAGTCTTCTCCTGTGGTGCCTTGCATTGACTAAAGCCCCTACAGTAATATATGAACATTCTGTTGCTTTTTGGCTCCAATAGCTTATTT[G/C]ATCAGTTTCATTATTGGCATTTCTTGATACTAGAAGAAACCACACAATGTCGACCCAATGGACTTGAATTTTCACAATGTCTCTTTCTTTTGCCGAACCCTCATTGCTGGGAAAGAATAA…
contig02747	174	G/A	7/2	Yes	3	aGGTCAGTGAGTCTGGGAtAaCACTGAGGCTACAGGTCaGTGAGtCTGGGATAACACaGAGGCTGTCACACAGTAAACTACTGATAAGCACACTTCTCTCTCtCCTTCAgcATGTTGAGACTGTGCAGCATAGACAGAGGAGCCAGCTGGGAGTGATCCAGTAGCAGGTTGTA[G/A]gCCAAGTCCAGGTGCTGTAGGGACGACAACTGCTCCACTCCGTTGATGGTCTCCAGCTCGTTGTTTCTGAGGATGAGAGTGAGGAGTTTGGCTCTGGAGCTCAAGCCCAGCGTTGGTGCTCTCTGGAGATTGTTa
contig02747	136	T/A	8/4	Yes	2	gCCAAGTCCAGGTGCTGTAGGGACGACAACTGCTCCACTCCGTTGATGGTCTCCAGCTCGTTGTTTCTGAGGATGAGAGTGAGGAGTTTGGCTCTGGAGCTCAAGCCCAGCGTTGGTGCTCTCTGGAGATTGTTa[T/A]AGCCCAGGTTGAGGTGCTCTAGCTCACTCAGAGGCTTGAGAAAGTCAGCACACTCCTGGATTTTATTGTGACTAAGATCCAGAGACTTCAGAACATTCAGTAAACTCAGTGACTCATCCAGGCAGACTATAGtGTTGTAGCTGAAGTTGAGGGTGTGCAGCTCCAGCCAGGGCAGTGCAGAGCTGAGGTCTCCTCCACAAAGAGACAGTAGCTCCTCCAGGGAACTGAGGCTCTTGGAGCAGGTGAAGACCTCTAACTG…
contig02750	201	C/T	4/2			GTTGCCTTTGACTCCTTCACAGTGACACATGGACTTCCCAGTACACGCACAATCCTTCGCCTCAATTCCTCGCAGCATCACCCCCAAaGCAAAACAAAGCAACGAAgTCCTCATCTTGAAGATGATCTTCCCGCCACTATTGGATTTAGCAAATTCGCGTGCTCCTCTCCTCTATCTCCTGCAACATACAAGCAGCCAGG[C/T]CcGACACCTGTGTGCGCGGCAAGCGACAGGTGCGTCAGTCC
contig02752	65	A/C	62/37			AaCACAAAGCAAGAATTCCACCTGAGAAAAAATGTTCTTCCTTCGTCTTGAAGACGAATCTTTT[A/C]TGATAATCGATGCTATATTGTAAATGTCATGTTACTGCTGTAATGTGTTGGGTCGTGTAGTTGTTTCTTGAGGTGTAGAAGAGCCGCCCGCTGTCTCGAGTCTCGTTTCCTTGATTCCCTCCCAATGGAACGAGACCCCCGGACCAGGCCTATGGCTTGTGACCATAGAAATACAATCCATAGAACAGGCCTCCCCATTCAAGACTGGACTCTATTTCTATGCGTGTGACTCTTTGTGTGTTTCTGTATTTATAAATGTGAGATAATAATAGGTGTATTTTTCTCATCTTCCAACAACGACGTTGGGAGCGAAA
contig02760	415	C/T	72/37	Yes	3	CTCCTGTCTCTTCCTCTCCTCCTCCTCTTCGATCTTCCTCTGGACCTCCTGGTACATCTCATTGGTGTAGTGTTGTCCTCCATTCTTCTTCACCATCTCCTCTATCTTCTTCAGCAGCTCTGGGACCTGATTGTTGTCATTCTTCttgttATTATtGAAGACATGATTTCTGCCCTTAAAAACCTTGACGAGTTTCATAAGCTCCTCACTCTCACTTAGAAAGTCCACCATTGATTTGTCCTCCAGCTGGTCTCCTCCGGTGAACAGAATGATGGTGTACATTGATGCTTCTTCTCCAAAGTTCTCCTGGATCCACTTCACAGTGTTCCTCTCCTCCTCTGTGAACCTCCCCAGTCTGATCACCAGCAGGAAGGCGTGAGGTCCTGGGACTGACATGTA…
contig02770	57	G/A	82/18			AGACAGCCAATCACCCCAACTGGCTGCACCTGATGTTCTTTTCAAGGCTTAGCTCA[G/A]CACCTAGACCTGCCAGCTGCCACCTGGGGGTGTAGTGTGGGTGTATCCTAGATAGTGTGTTgcctAaCTGTGTGTTAACACCACACTACCCGGCATATCAAAACAATATGTCTTGAGACAGAAAGCAATACACATGTACTGTTAGTGTGTGTGAGAGGAAGAACGCCCCTGCCACCACTGGGAATCACATAACAGCAGAAGATATACATAATACACTACAGTGGTTTTGGTCTAGCCTGGGTTTAGTCTGGCTCTAGATATGGCCTGGGTCGACTGGCAGAGTTGGAAGGGAGAAAAGCAGAAAGTGATTCAGAATGATGATTACTTGTGAAAATATG…
contig02770	399	T/G	101/76			CACCTAGACCTGCCAGCTGCCACCTGGGGGTGTAGTGTGGGTGTATCCTAGATAGTGTGTTgcctAaCTGTGTGTTAACACCACACTACCCGGCATATCAAAACAATATGTCTTGAGACAGAAAGCAATACACATGTACTGTTAGTGTGTGTGAGAGGAAGAACGCCCCTGCCACCACTGGGAATCACATAACAGCAGAAGATATACATAATACACTACAGTGGTTTTGGTCTAGCCTGGGTTTAGTCTGGCTCTAGATATGGCCTGGGTCGACTGGCAGAGTTGGAAGGGAGAAAAGCAGAAAGTGATTCAGAATGATGATTACTTGTGAAAATATGTTGTTGCCATAGTAATACCAAGCAATAGTCAGACAGATAGGTAGAATAGACGAGCATCAC[…
contig02770	309	A/C	79/18			CATAGGGAATGCTGGGAAATGTATATTCCAAATCGATTTTTGATTCCCACAAaAAATAGCAAATTTTCTACTGTCATTGGTCAACTGCTCCTGTTGTCAACCATCTCAGCCACTCAGAGGCTTCCTCTGCCCGGTCACTCAGTGTGTCCCGCCCTTCCCTGTGTCAGCAAGTAACGTTAGAGACTAAAACAGGTCTGCCAGGTGCAGGTACAAAGTGTGTGTCTGTCTCTGTGTGTGTGTGTCTGTTACATATACAGCAGGTCGGTCCAGCATCAGTGTCTGTATTATAGAGCAGGTATGTGTGTATT[A/C]TTACTTTGAGGTCAATGGAAACTGATTACTGCATGTTGCCTTATCCAGCACTCTTATATTCACACAtCACACACACA
contig02771	114	G/A	51/38			CACACGAGAGCTGTGATGATTATTCAGGACTACAGAACCACAGAGAGATGTATCGTAGTTTGGATGCTTGTGTGTGTGTCTCTGTTAGACGTGTCAGGTAGTAGGCCAGTTCA[G/A]GgCTGTTCTGTCCATGAGATGCTGCTGTAGGGACATGTGCAATGAATTAGAGAGTGTGTGTGTGTTGAAGTGTGTTTG
contig02771	79	A/G	61/19			GgCTGTTCTGTCCATGAGATGCTGCTGTAGGGACATGTGCAATGAATTAGAGAGTGTGTGTGTGTTGAAGTGTGTTTG[A/G]TCACACATGTAACAGGGTCATATTAAAACCAATTAACTAGCCGGCTTATATTGTTGCACTTGTTAAGTCAAGGGGTCTTAGGCATAGTTTACTGGTCTGTAACCTGATTTGATGTGTGCATCGATATGAGAAGGAAGCGTATGTGACCAGGTGTTGAATGTACGTGCGCCCAGGAGACAGCCACCTTACCTTAAGTCCAGGGCCAGCTCCTTCTTGACCTCTTGACCATCCAGTCCAAGTGGATTATTACTTGTTCAGATGGTGAAACATAAAT
contig02771	275	A/G	40/17			TCACACATGTAACAGGGTCATATTAAAACCAATTAACTAGCCGGCTTATATTGTTGCACTTGTTAAGTCAAGGGGTCTTAGGCATAGTTTACTGGTCTGTAACCTGATTTGATGTGTGCATCGATATGAGAAGGAAGCGTATGTGACCAGGTGTTGAATGTACGTGCGCCCAGGAGACAGCCACCTTACCTTAAGTCCAGGGCCAGCTCCTTCTTGACCTCTTGACCATCCAGTCCAAGTGGATTATTACTTGTTCAGATGGTGAAACATAAAT[A/G]TGTACAAAAACGAAACAAGAAAAAGGCATCCTCAAATAAAGAAGTTAACTAACACAAAGAAACAAACAAAAGGCC
contig02771	76	G/A	18/10			TGTACAAAAACGAAACAAGAAAAAGGCATCCTCAAATAAAGAAGTTAACTAACACAAAGAAACAAACAAAAGGCC[G/A]TCAGAGAGGCTTCCGGCCTCCTCTCTTTCTCCC
contig02812	239	G/A	11/3			CACACACAGAGACGCACACACAGAGACGTAAATCCACTAATCTCCATGCAGTAAAaTAGTGAGTTCCCTCTTTGGAGCTGGTCCAGAGAGTTCAAAaGTTTAAATATCCAATTATTTCCCCAAAGAGACACTAGGTAACAACAAGATGGTGAAGTTGAGTTGTTCTGACTTTCTTCATACAAAAGACTTCATGATGTGTGCTACCTATACAGTTAGTTTCCTATACAGGTAAAGTACA[G/A]AACATACAGGTGGTTTGAAGCCACTTTATGACAGGTGGCAGAGGTACTTGACCAGCTAAGAGGGGAGAAGGCAACAAAGTGGCAGAGCCCATGGAACACTGATTGACAGAGCACAAAGCAGAAACGTCCCCAAACCTCTGTGGCCCTCGCTAGCCT…
contig02812	289	A/C	5/4			AACATACAGGTGGTTTGAAGCCACTTTATGACAGGTGGCAGAGGTACTTGACCAGCTAAGAGGGGAGAAGGCAACAAAGTGGCAGAGCCCATGGAACACTGATTGACAGAGCACAAAGCAGAAACGTCCCCAAACCTCTGTGGCCCTCGCTAGCCTGCCCAGAGTTAAACATCTAATCGCACTACAAACAAAGCCAGGAATAGATAATGGAATGAGGAGAGGAAAGGTGCAAGGCATTTGGGAGAGACAGGTATTGTATATAGTAGTGGTGATTATACATTACTCCAA[A/C]CcTCAGAAATAACAAATAGCACACATGCACCCCAACACACAAATACATGCACACACATAAGGAGGGG
contig02827	212	C/T	28/7	Yes	3	CCCGTGTGCTCTTGGAATCATATCGCACTGTGAAGGAATCGGGTCAACATTTTGAGATGGTGTTTGTCAGCGCTGACCGGTCGGAGGAGTCCTTTCAGCAGTACTTCAGTGAGATGCCTTGGTTGGCAGTCCCATACTCAGACGAGGCCCGACGATCACGACTCAACAGACTCTTTGGAATACAAGGTATTCCCACCCTTATTCTGCTGGA[C/T]GCGGAGGGTCACATGATCACGCGACAGGGCCGTGTGGAGGTGCTGAATGACCCAGAGTGTCGGCTCTTCCCCTGGCACCCCCGGCCTGTACTGGAGCTCAGCGAGTCTAACGCTGTGCAGCTCCACGAGGGGCCCTGCCTCGTGCTCTTTGTGGATACGGAGGAGGAGGG
contig02827	171	T/A	18/16	Yes	3	GCGGAGGGTCACATGATCACGCGACAGGGCCGTGTGGAGGTGCTGAATGACCCAGAGTGTCGGCTCTTCCCCTGGCACCCCCGGCCTGTACTGGAGCTCAGCGAGTCTAACGCTGTGCAGCTCCACGAGGGGCCCTGCCTCGTGCTCTTTGTGGATACGGAGGAGGAGGG[T/A]GAGCTGGAGCCGGCGAAGGAGCTGATCCAGCCAATCGCAGAGAAGATCATGGCTAAGTACAAAGCCAA
contig02827	69	G/A	20/10	Yes	3	GAGCTGGAGCCGGCGAAGGAGCTGATCCAGCCAATCGCAGAGAAGATCATGGCTAAGTACAAAGCCAA[G/A]gAGGAGGAGACACCACTGCTCTTCTTCGTGGCTGGAGAGGATGACATGAGTGACTCCCTGCGTGACTACACCAACCTCCCAGAGGCAGCACCCCTGCTCACCATCCTGGACATGTCTGCCCGGGCCAAGTACGTTAAGGACGTGGAGGAGATCACACCGGCCGTGGTGGAGACCTTTGTCCAAGACTTTCTGGCTGAAAAGCTCAAACCAGAGCCCATCTAGAGAGCACGGCTAGACTGTCCCAAATGA
contig02836	220	G/T	6/2			GGTGAACTCGGGCTCGGCCCGGCCCAGGAGGTGGGCGATGAAGTCCGTCTCGCAGCAGACATGGACGTGGCGCTCGTTGGGGCAGCAGCGGATACCCTcGTACAAGGCAGCGCAGTAGCCCTTCTCTTtAGTGCAGTCCAGCTCCCCTACcAGGATGTTGTATGCTCTCAATACCTTGTtCTTGCAGTCAGTACAGAACCTGTGTTTGCGCAAGTATGT[G/T]TCCAGGgTTtCCAGGAGGCAGGCACCGTCAATCAGAACGACCTCATCCCTGCACTCCTGAGACATGAGCTCCCACACCTCCATCCAGCTTCCCcTGCTGGGGGACTGAAAaGGgCCAAAGTGAAACGCGACGTTACATCTGCGGTCTCTCTTGGCTCCTCCATCTTTGTCTTTCT…
contig02839	120	C/T	59/18	Yes	1	CTCAACAAACTGCTTCATCTCAGAGCTGTTGATCTGGTGACTGTCAAGGTTCATGGCATCGTCAGTAAACTCCATCACCATTGTGAGAGTGTCATCGATGTACAGGGGAATCTGTCTTG[C/T]GAGGAAAGGGAAGTCCTCTTCCCCGTCCCTGCAAACCGCAACCAAACACGCCATGTCTAACAGCTCCTGTCGCGGTGGTATCACGTATTGCCGTTAGCGCGCTGGACTTCGGTCTAGAAGGTCGAGGGTTCGAGACCTGCTCCCTGCTGTTTTATTACACTGGTGTCAGAAGTGATCGGACCTTGCATCCACAACAGTGCATGTGCTTGGCCGGTGAGCGCGTTCCTCACCGTAAGACGCAAGCTAGCGCGAGGACGTGCTATTTGAAAGGAGGG…
contig02852	52	T/G	4/3			GTTACTGTACTCTGTAACCGTCAGCCTGTCTGTCTGCCTGCGATTGAAACg[T/G]CAACATGGTTTCAATCATTACATTATGTTTGCTATATAGTCTACCCTGACAGTAATCGTGGTGTACACATTATCTCCCTAAGGTCTATACAGGAATGCTAGCCTGGGTTTTGtGCAGAGAAATCCAGGGGATAGGTGGAAAGACTTTGAATGAGAGTCATCAGAAAGCcTCCCTtATACaCACACACACACACACACACACAcACA
contig02857	105	C/T	13/4			CcTGGATCAGCATCGTCTGGTGCTTGTGCTGGTGGCTCTAACAGGAACACAGTGCTGCCAGACACTTGAATGAAGCGGGTGGCATCTTGGGAGGAACCTATGCT[C/T]GTCTCTTTCCCCCCAGGgATCCCCTcTAAGACGGGCCTGCCTTTATTTAGCTCCAAGGCCATGTCCTCTGCTGGGGTAAGGTCAGCCTTTGGTGACCCACcACCCGTGCCTTGTCTGTGGGTATTCTTTTTCACTGC
contig02868	29	C/T	5/3			ATATTTAACGGCATGACAGATGGAAAat[C/T]AATGTACTGTATTTGTCAGAAGAAGAATCGATGCACCAAAGTGGTTTCCTATGACACATTGAATGATGGTCAAGCTGCTGTCTGTCGATCGGAACAGTACAACAGTTTTTGTAATTTATTGAATGTATTTCAACAGTTAAAAATGTATGAAGACATTTTCAACATGTTGCATTGTCAGAGGGACTCATACCCCACCCTGTTCTGTAGGGACAA
contig02869	426	T/C	67/28			ACTGCATGTGGGGGCTGAGGTCCATTCTCCTAAAAGGCAGACTACATCTGCATTCCCTTCCATTATGTAGGATCTTTTACATTTATACACCACTTTTGATCCATTACTAAAGTTGTTTTGATATTGTTGAACAACGGTTGCATGGTTCACTTGAGGAGGTGCATCACAAGAACGACTGGCCGTACACAGAGGAGTATCAGACCATCTACCATTCTCACATGTAATCATCCCCCACCAGCCTTCCATTGGTGTTTTCAGACCTTTATCACAGGCATAAGTCAAAGTCATGCCATCCTGGTACATGTTCTGCTCCGGGTCAACAAAGCCATTGTCCAGTTGGGGTCTTTGGCAGCCTTTTCCAGATTCTTGAGCTTTAACACCGTAGGACCAGATGTGTAG…
contig02872	115	G/T	11/3			TTTAGGAAGGTGAGAAGGTGAGGTGAGAGGGGCCTGGCAAAAGAGAGCTTACGTGAACAGAGTATTCAAGAGTCTCAGAAAAATAAGGGGTACGTAACGCTGTATGTGTGTGTG[G/T]GGGGGGggTTCgTGCGAGTGTGCAGATGTGAGGAAGCATTAAATCAGTGCGAGTGCATGTACTGTATGTGTAGGTTtACGTGTGTGTGTGT
contig02877	265	T/C	19/6	Yes	3	GGaGAGAGAGAGAgaaagAGGGGgCTTGATTgAgTAGGGGACGATGATGGCAATaGCGAAGATACCgTGGCTACTTCTCCTcGAGATgggATTGTACGCCAGTTGtttCGTTTGtGgAATCGTCACGGCAGCTTCTCTCACTATCACACAGGGGAGTTtCAGTGgTCTCTGTACccTGTATGGGACAGTAAATCaCAACTCGTCATCAGACTCCcTATTGGTCCGgACCTCCAGCTCTCCCTCGCTCTGTTACTTTGTCTCTGC[T/C]ATCTCAGTGTGTGTAGCAGTGTTCTGTTTCTCTATATCACTGTACTGGATATATACAtGCTG
contig02877	63	C/T	19/6	Yes	3	ATCTCAGTGTGTGTAGCAGTGTTCTGTTTCTCTATATCACTGTACTGGATATATACAtGCTG[C/T]CTGGATGGAGGGGTTAACAGAGAGCGTCTATGGCTCAACGTgACCCTGGTGGTGTGTGGCGTGTTTCTCTTCTTCCTCCTGCTGACGGGCTGTGTGTTGAAAAGAGGAAGAGACTCTCTGTGTGACTCTGTCCtACACGCTGTCCCCAACATCACCAGCTGTGAAGAGGCTCAGTCTAGGACCTGGATCAGTCCTTACACTGGAACACAGTTCTACACTGGACTGTACAATGCTGGGACTGCGGTGTGGGTgAACTTaTTTTTCTGGATTCTGATTGGCGTGCTGGTaGTGATCCAGAGAGGTCAAGGGTCCGAGTTTAGAATGACGGCGGC…
contig02877	360	C/T	6/3			ACTCTCTGTGTGACTCTGTCCtACACGCTGTCCCCAACATCACCAGCTGTGAAGAGGCTCAGTCTAGGACCTGGATCAGTCCTTACACTGGAACACAGTTCTACACTGGACTGTACAATGCTGGGACTGCGGTGTGGGTgAACTTaTTTTTCTGGATTCTGATTGGCGTGCTGGTaGTGATCCAGAGAGGTCAAGGGTCCGAGTTTAGAATGACGGCGGCCGACCCCTTAGCCACGCCCTCTGAGACAGAACCTTTCTTCCCACGCCAGGCCCGGCCCCAGTGACTCATAACCGTCTCGCCTTACGACCTGTTGGCTAGACACATGTGGAGACACGCAcaCACACACACACAcTCCTCA[C/T]TGTCTGACCTGTTAGTAGAGAATGAATGAACCTCA…
contig02880	419	A/G	12/11			ATTTGCTCTGTAGTTTGTAGCAGGGGTGGAAATCAAGATGACTTGCTGCACCGCAAAAGAAAAGTAGATCCTGTGGCCCCACTGAAATGTGGACAGTAAAGTTGTAACTGTTCTGCTCTTAATGTCGCTGCAAGACTCTAGTTTTTATCTGATTCTGCTTACCCTGCTAAACTATGCAGTGGCTTAGGATACACTGCATAGTCTTGCCAGGGTCTGTTTCTGAAATCAAAAAaGTGAAAACCCCCCCcACCCTTATGTTTTATTTTTTGAACCACTCTTGGTGAAACGGCAAGGGAGGGAATTAAAACATTTATTGGTGTTTTTCAGGCTAGCATTGGTCTCAAACTGAGTAACCAGCTTCTCAATCCCGATTATGTGAATTTCTGGGCCTTGGCACAT…
contig02880	351	G/A	70/31			TATGTTCGTTGAGGTTATCTCATACAGTGGGCCCACTGAATGCAATGTATGGCTTTAGATGTTTATTTTTtAAGGGgAAAAtAATTTATTTGGCCAACTTCTTACACTTCTTGAAACACAGTCGTGCTTTACATGGGCCAAAGGCAACTGTTATGTTAAGTCTTTTACATTTCATCAGACATCCCTCTCACAAAAGGCTTGGTTTCAATGGATGCCTTCATTTAATAAAAGTTCAGAACACAGCAGCTTTTTGCATATGAGAGCACGGCACATGATGTGAAAAGGTAATGGGTGTGCTGCTGTCACACAGAAGCTAATCTTGTATGGAGGAAGTATTTGTTGAATGGGGA[G/A]CTGTTGAAAGTTGTTTATTTTTtAAGTTATGGCCAAGCACATGT…
contig02880	480	G/A	246/165	Yes	3	TCATTGACATGATTTCCACTCCCCACCATTGCTTCTGTGTGACCAACATGGACGGTTTAGTTAGCCGTATTGAGAAGCTCCTTGATGTCACCCTCAATGTTGCTGGTAAGGAATCTCCTGCCATAACGCTTGAATGGCTCTCCAGCTGGCCCAATGAGGAACTTCTCAAAGTTCCAGGCGATGTCAGTCCTGCAGACTGGACTCCAGATGATGCACTTGGGGTCATTCATTAAGGCCATGGGCTCGTCGCTTGGGAATGGCAGCTTATCCTTGAGGTACACAAACAGTGGGTGGGCGTCCTTCCCATTCACATCCACTTTCTCAAGGAGCTGGAACTTAGGCTCAAAGCCATTTCCCGGACGGACATACTTTAAGGACATCAGGATCTCTTCGTTCTTG…
contig02884	124	G/A	61/49			TATCCAGCTTAGAGCAACGACTTCAAATAAAGAAGTGAGCATCAGTGTTATGCCAACAGAATAGTCTAACAGCTGGAAGATGTAGACCCCGCCCTGAGTAATGCAGGGAAGGCCAAGCAGGAA[G/A]gTCAAGAAGCAGAGTAATAGGGTCACCAGCTCTTTATAGTTCAGCATGAGGAGAATCTTTGGGCCAAAGCTGTCCATAACGAAAGTCCCCATGACCTCCACAA
contig02886	425	G/A	56/23			TGTGTCCAGGCCTGATGCTGTGTGTCAGACAGACAGAACCAGTTTCAGGCTCGGCTCACATAAACACACTAAAGACACAGGGCTATACAGAAACACAATGAGAAGGCATCCCTTGGGGTATAGGGGGCCATTTGGGATGCCTACACATACTGCCTGCTGGGCCTTTACTTCCTCAACCCTCCAGTCTCCTCTGATCTCtcTGACCTCTGCTGTAATATGTTGTGGTTGTCTAACACTTCTACATTTTGGCAAGTTCCAGTCAGAGTTCAAATAGTACATTTAGTACAATGTATTTCTAAAGTTTAACCCACAGTAATGTTGTAGCAGGTAAGAGAGTAACAGCTGAAAGCAGCAGACAGAGAAGTCAACCATCTCCTGGTTGGACCAAACATCCTTACA…
contig02886	378	G/A	24/19	Yes	3	CTGATCTCTGTCTCTGGCCTGATGTTTCCTATCGTGGCCTTCAGCAGCACGTTGCATTCTGGGGTGACCTGGAAACCAAGATAGTCCACGAAGTGAGGACCTTGTCTTCTGATCCATTCAGCATGTTCAAACTCAGACTTTTTCTGGAGCTCTCTGAACTCTTCTCCAATCAGCACCAGGCTGGTGGACCCCTTGGCCTTCCCGTCCACGAGGTTAAAGGTGAATGTTCCCTCGTCTGTGACCGCGAGAGAGTCCATGAACATCTCAATGATGCCTGAGTTCTTGTCAAAGTTCATTTGGTATTTCTCTCCATTCTCTACGATCGCATCGTTAAAGACATAGTCCACATGGCAGCCAGTGGTGAACTTCTCAACCTG[G/A]gTCCAGAACCTCACACG…
contig02886	184	T/C	28/11	Yes	2	gTCCAGAACCTCACACGACCCTTCTCCAGGAGCTCCATGGCCATCTGAGTCTTGAAGGGAATGATGGGGAACTTGTGCTCGTGGCTGATGTCCAGGAGACGCTTCAGACCAGCCTCCGTTAGAGTGTAGCTGGCTGAGACTCCAACAGTGTTGGTAACCTCACAGGAGAAGATACCAAGGTCC[T/C]CCAGACTGGGAGCATTAAAGATTGCTCTGGACTTGCCCCCCTCTGTGACGATGGTGAGTCTGGAGGTGTCTGTCAGAGTCTTGTAGTTCTTAGACCAGATGAACTCTGACCCCTCGGCCATCTCAGAACACTCAAAGATCATGGAGATCACACCATCATCATCCACATCCAGTATTATCTCATGAGTACCAGGCATGGTTAGAGCCAGAAC…
contig02888	216	C/T	7/3			AGAATGTCTCAAaGGTaCTTTATATCATGAaTATTAAAaGTACAGGAAATACAGCAAATAGATAGCTCTGAGGGTAATGTTTGAAAGTGCTTTAGTTGTCATTGGAATATAGAGATAGAAAATAATCTACAAGTGTACATCTTGTCTGTATACTTTGAAGTGCATCACCACTAGTATGCTACATAAGGTTATACATTtCCTTGAGAGAAAAAaTC[C/T]ACACCAATATTCTACACCACGTAAAAGCATTGAGGGGAAAAGGCACATTTGTGATACAGCAGTCACATCATACTTGCAACGTAAGAGACATTCCTTTTTGTGAGCCCAAGGCTGCAAAAGTGGTGGTGGTGGTGAGCAGTTTATCTCAAGGTAACCTCCTGAAACCGGTCTGCAGCTGC…
contig02889	435	A/G	7/2			GGCTGGAGGAGGAGCCCATGTACCGCCGATGTATCCCTGATGTTATCTTGAGGCGTGAGGCGAGCCAACTGCTTCTGTCCATCCGCAGCATCCACAGCTACTTCCACCAGGGACTCTACCGCTGTGTCGCAGACAACGCCACGGCAACCGACAACTCCTCCCAGCCCCTGGCTATCACCATCAACTACATGCGTGAGCTGTCTGTGTACGATGTGTCCTCCTCCAGCCGGAAGTTCATCAAGGAAAACCTGCTTGTGACACTAGGCGAAGACGTAGAGGTGGAGTGCTCCACCACAGCCTCTGAGGCACCACAATACTTCTGGCAGAAATATGGAGAGGACTGGATCGTGCCCTCCTCCAAGCTGAGGCTGAAGAATGTGAGGATGGAGGATGGTGGAG…
contig02904	415	G/A	7/2	Yes	3	AGAGTTAGCCCAGCACTCCACACAGCTGTATACCCCGTCCTCCTCGTCTTCATCACAGTGATTATGATGGTGACCACACAAGTAGTCTCCTGCTTCATGGTTGCAGATTCCGTCAGTGCAGGCGACGTCAGAGCCCTCCCGTGAGCCAGTCTCGCTGCCTTCCATGCTAGAAGAGTAGCCACAGTCACTCCCATTGCTGTGGGGTGACAAACCTTTCTTGACTTTGGGAACGGTGCCGTCTGGACAGCTGCAGGAAGTAGTGCTCTCGTTGCTGGTGACGACCACCTCCACACAGCCGACATGACCCTCCACCTCTGGGCTTCCACAGGCCTTGCAGCCTCTTCTCTCCACAGACTCTAATGAAGCCTCATCCAGACTCTTCTCCTTGCCGTCGGACAT…
contig02909	56	C/T	9/4			AATAGGAAGAACAACGCTGTTCCAACAGCTGTCCGCCCCCCCCTCCCTGTTTAGA[C/T]AACTCTGAGTAACAGTTTAATAGGAGGAACAGAACAACAAAGCAGACTGGGGTCCGATACATTCGTCAAATACTGTAGAAGTCTTGAGGTGGACTTGATTTGGATTGTTCCGGGACAATGGGACCAATAGAACAGTCCCGAAATGCAAATTCCCCCCCACCCGTACCTCAGGATTTTGATCAATCAATCAATCAATCAATCAATCGTATTTGACGTATGTGCCCCAGGTCTGTTACACACAAGGTGATCCACAAGATGTTATCAACACTAACTCCTAGTCAAGGAGAAGAAGGGAATCTGACAGTCAGACAGGCTCAGTATGCAATGGTTCCACGTATG…
contig02918	349	C/T	11/3	Yes	3	ACAGGGCCGTGTGGAGGTGCTGAATGACCcAGAGTGTCGGCTCTtCCCCtGGCACCCCAGgCCcGTAcTGGAgCTCAGCGAGTCCAAcGCCGTGCAGCTCCACGAGGGGCCCTGCCTCGTGCtCTTtGTGGATGCGGAGGAGGAGGGaGAGCTGGAGCCGGCGAAGGAGCTGATCCAGCCAATCGCAGAGAAGATCATGGCTAAGTACAAAGCCAAGGAGGAGGAGACACCACTGCTCTTCTTCgTGGCTGGAgAGGATGACATGAGTGACTCCCTGCGTGACTACACCAACCTCCCAGAGGCAGCACCCCTGCTCACCATCCTGGACATGTCTGCCCGGGCCAAGTA[C/T]GTTAAGGaCGTGGAGGAGATCACACCGGCCGTGGTGGAGACCTTTG…
contig02918	91	A/G	5/2			GTTAAGGaCGTGGAGGAGATCACACCGGCCGTGGTGGAGACCTTTGTCCAAGACTTCCTGGCTGAGAAGCTCAAACCAGAGCCCATTTAG[A/G]GAGCACACCTAGCCAGTGTCCCAAATGGCATCCTaTTCCCTATAGTGCACTACTTTTGAAAAGCagTGCACTACATAGGGGACaGGgTGCCATTTGGGGGACACACCTAGAAACCTACGGGACCGAAACCCATAACCCCCATCAAACCcTGACCTCCCAGTTACCACCACCAGCCTCctCCCCCCCcTTTCTGTCAGAGGAAGTTCTCACTTTTTACAGACATTACCTTTTTttAGATGTCTTTCTCTCATGGAGTCTTCTCCTTCTCCTGTGGTGCcTtGCATTGACTACAGCCCcTACAGTA…
contig02919	100	C/T	8/7			TGGACATGGGaggaCGTTttGGAcGGCAAGGGTtGctACACaTtGGgAGgAGATCcTGGCtGgaagggatCGCCtCCcAtGGGAACAGgTGgaGGCagC[C/T]AGGAGAGCAGAGGCAGCCGgAGAGAGGAGCCGgcGATAtGAGGGAACACGGctGgCAA
contig02924	112	C/T	49/26	Yes	3	GGGTGTGTATGTATGTGTTTATGTGAGGTTGTGTGTGTTTATTTGGTTTGTTTAAATTTTGCCCCCCTTGATTTCTCCTGTCTTCTTGATGATGTGCTCCATGGCAGCCAC[C/T]TCAGAGGTGTCTATTTCCACAGCTTCATACCTGGCCAGGATCTTCAGAATGGGCCTCAGCTTCAGCCACCACTCAGTCTTTGGGATACGGTGCTCAAAGTCAGTGTCTTCCTTGAGGGAAgTCAGGGGTTGGAAGATCAGGGATCGCCTTTTCATGCCCAGCACACAGGCAGAATCTGGTGTGTTAGCAAAGATACGACCGTGTCTGTAGCACTCCTTCAGCTTGTCAGTCAGCCACAGGACAGACTTGGCTCCCATCTTGGTGCCAAAATTCCTGTCGAAGG…
contig02924	398	T/G	24/7	Yes	3	GGATCTTCAGAATGGGCCTCAGCTTCAGCCACCACTCAGTCTTTGGGATACGGTGCTCAAAGTCAGTGTCTTCCTTGAGGGAAgTCAGGGGTTGGAAGATCAGGGATCGCCTTTTCATGCCCAGCACACAGGCAGAATCTGGTGTGTTAGCAAAGATACGACCGTGTCTGTAGCACTCCTTCAGCTTGTCAGTCAGCCACAGGACAGACTTGGCTCCCATCTTGGTGCCAAAATTCCTGTCGAAGGGGgTGGGGgTTCCACCCTGTTGCATGTGTCCCAGGATGTTCATCCTGCAGTCGAACGTGCCCTTGCCCTCCTCTGAGTACAGGTTGTAGAGGAACTGTGTGGTGTAGTTGTCATTGGCATTAGAGTTCCTGAGAATGAGACCTCTCTTCAC[T…
contig02926	35	G/A	4/3			GgTATTCTATTCTTAGGTTTGATCTGAACCGAAC[G/A]CACCCAGTCTCGGAATGGACGCAATCCTTGAACGGAATAAATGATGAAATCTCGGGTTGTTTTtATCTCcATGTTGCTGCTGTTGTGTTTtCAATATATTTATGGCTTGGGCTCCGG
contig02926	118	C/A	4/3			CACCCAGTCTCGGAATGGACGCAATCCTTGAACGGAATAAATGATGAAATCTCGGGTTGTTTTtATCTCcATGTTGCTGCTGTTGTGTTTtCAATATATTTATGGCTTGGGCTCCGG[C/A]GAGTCTGGTACCGGGGTAGTtCCGTCTCCAGACCGATCCCCTGACGGTGCTGACCTGCGCTTGTCCGTGGGTACTATGGTGGGCACGCACTTCGCGATGTTCCATCAGGGAAaCACAGACAAg
contig02934	27	T/C	41/39			TCCTACGGGTGCTGCAATGCCGTTAG[T/C]GTCACTGGGGTGTTTATGTCATGTGACCGAGGAGCCACTTTCCACAGCATCGCAAAATACATTCACTCTGGGACACAA
contig02934	79	A/G	69/59			GTCACTGGGGTGTTTATGTCATGTGACCGAGGAGCCACTTTCCACAGCATCGCAAAATACATTCACTCTGGGACACAA[A/G]TCCTGCCCATGCCATGGCTGCCAGCCCTATATTCCCTCAATGAACAGACAGCTTTCTGCCTTCCAACAGAGCCAGAGCTGTCACCCAACCATGCTGCAGCTGTCACAGAGCCTCTTGTGGCACTGGTCTCTCTGTGCATGTCAGGACTCAAAGGGTTGAGACGGGCGAGGCCCTGGGCTTTGGGCTGGGTAAGGGTAGCGGGGGGGTGTCTTGGGAAATATGAGGACACCAGGACTGGTCATCTGGTCTGG
contig02934	252	C/T	151/119			TCCTGCCCATGCCATGGCTGCCAGCCCTATATTCCCTCAATGAACAGACAGCTTTCTGCCTTCCAACAGAGCCAGAGCTGTCACCCAACCATGCTGCAGCTGTCACAGAGCCTCTTGTGGCACTGGTCTCTCTGTGCATGTCAGGACTCAAAGGGTTGAGACGGGCGAGGCCCTGGGCTTTGGGCTGGGTAAGGGTAGCGGGGGGGTGTCTTGGGAAATATGAGGACACCAGGACTGGTCATCTGGTCTGG[C/T]GGATAAAAAGGGTGTAGCGTTTCATCCAAACATGTGTAAACACTGCGGTGGTGTGAGTGTCTAGACCTCTTTGCGCAGGGCCACTTTCACACTGCTGAAGATCTTGCCCAGGGCTTCAAAGAAGGGGTCACAGAAGGTCTGGA…
contig02937	118	A/G	17/4			TTTGGTAAGTGCTCCAATGAGAGCTTATATGGTGCTCTTTTCTACAATGAATGTATATGTTTGCTTCATCTGACCCTGAATAATAATGACCTGAAGTATGTATGACATTATTCATCg[A/G]TTTTTCTCTCCAAAACAAGGCCTCTTGCTTCCAAAGAAGATTTGTGAAGTATTTTCTGAACATGTCCCCAATGGAAACGCCATGTGACCTTTCTTTTCAAAGATTGATTTCATATACAACAAGTAATGACCTTTGCAGATATCATTCTGATCATTGCTTAAATGCTTTACACTTCCTGCTGATTTGTA
contig02939	74	T/C	7/4			GCCATTTCCtCTGTCACTCGAAGTACTgCTGCCTCCATCACCTGTGCTGGCCCTCTCTGTGGGGGATGGAGTT[T/C]GAATGCATTTGGGACTTATGGTCCAATCTCCAGATTGGCAAACGCTTGAGTCAGTTCCTTCATAAGTATATGAATCCCGACATTTATAATTTATCTTAGAGCCTTCTTGAAACTTCTCCTGATATTCATGAGTGATAACTGCATTGGTCACAAGAGGAGGTTGTCCACACGAGACCTCTTTTTCTTCACAAAGTGGTAATTTTGTCCAAGTCCCATTCTCACACTTAGCTGTGATAGGGCCCTCAATTTCATATGTTCCATCACATTCAAACCAAACTACTTTTCCATTGGGATACCATCCTTTCACCCCAGGGgTTTTC
contig02946	34	T/A	10/9			AATCTCAGTATGTTGACAAGGATTTTCTAATTA[T/A]TTTTtGTTGTTGATTCGGGTATATTTTCCATTGTGTGAGATGATCCATGATAAATGCATTGATTTGTATGAAAAGCTGTACATTTATTGGATGTGGTATTTATTGACCCTGGAGTCCCTGAAAGGTGTaTATATACACCTCTGTTGTATTTGTCCCCTCACGTCTATCTCTCTAgCTATCTATCTGGGGTTTTGTGTGTGTGTGTAGCACAGGAGGTTGGTGGCACCTTAATTGGGAGGAC
contig02947	510	C/T	27/10			CCTGTTGGCACGGCATGTGTAACTGAGGTTCCTTCGTACGCTCCGTTTGAAGAAGCTTTTGCACCCCTCGCAAGTAAACTGGCCATAGTGTTTACCACTAGATTTATCCCCGCAAACCACGCATTCTATGTGCTGTGGCTGCTGTTTCTCCGACTGCGTCGTCTGGTTTGTCGGCGTAGACTGTACAGTGTTGTTCGGGGGTCCTTGGACTGGTGTCTGAGGGGTCGGAGGGGCGACCTGAGAGCCTGACAGATTCAACTGAGGGGTCGGAAGGGATAGTCCTCCTTGAGATTGCGAAGAAAGGGTACCTTGGGTCTCAGCCACATCGTCCTGGGAGCCTCTCCACACTACCATTGCCATATCTATCAGTCAACGTAAGGAAACTTTTTGTCTGCCGTT…
contig02950	441	C/A	15/7			CGTCAGTGTTGTAACTCTGTTAAAACCTTCTCAGAACTAAAGAATCTGAATGGGGATCATGTAGCACCTAACAACGTGGTTTTCCATTGAGAGAGAAAAGCACTTATCTGCTGGCCTTCTTCAAACACTAAGGACACGTATTTACATCACGTAGCGTAGTCATGTAATATCTGCACTGTCTATGTCATATTAAATGTGTTCTCTGCTCTCCAGTGTCCTGTACGTTCAGCTGTACTCTGAAGTACCTGGTGAAAGACTGCGACCCCAACACAGGAGAGCCTGATGACGACGGTtACGATGACGAATATGTGGTATGAGCTCAATATAAAACCTGTTTTTTTTAaTcTTAACTCaTTTaCCCcAAAaTAATTATATCTCTTTTATAGATCCAAGCCATGA…
contig02950	341	T/A	22/17			TATTGATTTGACTgCCATTGACTACCAGTAGTTTGCTGCTTTAAATGAATAGAGGATCAATATCAAATGTTTTGCTGATCAACTGTTTCATCAACCTTCCCATTATTATGTTCAACATGTATTTTTCATTTCTTTTGAATCATTCAGAATGACTGTCTGAATCTTGTCAGACAGCCTCCTATCCTAAGATGGTGGGCCTCCTTTCCTCTCTGCTCCCCTACTAACCCCCTGTGTTaTGAGACAGATTCCATATCATGAACCAAATGTAAAAGCAcATTTATCAAACACATCATGATCTTGATTGGTGGCCAACGTGGgaagTCCTCTCTTCCAGGGGATT[T/A]GCTGCAGCTTTGGGTTTGTTGCATTGATTCACCAGGCCAAATATTAGTTTAGCT…
contig02950	279	A/G	39/11	Yes	1	GCTGCAGCTTTGGGTTTGTTGCATTGATTCACCAGGCCAAATATTAGTTTAGCTGgTAACAACCGCTTGCAGTTAAATATCCTCCCTGACATTCAACATCTGCAACAAGACGACGACcAGTGTAATCCGTTTGTTTACAGTTCCATGTCTGACGTCCTTCCTTTACAAACATATCCTGTGTAAGATCCAGCCAATATTTaaccctgtgtCCAGTTTGCAGCCCAATGTACATCTGCCAATTTCCCCTCGTCCATTCTGACATCGAACATCAGCAACAA[A/G]AGGTCGTTTCCAAGAATCAGTTACTTTACAGAGAAATGTCTGACTCTCTCCTTCCTTCACAAACATATCTTTTGTAAGATCCAGCATGTCAAAAGTCATTTTGTCAATGGTACAGG…
contig02950	170	T/A	41/15	Yes	2	AGGTCGTTTCCAAGAATCAGTTACTTTACAGAGAAATGTCTGACTCTCTCCTTCCTTCACAAACATATCTTTTGTAAGATCCAGCATGTCAAAAGTCATTTTGTCAATGGTACAGGGAGCTTTACAAATGGGGAGCTCTGACCACGTTTGATCATTATGACACATCACT[T/A]GCTCTGGGCCCACAAGTTTATAATAGTTAATGCATGTGAAGGTCAGTGCCATTCGATTTCTGTCAGAGTCACTGATAAAATCCCCATTATCAACTGTTGGCTTCTCTCCACACCTATCAACAGGTAAAAATGGACCACCAGGTTGTGGTCTGGCAGAGGGTCTGACATTG
contig02959	367	G/T	6/2			TATAATAGCATTGGATTACAGCCTTCAATGgATGTAAATTCATCTCACTCGCATTAAAAACATTGACACGTGATAAATTAAGGACTAGAACATGAGCATGAGATCTAACCTACATTTATCTGGAAAATAACCATAGAACAGAACTTAATTGCACTGAACACTGATTCTACACATTAGCCAAATTACTGGAATCATATGTTTTAAAAACTGGACTTATTAAAAACATATTGCTTATTATCTACTTTTTCAtcTTATTCTGGGgCTACAATTGTATATACAACACTAGGCTACAATTGTATACAATGTAACTCAATACTCATTGGTCTCGCTAGATAAAATATGCCCAATAAAGCCATTCAGAAgACA[G/T]CAAACCAGTTATCCAATGTCCATACAAG…
contig02971	112	T/G	23/15			AAAAAAaGAAGAGAAACAAAACAGGCATTAACATGGCATTCCAGAAgCCACAACCTtGCTTCAAGTCAAAAGAATAAAAGCATGCGTATAGATCTTTGGGCATGGCTTCTG[T/G]TtCGGAACGTATATATTGTTTATTCTACATCTTTAAGAGCTATTTTCATCTTGGTTGTATGAGCTGATGTTACATGACAGATGGGGGAATGGAATGTGTAGAAGAcGAAATAAATGCTTTACGGAgAATCAGAAATCTTTAAACTGTCGGAACATTTCGTAAAAACAACAAAAGTTCAACAG
contig02971	183	C/T	47/12			TtCGGAACGTATATATTGTTTATTCTACATCTTTAAGAGCTATTTTCATCTTGGTTGTATGAGCTGATGTTACATGACAGATGGGGGAATGGAATGTGTAGAAGAcGAAATAAATGCTTTACGGAgAATCAGAAATCTTTAAACTGTCGGAACATTTCGTAAAAACAACAAAAGTTCAACAG[C/T]GAAGCAAGCAGGAGACATGGCAATCGACTACAATGTGAAAGAAAGAAAAT
contig02971	51	C/G	46/10			GAAGCAAGCAGGAGACATGGCAATCGACTACAATGTGAAAGAAAGAAAAT[C/G]GGGAATTCTTTCAAATAGTACGACATATTGTAAAGGTACACTTTGAACGCTAGCTACTACACAGGTAATATACTCTAGTACATTCTAGTCTCCTAGCTGGTGTTAATGATATTAAGACAGGAGTTAACCCTTGGCTGCCCGCTCTGCAGGTCAGCTTgCCTTCTGTATTtGTCACAGATTTATGCACGTAAAGgCTTGTTGCACACAACATGTCTACACCGGgCAAATTCaGATTTTTCGGCCAATCTCAACCAGTTGACATGTGTGAGGTATTAAAGGGTTAACcGTGTACAtattttCAAAGT
contig02975	44	T/C	9/2			GGTCATAGATATTTTTTGTTGTTGTTGAAAATATTTTGTTGTC[T/C]TTCATAATGTTTCTTTCACACACAAAATAACATTTCAGTCATGCAATCTGAGGGCACACACTTCGAAACCATTGCACAGACTTCTG
contig02986	178	A/G	67/30			TGATAATCGATGCTATATTGTAAATGTCATGTTACtGCTGTAATGTGTTGGGTCGTGTAGTTGTTTCTTGAGGTGTAGAAGAGCCGCCCGCTGTCTCGAGTCTCGTTTCCTTGATTCCCTCCCAATGGAAaCGAGACCCCCGGACCAGGCCTATATGGCTTGTGACCATAGAAATAC[A/G]ATCCATAGAACAGGCCTCCCCATTCAAGACTGGACTCTATTTCTATGCGTGTGACTCTTTGTGTGTTTtCTGTATTTATAAATGTGAGATAATAATAGGTGTATTTTTCTCATCTTCCAACAACAACGTTGGGGGCGTTAGAAAATAATTAATCCGATTGCAGATATAGATATGACTACTACCAATAAtATTCTATAaGTGTGTACAATGTCTGTTT…
contig02986	269	C/T	72/25			ATCCATAGAACAGGCCTCCCCATTCAAGACTGGACTCTATTTCTATGCGTGTGACTCTTTGTGTGTTTtCTGTATTTATAAATGTGAGATAATAATAGGTGTATTTTTCTCATCTTCCAACAACAACGTTGGGGGCGTTAGAAAATAATTAATCCGATTGCAGATATAGATATGACTACTACCAATAAtATTCTATAaGTGTGTACAATGTCTGTTTGTGGGTTCTCTCTTTTGGATTTACTTTTGGAGCACGTTTATATTAATTTAA[C/T]GTATTTTTAAGTCAGAGTTTTATACATTGTATCTTTATAGTTGCTTGTGAAATCATTCTTGGTGGAACTATCTGTTAGAAATGGATAAACTACGT
contig03000	132	T/C	11/3			ATCctAGATCTGTACcTAGGGGGAACGTCAGTCCCTCCAGAGCGACAAATAACAGGATTGGTtCCGgTTCATGTGTAGGCCCTGTTGCAGTCAGACAGACCTGCgTCAAACCAGATCGAACTGGACAAAGc[T/C]GGTTTAGAGGAGTGACCTTTAGGTTCCAAGAACAGCAGCAGAATCAGAGGCATGAGGACCACACAACtCcTCgCTCTCACACACAGTCATAAAACAGAAAATGACAtcGAACAAACCAAaCTAAAAACCCACAGTtAAATCCTATTTGTTCAGTCCAGCTCTGGGTgCCAATTATGGTACATTATATCATCAAACAAAAACAGAAGATGTGGAAAACACAATGCCTCGTGTTTCTTCCATCCTACAACATCAc
contig03017	77	T/G	9/3			CAGCAGACAAAAaCAAGGTTTGACCtCTCCTCAAAAATGGcTtCACtCCtGCTCCTCAAGAGGCAAAgaCAGTAaT[T/G]TTCTtGTTGTCAACTgCcTCCACATAGAACATCTCATAATCTCTCTGTAACATGAATGGTTCCTTGAGGAgAATATTTTCCTCTTCATCCTGgCCATCATATAACCGTAGTTCTTTAAGGGTTGTAATgAGGTCTTCCCCGTCCATCCCAATTACACTATGGAAAGAAACAATGCCTTTATATGTTGAGTTCGCACCACCTTGCTGCCTCTAGGgTG
contig03017	218	C/T	10/4			TTCTtGTTGTCAACTgCcTCCACATAGAACATCTCATAATCTCTCTGTAACATGAATGGTTCCTTGAGGAgAATATTTTCCTCTTCATCCTGgCCATCATATAACCGTAGTTCTTTAAGGGTTGTAATgAGGTCTTCCCCGTCCATCCCAATTACACTATGGAAAGAAACAATGCCTTTATATGTTGAGTTCGCACCACCTTGCTGCCTCTAGGgTG[C/T]CCCTTAGAAGAACATCTGCTTCAGTAGACTACATAGCCAGTTCACAGCTCCCAGTTGTCCGTGCATTTTGTTTTCAGTATCATCTGATCCTGTAGAGCTGGATGCTGACGTGACATGCTGGGGGGGGAAGAGGCATCTTCtACATCAACCTGTAATGTGTTTtCTttACgACcaCCT…
contig03020	350	G/A	3/2			TGAACTCCTTGGCTCGGCGGTGGTTCTCCACTCCCATCCTCTCTGACCCGTCCAGCATGAACACAAGGTCCACAGGGCGCTGGaCACAGCTGGCCACCGCTGGTtCAGTTTTACAGGGAaGGTCAGGACACACGATcACAGGgTCTGGGCAGAGCACGGTCTCTATCTTGTCGATGAACTCCTCTGCCACCAGATCAGCGAAGCGCCTCATCCCCAGCACCCTACCGTCTCTCTGACAGGCTATACTCTTCAGGCTCTCATTCTCCTCTATCTGGTCAAACaTGTCCCCTATACCTATAGCGCTCACGTCCACACTGGGGTCGCTGCAGAGGTATGTGAGCAGTGAGTC[G/A]TCGTCCCTGGGGTCGAACCGTCCGTCTGTGATGACCACCACGGTG…
contig03021	205	A/C	73/36			AAAAGTGAAGACTGTTTTGCGAGACATTGACACTGTGTGTAACTCCTTCCACTAGAATATCACATTTAGTGTAAAATACAAACGTACTGATATAGGCCTCACAGAGAGGGATCTCTTATAGAAAAACACAAAAATCAACAACAACAACAACAATTGACCTACAGCTGTAACATTGTACACATTCAATATCAGTAACTCTCTGAT[A/C]aGAGAGGCTTTGGTTGTTTGTGCTTATCTAGTTAATGGTGGAATCTGTCATTTAACTAATTTAAAAGATTCAACAATCTGGAGGCTCTTGTGTCTTTCGGACGAGCTAGAAG
contig03021	113	T/A	85/36			aGAGAGGCTTTGGTTGTTTGTGCTTATCTAGTTAATGGTGGAATCTGTCATTTAACTAATTTAAAAGATTCAACAATCTGGAGGCTCTTGTGTCTTTCGGACGAGCTAGAAG[T/A]TtAGCTTCCAAGTTTTGCCATTTTGCTAAAACCTGGAAAATCACAGAGCACCATATGACTTTAATTCAAAACCCAGAGAACACCCTTTTGTTTATTTTTCATAACTGAAAAGATTCTTACGGA
contig03021	124	C/G	60/34			TtAGCTTCCAAGTTTTGCCATTTTGCTAAAACCTGGAAAATCACAGAGCACCATATGACTTTAATTCAAAACCCAGAGAACACCCTTTTGTTTATTTTTCATAACTGAAAAGATTCTTACGGA[C/G]TACAGCTTTAACAGCTAGTTAGAACACAGCTGGTTAGCTCTAACGAGCTGGTTAGctgCTTAGCTGGTTAGCTGGTTAGCAGACCCAGCGGATGAAGCGTTC
contig03021	103	A/T	50/34	Yes	3	TACAGCTTTAACAGCTAGTTAGAACACAGCTGGTTAGCTCTAACGAGCTGGTTAGctgCTTAGCTGGTTAGCTGGTTAGCAGACCCAGCGGATGAAGCGTTC[A/T]aGGAATGTGGGTTTCCCCAGCGTGGCGTAGTCCTCTCCTCTAAAGATGGCTGACGTGTCTCCCAGGGCAACCTTCCTCAGCACTTCCTGGTCCGTGTCGGTCCCCATGGCGATCACCGTGGGAATGCCCTCGGCCCGCCGCATGGCTGAGACACCCTCCTCCAGGCTGTCGCCCGCGGTGATGCCGTCGGTGATAAAGACGAAGGACAGTTCAGCGTTACGACGTGCCAGGCGGCTTCCCTGTGACATCACCAGGTTGTTGACAGCGTGTATGATGGCGCTGCCGAGAGAGG…
contig03022	444	T/C	10/6	Yes	3	AAAACACAGCTGGTTAGCTCTAACGAGCTCGTTAGCTGGTTAGCTGGTTAGCTCTAATGAGCTGGTTAGCAGACCCAGCGGATGAAGCGTTCTAGGAATGTGGGTTTCCCCAGCGTGGCGTAGTCCTCTCCTCTAAAGATGGCTGACGTGTCTCCCAGGGCAACCTTCCTCAGCACGTCCTGGTCCGTGTCGGTCCCCATGGCGATCACCGTGGGAACACCCTCAGCCCGCCGCATGGCCGACACGCCCTCCTCCAGGCTTTCGCTGGCAGTGATTCCGTCGGTAATGAAGACAAAAGACAGTTCTGCGTTACGACGCGCCAGACGGCTGCCCTGTGACATCACCAGGTTGTTGACAGCGTGTATGATGGCGCTGCCCAGAGAGGAGGCGGAGTCCATG…
contig03024	51	C/A	4/2			AGCTGAGGGAGGACTTTGTGCGTGACAGGGACCTGGAGGCCATTGGGAAA[C/A]AGGGGGCTTTGAACTCCAGACTGGGACTCATCAAAGCCAACAGCAGGGCCAGGAGGGATGAAaTGGCTAGAGGTCTTCCAGCTACCGCCAACCTACTGTACTTCACCGACTGTTGATCTGCCTACATCACCACCAGCATCTTCAGAGGGACCTGGGACTTTGtCAGTGGGCTAT
contig03037	374	A/G	18/16			AAAGgTACAACACTTATTGATATGAACATACTTTTATACCACAGAGCTGGTAAAGAAAATAATTCATATATGTTTTGCCTTTATTTTTtAATATTCTATCTCCCCCcACATAAGCTCTCCCTTTACATCAATATTACAACAACAACATTTCAAATAGATAGGTTATCAGGATACTCAGTATGATCCTATCAGAAAGACAGAGACTTCTGTAGAATACAGACTTATAGATATAAAGATCTACTGGCTACTCTTAGAAATACTGTGCCAATCAATTTCCATTTTGACATCCTTTACTTAATATATTGGATTTGTTGGTGCATGCAGGCAATTGTGATGACAATTAGGAAAAGCAAAAAGGCAAATTGATCAATAT[A/G]TGCCTGGAGGGTTGATTGAAA…
contig03037	250	T/G	30/19			TGCCTGGAGGGTTGATTGAAATGGTGCTGGTGGTTTGAAAGTGCTGGTTCGACAGAGGCTAGTGCATGGATATGACACTTGGGCTCACTACTGTTACAGTTTAACTCTTAGGCAGAATCTAAACATGAACCTTGACTGTTTGGTATAGATATCCATGTCTTGTAATTGCCACAGCATAGTGCATACTGCACAAGACAAGATGGTGGACACTAAAGGTGTGTTGGTGTTCTCTGGTAGAAAGTCTAGAAT[T/G]AATTTTTGACCAGGATCTGGGCGATCATCTTAGGAGATATATTTTGGCAGGTACTACACCTGACATTCTGATCAGATTTGCTATTTCAGTCGTAATGAACTAAACTAACAGCTCGGCTGTTCTTGTTTCATTAGTTAATAGTACG…
contig03037	394	A/C	6/2			GCTTTGTCTTTCCAGTTCAACATGTTTGCTTCAAaaTCATTGTATCCTCTGGAACGTTCTGCAGTGCCATTGAACAGAGTAATTATATATACATATATTTATGTACAGTGAAAAGGAATGCACGCgaCATATCTCCATGGAACAAACATTCAAGACGCTTACATTAGATACAAAAcAATATATTTATACCCAGATGTGTGACAGCTAAGTGAGACAACTAGTTAACAGCTATTAAAAAaTAAAAaTAAAaCAATTTCTTGCACATTATTTTCTATACATTTTGACTAATCTATTTTTATTCAGAACATAGATTGtATTTTTCTAGAGGATTaCAAAAAATGTCACAGCAATTCATTTCTATTTCTACATACCATGTCAACACCCCCCCcccAA[A/C]T…
contig03037	153	G/A	6/2			TAAAACAAACAAAAAaCATATCTGTTACcTACAATATATACACAAAGTGCAAGGAGGCACTTCAATATCATGCTTTTAAGATAGTGGTGTATAAAAATTATACTCATTTTTtACTTCATGCAAACAGTGAGTTTGAACATAATAATGGTCCa[G/A]CACTCAATCCCCATTGATGAATCACTGGTCTGCATCCTCTCCCTACTGGAGGACTTATTACTGAAGGTCACAGGGTCAAAGGTTAGGCCCTAGGGCCATCGGGGGTTTCAATGCTGTGCTCTTCAGCTCACTCATTGCATGTAAGAATGTGTGTGGTGACCTTCCAGGTTT
contig03061	121	T/G	5/3			AAAaaGGATTGTAAAATTTCTCGAGTTTTTACATCTTTTCGAAACCTCAACAATCTAATATTGGTTTAACTACTGTACTAATTGTAAGCTTGAAGTTAGTCACATGTAATGAATATTAAT[T/G]gTTTATTAAAGTGCTTCTGTATATTGATTGATGAGGGAAATAAGGCTGTAATGTGGCTGAAATAGCCAAATCCACTAATGGGTGTCCACATAATTTTGTATATATAGTGTATATATGGGCAATACAAAAATAAGTGATCTAACGATTCTGTCTCTTCGTGGCA
contig03061	164	A/G	23/5			gTTTATTAAAGTGCTTCTGTATATTGATTGATGAGGGAAATAAGGCTGTAATGTGGCTGAAATAGCCAAATCCACTAATGGGTGTCCACATAATTTTGTATATATAGTGTATATATGGGCAATACAAAAATAAGTGATCTAACGATTCTGTCTCTTCGTGGCA[A/G]AATCTGCAGAGCTGAGATGGTCGTATGCCCCATATAAATGTTGCCTTGAAATTAGATGACCATCATAGGCATTACCAATTCCGTAGAAAATATTTGGCAACTGGCCCCGGTTTAGAATCGGAAAAAGTCCTGTTTCAAATGAAGTGTACTTCTTTCTATTCTTCCTCAATCAAAATCTCTAGTTCGCTTT
contig03061	191	A/G	34/12			AATCTGCAGAGCTGAGATGGTCGTATGCCCCATATAAATGTTGCCTTGAAATTAGATGACCATCATAGGCATTACCAATTCCGTAGAAAATATTTGGCAACTGGCCCCGGTTTAGAATCGGAAAAAGTCCTGTTTCAAATGAAGTGTACTTCTTTCTATTCTTCCTCAATCAAAATCTCTAGTTCGCTTT[A/G]AGAGGCAACGCCATACGTGTCGACAGAATCACCACACTCGGCCTCGTTGGTGTGGTAAGTGCCCTTATGCTTGCCCTTGTGGCACAGTACCAGCACCAGTACCACCACCAGTACCACCACAATGACTCCTCCTGCGAAAAGGACTTCAAAGGATACACCTTTTACG
contig03065	152	T/A	3/2			ATATCCAAAACCCTAGCTTGGAGTATTAAAAaTAAAaTAAAATCGATCACAATTGATGCATTAagCACATCTTtATCATAACTCCTCTCAAAAaTATCTTCATTGCATTAAAAaCTAGCCTAAAGCACATTCACATTATTTTCTGAGACAT[T/A]aCAATTCTCTAGGTTAACCAAATGTTATGCGAAGAGTCTTCTCCTGCTCTTTGCGTCGGTTGTCGCAGAGTTTGGACACATCCTCCACCCTTCTCTGTAGAAGCACCGAGTTCTGGTCAATCCATTGAAGAGAGTCCATGTGGGCATTGAGAATTTTACAGATCTGCTGAAGCGGGTCACTGGTATCAGCTGGCCCACAGGATGTGTTCAGGTGTTCAATTaTTTCCTTTAGATCTTGGGACA…
contig03065	444	G/T	7/3	Yes	3	TTGGACACATCCTCCACCCTTCTCTGTAGAAGCACCGAGTTCTGGTCAATCCATTGAAGAGAGTCCATGTGGGCATTGAGAATTTTACAGATCTGCTGAAGCGGGTCACTGGTATCAGCTGGCCCACAGGATGTGTTCAGGTGTTCAATTaTTTCCTTTAGATCTTGGGACATCCTCTTCAGCTGGGCGTCCACGTTCTCTGCAAGCTTGTACGTTCTCTCGCGTTCcTCATCGGCATTCTGCATGTAGATGGTTCCACTCtGTtCTTTGACAGACTCCTCCAGTGGGGACAGCAGGTCCTCCAgTtCcTTCTGTTGTGACAGGATGAAGTCCAGCTCCTGGTCCTGCCTTCTTTGGTCCAGTTTCACCTTCTCCATCTCCCTGTGCAGTGATGTGATC…
contig03066	425	C/T	3/2			ttCTTACAGAATAaCCCATTTtCCTTAAGACTGACAGTTGTCTGATTTTAAAAaGACaTAGAAAAaTTTaTGAAATGCTCATTTTACtGTTAAGGgaCACCAACACAATTTTTtGGtCACAAAaTgATATGCACAGTATTTTtATtAGGAaaGAAaCTAaTTATGTtCTGCTTTGCATAGTCACTAACTAGCTTTACAATGACCTGCTGTTGTCTGTCGGGgCTAGTGTACGTTTCTATATGGATATGGAGTAAATGtAGTCAAGGCTTTGATGCTGAATTCTATAAATGCTATGGAGGTGATAACTGGTGGGGGgAGGgATATGGTcAAAACTCAaCAAATACAGTGTCTCACACTGAACAAAaCATGGAaTtGTTTtGAACTGCCAAATAAaTACAT…
contig03069	53	T/C	7/2			CATCAAAACAAACACCCCACAGTTGTTTGAGAAACCTTGCTTTGGTAgATCC[T/C]GATCATCCACACCAAAAGTTCTCCAAGGTCCCAAGGGACAAGATCTGAGCAATGTTtCATGTATGTTGGGACCAGGTGATTTCATTATtGTACATAGACTTGCTGTGTACTTCcATtGGTTGAT
contig03069	125	A/T	4/3			GATCATCCACACCAAAAGTTCTCCAAGGTCCCAAGGGACAAGATCTGAGCAATGTTtCATGTATGTTGGGACCAGGTGATTTCATTATtGTACATAGACTTGCTGTGTACTTCcATtGGTTGAT[A/T]TTTTTAtCcATGTAGGTTAGgTTCGATTAAGATTCGcTGACgttgatgccttcaacgtttaccccaacttgggtgatcttg
contig03072	277	T/C	5/2			GTGCAGTGCGATGGCcTCTCTgAAGGGCTGCAGGTcaGCCTCGACAGAcGACCCGCTCTCTGTGGACGGCGGCCTgCcGGGTGACATCACAGAGAGGGCGTGGCCGTGTTTGGGTGTCTGTGCGTCGCgACGGGGGTTGCGTGGGGgCGGGGCCTTGCCACaCAAAAAGCTGATGAGGTCCTCCCTCCTGATGTTTCTCCtCcTCTTCTTCACCCAGGCCAGCAcGTCTTTGTTACGACGCTGGTAGGCCCGCTGGACCCCCAACTCATAGCTCCG[T/C]tGGTGGGACTCTAGTGACTCTTTGTATAGGTTGGTGACGGCAGTAGCTGCGTTCTGgAaGGGAACCCAGAGAGACAGACCCTGCTGTTGACAAACTCTGTCTTt
contig03083	142	G/A	35/12			CCCATAACTCTGTATTTTCGGGATGGCGCCTCACTCCCTGCCGGGTCCGAGGCAGTTTCCTTCTGCTCCTCTCAATCGGAGTGTAGGCTCCCTGAGCCACGTCTTACCTAGCCTCTATGCACAGTTAACGTTGGTGTCCCT[G/A]GGAACGATCAGCAAGCGGAATTAGACATCTCATCCTTGTCTCCAAGAATTGTTGTGGAAATTCTAACCCAAATGAAGAGAGACTGTAGATTCTTAAAACATCAACTTTATTATAAGACTTTTAAATCTGAAGCGGTAAACAAATCACTCAATGGTGCAGAGTTAGGAGCCCAACAAACGGaGTTGGGTTTCAGCTTTTATAGAAAAGTACAACCTCTGTCTACGTGGCAGTTAGCAGATGTGTGAAGACATGG…
contig03105	29	A/G	11/7			cATaCGTGCGTTTGCGTGTATGCATTTT[A/G]GTGTGTGCGTACGACAGCAACTCATACACCAGCAACTCCTACACCATGGCAGCAGAAGTTTCCAACACAGTCAGAAATGAAAAATGAAAGAGCTCGTTCTTCAGAAATGACTCAAACGTTCCTCAAATGGAACACACGGAACCTTTTGGAACATTTTCATCCCTTTGGATTCAATGGGTTCTGTGTTCTTACTGTAGCTGTAAAGGATTGGAACATTCAGCTTTTGGAGAGATGGTAGGCTGCATGCGGAAGAGTAgCATGTTTTTACTGCTTGAATTTTCAGGGAGTCAACCTTTCATGACCAAGTTGTCAGTTTTGACAAAAATAAAGG
contig03116	54	C/A	6/3			TCAAATCCcAATTATAATCAACTGTTTAATTGATTCCTTATTTTCTACAATaa[C/A]aaaTGTTTTAACCATCAGGAATATTTCTTATTTCTACCTCAGGACCCTGTCCTGGAATCACATAGCTCGTGCATTTACATCTAACGATCGTAACCCATGGCATATTACTTCAGGACCTTGTCCTGGAATACTTTCATCAGGATCCTGTCCTGGTATCTCTATAGTACCACAGGATCTTATCATGGAATCGCTTTCAACAGGACTGTCCTGGTATCTCTAACACACATG
contig03116	229	G/A	12/8			aaaTGTTTTAACCATCAGGAATATTTCTTATTTCTACCTCAGGACCCTGTCCTGGAATCACATAGCTCGTGCATTTACATCTAACGATCGTAACCCATGGCATATTACTTCAGGACCTTGTCCTGGAATACTTTCATCAGGATCCTGTCCTGGTATCTCTATAGTACCACAGGATCTTATCATGGAATCGCTTTCAACAGGACTGTCCTGGTATCTCTAACACACATG[G/A]CCTGTTTCCAGAACAAGATTTTCTTAAAGTTAACAGAACTTTCCCCAATTGGAGGTTGTGTTTAAGAAAATCAGTCTCA
contig03117	90	G/A	3/2			AATGTATATTACTCTCTTTATTAAGTGACACAGATGTCCATTAAACGTTGTGTACAATATGACAATGAGCAAAAAAaTATGAAGGCGCT[G/A]TTGTACCATACCAGCAACTTAAATTGACAATTTGTAAATGTTAATTGAATGTCAAaTAAAGAtgTTGTCcgtGAGgCTTTTTtgTTtCTCgcTcTGGGTCTGCAAACTACAGGTATATTtCCCccAGTGTGTGTTtgTGTGTATTAGATACTTCAaGAGTTACTGTAGATttACTACAAAACCGGAGTC
contig03121	359	T/G	9/2	Yes	1	TCAGCCCCAGATGACAAGCCAGCCATGGTTGCCAGGTAGCCGCAGTATCCCCCCATGGTCTCAATGATGAACACTCTCCTCTTGGTGCCAGCAGCAGACTGCTTGATCCTGTCGCAAGTCATGGTGATGGTGTTGAGGGCGGTGTCAGCGCCGATGCTGAAGTCTGATCCGGGAACATTGTTGGAGACGGTGGCGGGAATGACCACCATGGGGATACACAGCTCCTCGTACTTCTCCCTGGCTGTTACCAGCTCCAGACCACCCAGATACGCCTCAAAGCCTCCAATGATGATCAGAGAATGGATGTTGAACTTGGCAATGTTCAGGCTGATTTGCTCAATGTTTTTACCTGGCAGGT[T/G]TCTCTTGGTACCGAGATTGGACCCTCCCTTCCCAGT…
contig03121	264	T/C	5/2	Yes	1	TCTCTTGGTACCGAGATTGGACCCTCCCTTCCCAGTCCATCCACCCACTTGAGCCCAaGTGATAGGCTCAATCTGTCCGTTAGCCAGGCCaTCAAAGCCaTCgTGTAtAGCcAGCATCTGgTGTCCcTGgATGAgACCAgCCCTGACAGCTGAaCGCACTGCTGCATTCATCCCAGCACAGGGGGCgCCcACATTTAcAATGGCAATaTTGATGTTGCTCTTCAcTTCTGGGGGGTtCACgTGAGCCAGCATTTTGTATGTGT[T/C]CcagTTATTCTGAAAGCTCTTTCCCCTGAGaTtcACAGCATCTTCAAATCTCCCCTCAGcCATGGCTACGGTCACATCTTTAGTAaCTTGGACACACTCCATGAGcGGCAGCCTGatGGCCATGTTCCCAG…
contig03122	277	A/G	9/8	Yes	3	CCATCCCTTTCTCTTCATAGGAGTGGGTGGGCCGAGATGCAATACCAAGGGTCGGTATGTATGTGTTTATGTgAGGTTGTGTTTATATGTGTGTGTTTATTTcTTTGTTTACATTTTGCCCCCCTTGACTAGGCCTGTCTTCTTGATGACGTGCTCCATGGCAGTCACCTCAGAGGTGTCCATTTCCACAGTGTCATATTTGGCCAGGATTTTCAGGATGGGCCTTAGCCTCAGCCACCACTCTGTCTTTGGGATACGGTGCTCAAAGTCAGTGTC[A/G]TCCTTGAGGGAAGCCAGGGGCTGGAAGACCAGGGATCTCTTCTTCATGCCCAGCACACAGGCTGAGTCTGGCATGTTGGCAAAGATACGACCGTGTCTGTAGCACTCCTTCAGCTTGT…
contig03128	196	T/C	16/8			TGAGTGAGAGTCTATTTAAACCGACATCCCTTCTCTGAGAGGTCCTTGCTGAAGTTGTCCAGCTCTGTGCACCTGGCCTTGAGTTTGGCATCACTAGCACACTCTGTTGAGGTGGGCCAACGCTCTACCCAGGCATCCTTGCCCAGCATGTATGTAGCACTGTTGGTGGAGCTGTCCTTGTACCAGAGGTCAGTT[T/C]TtGGCCCCATGATGAGGTAGTCTGTACCCTCCTTCAGGTCCAGACCTCCTCTACAGCCAGCATGT
contig03129	341	G/A	4/2	Yes	1	AGACGACTCTTACCCCCCcTACAGGAATGAAGgCACAAGCACATGgATCACAGCGTATGTAGTGAAGGTGTTCTCTATGGCTCGTCAGCTGgTAGGAGTGAGTGAACAGGACGTGTGTGGTCCTCtCCTCTACCTGATCAACAACAAACAGCAGACCACTGGATCTTTCAGagAGGACAACCcTGTCTACACTACTACTATGACAGGTGGAGTACAaGGTgcAGAGTCTCAGTCcACTCTCACAGCCTTTGTCCTGATAGCCATGACTGAAGCCACCAAGGGTACAGAACTCAACTGCAATGGAGCTGGCCACACCATCAaGAATGGGATCCAGAaTGCT[G/A]CCAACTATCTGAGGAGCACgTATGGTAGTCTGAAGAGGCCCTACTCTCTGGCCA…
contig03129	418	C/T	12/5	Yes	1	AGCGACCAGCGCTACCACTTTGACCCCAGGACCTCCTACGTGGCACGCTCCTCCAGGGCTCCTATAGACCAGGGATTCAGAGTGGAGGCCAAAGGGAAGGGGCAAGGTATACTAGAGGTGGTGACCTACTACAACGAGCTCCCTGAGATGCATGAGAAGAGCAGCTGCAAGAACTTTGATTTGGACGTGACCATCGCAGAATCTAGTGAAAAACCTCCACCAGATGCAGAGAAGTCCTACAGGATCACTATTAATGTCAGGGCACTGGGACTAAGGGAGGTCAGGATGGTTGTTCTGGACATCAGTCTTCCTACTGGGTTCGTGCCAGAGAATGAAGACCTGGAGATGCTGACCAACTCAGTGGACCGTTACATCAACAACTTCCAGATAGTGGACAAC…
contig03129	56	G/A	12/6	Yes	3	TCATCATCCACCTCTTCAAGGTGTCCAACAAGGAGACTGAGACCATCATCTTCCG[G/A]CTGCAGCAGACGTTCAAAGTGGGACTCCTCCAACCTTCATCTGTCACTGTCTATGAGTACTACAACCCAGACCACCGCTGCAGTCGCTTCTACAGCCCCAAAGAGGACAAGGACGAACTCTCACAGATCTGCAGGAACAATATATGTCGCTGTACACAGGGTGATTGCTGTGTGTCTAAGTCCCTAACCGATCCAGTCCCCTATGGAGCACGAGAGGACCACGCATGCAAAGGATTATACCACGTGTACAAGGCCAAGGTCCTGAGTGTCAGCCAGAGTCAGTATGACAGATATGAGATGAAGATCACACAGGTTATAAAAATAGGAGTGGAGGAAGGG…
contig03130	270	A/C	30/9			TAAAAGGTTATTCAGAGAGAGAGTGGAACAGAGACCCTGTGGATAAATGCACGGACGGAACACAACAAAGCAGAGAACATTCAGTCCTGAGAGCTCGAGCAGCACAATCACTACACAGATGCATAATGTGCCTCCAAGCTCTCTATCACAAGTCAATGCTACACACTAATCCACATATAAACATGCAGTAAACCATTGTGTGGCCAAGCAGACCTTGGGAGGAAACCTTGGTCTGATAATAGAGGGTACAGTATGTACACATAATCCCC[A/C]ACACATAACAAGCCTTGAACGTGTGCTGCAATAAATGCTTTGGTTGCCTTCAACCTGCAACCTTATCCAGCAATCACAATGCAAAGGAAATTACAGATTAACATATTTAACAGTGTCCTAGTTTT…
contig03143	437	T/G	5/3			CCCACATTGTGGCCTTGAAATATCGGACAACGCGTGTtATGGCTGAATTAATACACATCATTAACATAAAAAaCATTTGTGTCGTATAATGTAGGACAAATCAGAATTAAAGGTTTGtAaTAAATATGTAATTCATTAAGTTGGCCGCTGGTGTGATATaCACAACAATGCAAAGACTAAATAAGGTACAGTCTCTACTTCATttGTCTTTTAAATACAGGTCATTTGCATTACATATAATAAAGTATGTTTAGGGTGAATTTGTttGCATCTGACCGTTTCGTGTCGAATTCCTACAGGTCTACACAGTCAATGCAGTTTTGAAAAGGAACCCAAAACTCAGTCATATCATGATGCACTGTGGGTCAGTCAGTACTGGCAAAGGGGCACGTTTAAAAC…
contig03143	184	A/G	3/2			tATAATTACATTACTGTTTCAAGTCTaGAATTATGTCACTTCACCATAAAAGTATCTTAAAAGCATGTCATTACAATACATTGCATTATTCACTTAAATGAGTAAGAAAGTACACATGATGGAGATGAAAGGGCAATTGAACAAAAAGAGGAATGAAAGAAATAATTGAGGATGCTTCCTGTA[A/G]CTGTCGAAAaGATCAGGAGGATTTTTTttCTtCAAGCtCtGAGGATTCAGCTGCCTAGACTGcAGGAaTAtGT
contig03145	480	C/T	6/2			TGaTTGCATCTGACGGgTTcgTGTCGAATTCCTACaGGTCTACACAGTCAATGTAGTTTTGAAAAGGAACCCAaAACTCAGTCATATCATGATGTACTGTTGGGCAGTCAGTATTGGCAAAGGGGCCCGTTTAAAACTGGCAGCAAGGCAGCATGTAGATGTCAACTAAGATTGGTATAATTACATTACTGTTTCAAGTATATAATTATGTCACTTCACCATAAAAGTATCTTAAAAGCATGTCATTACAATACATTGCATTATTCACTTAAATGAGTAAGAAAGTACACATGATGGAGATGAAAGGGCAATTGAACAAAAAGAGGACTGAGAGAAATAATTGAGGATGTTTCCTGTAACTGTCGAAAAGATCAGGATGATTTTTTTTtCTCCTTCAAG…
contig03153	77	C/A	13/4			GTaTTAATATCAGCAAAAAaTAATTAAACTAAACGTAGGGCTCGATTCAATCTATTTCACGGAAGGTCAGTGCTAG[C/A]GCGCAGTAGACATTAAACGGCAACGTTCTCGCGGAAACTCCATTCAAGGTAAACGCTGCGTACATTCGGAAACTCCATTCAAGGTAAACGCTGCGTACATT
contig03169	167	C/T	3/2			TTCACCAAGTGCCATGTTTCACCTAGAACGCAGTCCCCTGGCCCCTTACCCCGACagACCGCACCAATCCACACTGATCAATTCAGTGTCAGGACAGCTCTTGGTCACTCGCAACTGGACAGTGGCAGAGTAtCTTTTGAGTCCACAAACTCTCAGATTACTCTCC[C/T]CTGACTCGGCCCTGCTTtCGCCGCCAAGGTGCCTTCCTTACAAAG
contig03172	34	T/C	3/2			CTACTGATGGCaCCTCGAACAACATCACCCAGG[T/C]cAACAAAAGCCAGGCTAACATCCCTCAGGCCAATGACAGTCAGGCCTCCGTCTCCCAGATCAACGTCACCCAGGCCAACGTCACCCAGGCAGACCGAC
contig03172	99	G/A	5/2			cAACAAAAGCCAGGCTAACATCCCTCAGGCCAATGACAGTCAGGCCTCCGTCTCCCAGATCAACGTCACCCAGGCCAACGTCACCCAGGCAGACCGAC[G/A]TGTCCCAGGCCAACGACAACCAGGCCAAAGTCTCCCAGACATGGACCCACCCctGAGCCCTTTAAGAAATGACAGCACTCTGAGAGCTGGGACCAGTCCAGATTCCATTTACAGGAaATTTCCACGACATTTGGagACGGGGATGGGATGTGAATCTTCACTCGGTGACTGCTCCTGATGACcTAGGTAATCGTGCACAAGGGATCCCTCAAACTCGGGATCTCAGGGAGACCACACTTCGAGAACGGAGCAGATGGACCAACCTAAGATCGGAGAGGCAGCGAGCCGAGTGGATA…
contig03182	57	A/G	7/6			GTGTGTGAGAGAGAGAGAGTGGTTAGTGGCAGTGCAGCAGGAACCAGAGGGCTGGA[A/G]GTTAAAGGTCGAGGGTAAGGGTCGTCTAGCAGGACACTTCGGTGGACTTGAGAGCGGCGCTGCTGTTTGCTGTGCCTTCCATACTGTCTGTGTGGGAGCGGCCACGCTTCTCGTTGGTGTGAGACCGGCTTCGGTTTCCCTCGTTGGTGTGAGACCGGCTTCGGTTTCCCTCGTTGGTGTGAGACCGGCTCCTGTTGCCTTCCATGGAGTGGATGCTGGATCCGGACGCCGTGCGAGAGCGGACCAGTCTGGTCATGCTGGCAGCAGGCATGTAGCCCATTCCCTGAATGAAGTACTTGAAGGCCTCTGTCAGCTTTGCAGGCTGGTCAACCATGGGC…
contig03190	308	A/G	4/2	Yes	2	GGACTGGGTGTGCTTGTAGTtCTtGGGgTTTCTGgTGGGAGGAGGAGGtGGATTGTAGGAGTTGGTGCTTCTTCCTTTCTGCTCCtGTTTTTtGCAGCAGCCCCGTCGATGACAGAGGCACACACCCAGGCAGCACATGaCAACGAGCAGGAaGAGACCTACAGCTCCGGCTATCAcTGTCGTCATACTCAACTGATATTCTATGACCTTCATGTGATGGGCCACACAGCTCTTTGGCGCCCCCACACTGTTGGATGCCTCGCAACGATACTGGCCTGAGTCAGCCTTGGACACACTCTTGAACTTC[A/G]gTGTTCCCTTGTCAGTGTCCATGCTAAAGGAGGTGTCAGTTGTGTGTGTGGTGCTCagCGCCTTGTTGTCTTTGTACCAGATGTAGG…
contig03190	184	G/C	3/2	Yes	1	gTGTTCCCTTGTCAGTGTCCATGCTAAAGGAGGTGTCAGTTGTGTGTGTGGTGCTCagCGCCTTGTTGTCTTTGTACCAGATGTAGGTAGGAGGGGGTACACTGAGTTTATCCTTACAGTGGAGCTCTACCCCTGCCCcAGACAAAACTGAGCTGGGCACCTCACAGGACGGGGTgTGGGGGG[G/C]CACCAGTACGTTGAGGGTGACGTTAATCTCTCCcAGGTTGGTGTGGTCTGCTGGAGCACTGACCTCACAGCGGTACAGCCCAGAGTCCTTCTGGGTAACGgCGTGCAGCGTCACTGTCGCACCCTCGATGTtGGCCCGACCAGCAAAGGAT
contig03199	103	T/C	10/4	Yes	3	TGAGAACTCCACCGaCACCTTGTGCCTGAAGCATTTCTCAGTGGGGAAGTTCATGCTGTGGGCGATGACAGTCTCACTGGGTAGCATACTGTACACAAGGAC[T/C]tGTACCACTGGCGCCATCTCTGGAACCACTGCCAACTTCAAGGTGACTTCACCCTCAGTTGCAGGACTCCCCTGCTGCACGGTAACCTTCATATGTCCATGCTGAACTATCACCCCTCTGGATAAGGCCAGGTAGATGACATCCACGGAGCCCTTTGGGACAGTCTCCCCTACGATGGCGTACTGGATGGTGATTGACACTTCCTCCCCACATGCCAGTGGTTTCGCCATCTTCTGAATAGCCAGAGAGCTGGATGTTTTACTGTGAGGGGCAATGGGCTGGATCAGTGAGA…
contig03211	437	G/T	12/9			GgggGGGGGTTGCCGAAAGCAACATTAAGCCTTTGCATACAATATTTTTCGTGCTGTATATATTTtCCTTTTTGTCTTAAGAATGCCAACATTTAATACACTTTTAGTGCAATTTAGTTTGTAGTTTTTGGAAGGTTGTATTGTTTTCTGAGAAGAAGCTACTGTTGTGATCATCTCAACACTACCTTGGACCTACTGGTCAGGATGGGTGATGGTACTGGAAAACTTTGGGTTGACTTGATTTAGAAGGTGATTCTGAATAGTTGTGTCCATTTTAAACTGTCATTTTAACTCCCACACACATTTAAAGATATGCAGTTTGAAGCCTTATTCAGAGAAAGAGGGTCACTCCCATCATGGCTTTGTCATTTAAACTAAAGCTGGATTTTGCTTTTCCAA…
contig03212	314	A/C	5/4			CACACACACACACACCTGCCTGGCTGGGATTGATcACCTGGACAACGGGCGGGACAATCAACCAATGAGGTGAAGCAACAGGATGCACAGAGAAGgAGGGCCAATGACagTAAATCAACTCAAATTCTCTTAGCCAATGGCATCATGAACAGCTCTATCGCTATAGAAACACATGATAACaCGTAATATTCAGTTTTGGATTATTGTACAGACATTGTTGATATAAAACACTCATCAGAGCAGGTACAGTCAGTTGTACATGTAATGTCTATAGCACAGGCTGGTAAACAGGGCTGGGCCTGTGGCAGGGGAA[A/C]ATATCCTGCCTTTACACCAGGGTCACTCACTAAACCGCACCCCGACACAAACACACCACCCGGCCTCTCAGCGACACTGTA…
contig03223	43	C/T	6/5			GTTTGATACCTGGTTACAGAGGTGACATAACAAGCATAAGGT[C/T]CATTATAACACAGTGAAGTAGAGgTGGGAGCTAAAAgCAGACATGGACAGTGAGACGTTGTGTGGAGGTCAGGGGTCAAACACTAGATCAGGACAGGTAGAAATGGCAaGGCTGGAAATAGACAGACACATTCTGATCATGGCTCAGACCTGACCTGAGACACCCAATCAGAAGATGCcATAaCAAAGTCCTGACCTGAGACACCCAATCAGAAGATGTCATAACAAAGTCCTGACCTGAGACACCCAATCAGAAGATGTCATAACAAAGTCCTGACCTGAGACACCcAATCAGAAGATGCCATAACAAAGTAATGG
contig03231	459	A/G	19/6			ACATCAAACATCTTTCTGGTAGGTCCCAAAATATCAAAGTACCTCTTTCTATAGAAAACTAATCTTCTGTTAAAACATATACATTCACTTCTCGCCAACTCCCAAATACATTTCATAAACATCTGATGTTTTCTTTTATCAGTGTTTCACAAGTAAAAGGCAACAGGATGATAAACTCCAGGTTTGACTTGAGCAGAGTCAGATTGCAGATCAGGGTCAGCGCAGGGCTACAGTATGTACATTAGTTATTATGTGGTAAAACGACTGTCCAACCTTTCTCTCTGGTTCGAGCGCTAGGACACGTATCAAAAATAGAGATGTACAAGAAGTATAAACAATAATTACAAAAAGTCCCTCTAAACTGTCAGTGAATTCCCAACTTGACATGGTCACATGATG…
contig03236	314	A/T	6/5			AAGCACACAACATCTTAATGGTAACACAAGCGCTTAGTAGCCAAGtACTCAACTTTTTAGGAGTTCAATTAaTCATTCTTCTTATTCTCATTATTATATTTCTTTAAACATTCTATAAAGCCAGTAAAATATCCATTCTCACAACATACTCAATAATATTATTCTAAGGAATATGGTACATATAAAGCTATATCAACAGGAGACAACAAACGCACTTAAAAAAATCCCCAATAAATGTAAATGAGAGAGACAATTAACAAAGAAGTATACTAGGAAATACTGCAGCACATAATAGCCTGAACAACAATGAGat[A/T]tCAACACCATTGAAAAAaCATACAGCAATGGACACACAACAAGGACAGGGTTTGATGCTAACTTAGGGTTTGATACTTTGT…
contig03236	149	C/A	6/2			tCAACACCATTGAAAAAaCATACAGCAATGGACACACAACAAGGACAGGGTTTGATGCTAACTTAGGGTTTGATACTTTGTACAAACATATCATTGTTTTTAACCCATTTCATTGTGAATGCAGTTGTTCAAGTACAAAATCAAAATC[C/A]GGATCAATATTACTGCAAAATGACTACAGTACAGTATGACAGTTACAGCAGTTTACTGTTATATCCCTTGTCCCTCTGTCATCTATGgAGAAACAAGGTTTTATtGGGATTtATCAATGGGAATTCATTAGGCAATAaCCcATCcGCTCAAGGACATTAGTACAATGCTCATTTGCGGTTTGAgCTGGCAAGAAATAGCTAAACAATACATTTTCTAAACCAAATTGTTTCAAAAATGTGTGCATA…
contig03237	82	A/G	6/3	Yes	2	cTGGCTCTCAGCCCAAGTACCCTGCcaCAAACcTGgCCCTACAGAACTTTGATGCCACcTACAGCTTACAGCTGGGAGAGC[A/G]gTGGCCCTCTGTCCGCGTCAGCATGCTAtGTGAGCCGAAGTACGGGGCCCTGGTAAACAATTTCTCCACCACAGAAGGGGTCATTGCAGACCTGCAGTCCCAGGGATGTAGAGACTTTGTCTGCCAACCAGTTGGTGTAGGAGCTCTGGAGAGACTGCAGGCGCCTGGATTTCCTCTCCACGATAACCCTTCAACCCT
contig03237	199	C/T	26/8	Yes	3	gTGGCCCTCTGTCCGCGTCAGCATGCTAtGTGAGCCGAAGTACGGGGCCCTGGTAAACAATTTCTCCACCACAGAAGGGGTCATTGCAGACCTGCAGTCCCAGGGATGTAGAGACTTTGTCTGCCAACCAGTTGGTGTAGGAGCTCTGGAGAGACTGCAGGCGCCTGGATTTCCTCTCCACGATAACCCTTCAACCCT[C/T]GAGTCTGTTGGTGTCAGTCAAGATGTGGCTCCTCCTCGCCTCCGCACCAATATCAAGTGCTTTGTTTTCCCCGGGGGAGATATCTCCAGATTCAAGCCTTCTAGACCCGACTTGTATGGGATGCTTGGGTACTACCTCATGGATGCGGCGTCCATTTTGCCTGCCCTGGCCCTGGATGTCCAGGAAGGACACTCTG…
contig03237	429	G/A	10/5	Yes	1	TCCGATTTCTGTGTGTCAATGACATCTCAGTGTCTCGTACCTACCGCCTCCAGCGGGTCCTCAACAGCTACGTACCGAAAGAGCTGTTGACAGAAGAAAGAATGCGCATTACTTCCTTTGACGGCAGGAAATGGGGAGAAATCGAAAGGGACACCTTTGACAGAGTCCTTGTTGATGTTCCCTGCACCACAGACAGACACTCTGTCATGGAGGATGAGAACAACATTTTCAAAAGGGCCAGGACAAAGGAGAGACAGAGGCTGCCCCAGCTGCAGACAGAACTCCTCCTTGCTGGTATTGAGGCGGTTCGTCCGGGGGgACAGGTGCTCTACTCCACCTGCTCCCTGTCCCAGCTGCAGAACGAGTATGTGGTGGAGCGGGCCATGCACCTGGCCCGGG…
contig03240	220	C/A	10/9			GCTCCAAAGTAACTTTTTATTGACAGATGCCTCATGTTTTGGATTTTGATGAAAGGAAATCCCATACAGCCTACTGGACAGGACTTTGCTATGGTGTCTATTTCCAGCCCTGCCATTTCTACATGTCCTGATCTAGTGTTTGACCCCTGACCTCCTCACACTTTCTCACTGTCCATGTCTGCTTTCAGCTCCCACCTCTACTTCACTGTGTTATAATGG[C/A]CCTTATGCTTGTTATGTCACCTCTGTAACCAGCTATCAAACATAATGACCTTTCTGACTCTATCCCATAGCCCTACTTTCTAGAACTGAACATTTAAATTCCTCTATGAGTTTtGTTTCGTGTCCATTTACTTATTTATGTATGTATTTGTTGTATATTGGGGTTGTGCTGCAGA…
contig03247	235	T/A	5/2			CAAGTACATATTTTATTATCTATTTCATAGCTCTTAGCTTAAACAACCCAGTACACCTCaGgAAAACTCAAACATACATTTGGACACTTTGAAAAGCCtAAaTTAAAAaGGTTTtCTCTGGCTCCAATTGGACAGAGGATaTGAAACAACACAAAAaTATTTTGTGGTACTCTGTGAAAACAGATGTTTTCATGTTTATCAGGAATACTGCACTTGCTGTTTATGAAACAGACC[T/A]aCAACATTGATACATAGAGTTACACACAAACTGATATGAAACTCAAACACCTTCAGAATCAaTACAGATATGATGAACAATAATAACCAcAGATATTAAATGATTTGTATGAATACAGAAATCTCAGGTTAAAAaaCgAaCcATCCTGAAACAGTGaCTC…
contig03275	324	C/T	5/2	Yes	3	GGAGACATCTGTaCaGCTGTCCTGAaGCTCGaTGtCTTTaTtAGCTGCaGTTTCaGgTCcTCCTGTTGGCGCCTCAGAGCTtCGTTCTGCcGAGCCAGcGCTgCGaTCCGCATCCGCTCTGCcTTCTTCTGCTCATCTTCATACTGTTgTCGTTTCCACTCcTGCTGCaTTTtGGtGTtCCTTtCATgTTgCTTgtAGGTTTtCTGGTAtgAaGgTTGGTCATCATCGGAGTCTTCAGGctcTTCCTCTACCaTGCAGCTCCTGAATtGGGGgTCGGGaTTCATGTGGCAGAACCACTtcTctGGgAGcaGTctGCAATCAAt[C/T]CcATCTGGCAGCTTCctCCAGCGCAGGCAGGTGTCACATtGCACCCAGTTCTGGTCcGGgCGcTtCATGGT…
contig03276	364	T/A	17/5	Yes	1	TGCCCACTCGCTCATAGGCTTTGATAAGGCGGTTTTTGTGGTACATCATGATGCCGTATTGGTCCTTGCACTTGGTGTTGTACCCAAAGGTCACGGGGATGCGTCTGTTCACAAAGTTGGGCTTGTAATGGTCcTtAGCAATGCAAGCCAGGCTCTTGGAGATGAGCTCAGTCTTCACTTTCTGACCTCGAATTATGATCTGCATCCGGGGCTTCAGGTACAGAATACTGCAGTATGCACGTAGCGAGTAGTAACTCTCTGGTTTTGTGAGCAGCTCTGACTGTATTGCTCTGTATTGCTCACTGGTGCTCTCCAACCCATCCAATGGGACATCTAATGGGATTTTGATGTCGTCGCTGAATG[T/A]CGTGAAATCAAATTCTGTCGGTCGTGCTATC…
contig03289	278	C/T	5/3			CATGTTGTATGTATGTTTAGTCATTCACTGCAGTACACAGTAGTCACACCcTTTTTCAGTtCCTCTTAGCAACAAATATACAAACAAAGATATGTGTTAGCAATTAGGTGTTTAAAAATACAAATAGGATCTGATaaaatttAGGGAATTTATAAAATGTTTAGgCaTTTTtATGAGCAATTTAAATAAGGCTATTAAAAGTAATTTCAGATGAATCGCAAAAAGTACACTCCAGACAGAGCATTTAAAAGGAATTGACAagACAAATTTCAAACAG[C/T]GGTAGACATTTTGTACGGAGGACTTTTAACAACAAATTCAACAGCTCAACATATGTGTCAACATTGCATGTCACATTTCAGTCCACAAGGTTAAaCATCATCTTCTCATGTCAcaTt…
contig03289	419	T/G	14/3	Yes	3	CTCATGTCAcaTttCAgtCCACAAGGTTCTACaTCAACCTCTGAAGACACAagTCAGTCTACACAGTCCTACATCAACCTCTGGTCAAATTTCTATACCCAAGGTTCTACATCAACCTCTGATGTCACATTTCAGTCCACAAGGTTCTACATCAACCgCTGATCTCATGCTTCAGTCCACAAGGTTCTACATCAACCTCTGATGTCACTTTTCAGTTCACAAGGTTCTACATCAACAGCTGATGTCTAGCTTCAGTCCACATGGTTCAACATCAACCTCTGATCTCAAGCTCGGTCTGAGGTTTCAGTTTAGCCCACAGTCTGTCCCAGAATGCCTGGTGCTGAAGGGGGTCCTGGGGCCAGTCCAGATAAGTCCTGGTTTTCAGCAGGCGAGCCAGCC…
contig03294	228	C/T	9/3			CTAGTGAGGAACTTGatGgCCTTGTCTCGGATGGCTGGAGTGAGCTGATCTGTGTTCCTCAGGTACTCCAGGATGTAGATATTGGGGGCGAGGAGGGCCATATTCTGCTCTCCACACCCATACGGCATCTGCAACAGTCCATCCAGGTTCTTGAGGGCCCGACCCAGGATGTCACCCAGGACTGAGAGAGAAATTCGATCAGATCCATCCACCACATTCTTGGGGAG[C/T]tGCAGTTCCACCTCTGTCATAGTTACTCCCAGGATAGAGGGTGCCATTGTCCAACTGAAGGTCTTTCGTCC
contig03294	72	A/C	7/2			tGCAGTTCCACCTCTGTCATAGTTACTCCCAGGATAGAGGGTGCCATTGTCCAACTGAAGGTCTTTCGTCC[A/C]TTGGCACACAAGCATGATGAGTActGGACATCCTTCAAGGGTGTGAGAGTGTAGTCTAAGGAGTGAGCTGG
contig03296	127	T/C	6/2			CAACCTGACTCCCCCAcACTCCCcGTGTGcccccccAAAAAAaacAATTTTGGGGCTGCCTCTCGGGCTTCATTGCCAACAaTGTTCCCTCATACCGCTGGTTCCCTTTtCCTGCTGCCTCCGCTC[T/C]CCTGGCTGCCTCCACCTGTTCTCATGGGAGgCGATCCTATCCAGGAA
contig03315	377	C/G	55/45			ACcATATATGGTTAAAGAGGAAATAGTTTATTTGAAATGAAAACAGTTGGGGTTCAGGAGAGAAGGTCTAGACTGTTACAGTGGTGAATTACGCAGTGGCCTTAGCCTGCTGGACTTTAGCCAACACCTTCAGGTCTGTGATGCACTTGGCAATACTCGTCTTCTCCTGCTGGGGGGTGATGCTGGTGACTACGTTCTTCTCCACCCAGTTCACCATGTGTTCCTGCTCCATGCGGCGATGAAGGGTCTGCAGGGCGATCTGGTAGTCCAGCCTCTTCTTCACCTCGTTGGTCACCATGTGGACCCTCTCCCTACGGTTGGTCTCCAGTAGCATGGCCACGTTGTTCCTCTTAGCGTCGAAGAGCATCTGTCGTCC[C/G]TCTGCTCTCCACTGCTCC…
contig03326	252	C/A	8/2			CTGgtGTAGGGAAGGAtGTTTAAGGGTTAAAGGCATGATTGTGACAGGGATGATTCAACATGGTTAAGGTCAGTGTAAAGGTTCATTCAACCAGTGGACAGACAGAGGGGTCTCACAGGCTAACATCAGCTGACTGACTTACCACCACGTTCTTCGGCTGGAGGACAGTCTTAAGAGTACCTAGAAAATCATATGTACGACCGTAAACACTTTATGAGTACAGTACATTTAGATCGGAGTTTCTTTCATTa[C/A]AGATCATTTGACTTTACATTAAGACTTGACAGGAATTTCTTATTTGCAACAATCTGAAATTGCATTTTTGTCCCGCCCCAGTTTTATCATTGGAATGTGATACAAAATGAGGCAACAGTGTGTTTTAGGACCATGCGGACGCC…
contig03329	66	T/G	6/5			GTGTGTGTGTGTGTGTGTGTGTGTGTGTTGGgTAAAaGTGTGGGTGTGTTGGGTATAGATGTAGG[T/G]GTGTTGGGTTTAGTAGCTAGCTCAGAGTAGCTAGCTCAGCAGGAGGACAGGACCGAGTTTGAAACCCTGAACTAATTGGTGTGTTTGTGTGTGAGAGATGTGT
contig03380	47	A/G	8/4			ATACTCTTCATTTACTGTCAAGTTCATAATTTGTCTGCTTAAAGGA[A/G]AAGGGGCAGAGGACTGGAGTTGACTGAAAAATGGGTTGACTCCTTCCAGCTTAAACTAAATGTCAAATCAGTCTCTTATCATAACT
contig03380	87	T/A	11/8			AAGGGGCAGAGGACTGGAGTTGACTGAAAAATGGGTTGACTCCTTCCAGCTTAAACTAAATGTCAAATCAGTCTCTTATCATAACT[T/A]GCTCAGATCATACTGAATCATAGTTTGTGTGGTGGGATCTTCAAGGTTATGTACCAACCGTTAATATGAaTAAAAACATCTTACACAAAAaGAAAaCTTTAATTCCAGT
contig03380	110	T/C	7/2			GCTCAGATCATACTGAATCATAGTTTGTGTGGTGGGATCTTCAAGGTTATGTACCAACCGTTAATATGAaTAAAAACATCTTACACAAAAaGAAAaCTTTAATTCCAGT[T/C]ACATATTTTACTTTAGAGAAAGCTGTCTCAATGGTTGCAGGTGTGACCTCTGTGTGAATGTCATTTTCTTCTTACATCAGTTTGTAACCCCTACTTGCAAGGGAAGACATATTCTGTCTCTGCCTGGTCACTTGGCTGGTAGTAGTCGTAGATCTGGACCACCGCTGGCTTTAGATTCTGTACTGGGAGCTCCTGTATGATGTCCAGGGTGTGGTTGAATGTAAAATGTGATGATAACTCTGTCAAGTACATTAACACATGGTCATCTTTAGCATCAACACGATC…
contig03380	390	G/A	68/16	Yes	2	TTTAGAGAAAGCTGTCTCAATGGTTGCAGGTGTGACCTCTGTGTGAATGTCATTTTCTTCTTACATCAGTTTGTAACCCCTACTTGCAAGGGAAGACATATTCTGTCTCTGCCTGGTCACTTGGCTGGTAGTAGTCGTAGATCTGGACCACCGCTGGCTTTAGATTCTGTACTGGGAGCTCCTGTATGATGTCCAGGGTGTGGTTGAATGTAAAATGTGATGATAACTCTGTCAAGTACATTAACACATGGTCATCTTTAGCATCAACACGATCCACAAAAAGTGACCTCCTCAGTCTCCCCAAAGACTCTGGGTCTGGGACAAACCCAGACAGCATTTTCAAATCCACTATAATCATATTTGTGGTCAGCTCCTTTCCATGATATTGA[G/A]ACTGG…
contig03380	391	C/T	70/17	Yes	1	ACTGGAGTTTCAGCGTGACTCTGGGTCTCAAAGAGTTACTGTTGCAGTCCACCTCTGGCTTCACCTGGATACTGAGCGTTGTGCTGTCAGTAGGAGTAGGGATGTTGTAGTGGAGGGCCACCTGCACTGAGGCACAAGCACTGCCCTTCACTTCCACGCTGTACTTCCCTTCTGTGTCCTGCAGCGCCCTCTCCTGGTAGAGAAGCTTGTTGTTTTGGTTCACTTCGAAGAGGTGCTGTGCCCCACTGGGAGAATGTACTGTGACTGTGCTGGCACCCTCTCTACTGTACACCCTGGTGGAGTAGAGAGCCAGGGCCTGGAGGGCCACCACTGTGTCCTGTGTGGAAGAGAAGCCTCCGTAGGCGTTCTGCTGTCTCACCAGCCACCTGA[C/T]GATG…
contig03380	464	A/G	4/3	Yes	3	CCACTAGTGAGGAACTTgaTGgccttttCTcGGATGGCTGGaGTGAGCTGCTCTGTGTTCCTCAGGTACTCCAGGATGTAGATATTGGGGgcGAGgAGGGCCATATTctGCTctCCACACCCATACGGCATCTGCAaCAGTCCATCCAGGTTcTTGAGGGCCCGACCCAGGATGTCCCCcAGgactGAGAGgGAAATtcgAtCAGaCCATCcACCACATTCTtGGGGaGTTGCAGTTCCACCtCcTctGTCAGAGTTtCTCCaGTtGGACACAGCAACCAGTTGTAGGtgTCggTcTTcTCTGTTCCCTctGCCTTCActAGCAGGCTCTTTGTAACTGTGTCGATtCGTCCTCTCTCTGGTACGTTCACAATCTCATTGTCAcatgCAGtGTGGGAct…
contig03382	463	A/C	21/13			GAGGTAGAGGCGCTGCAGCTTGCCCAGGGGAATGAAGGCCTTGGGGTGGATTGTGGTGATCTGGTTGTTCACCAGGATCAGGGTTTGGAGTCCCTTCAGAGTCTTGAAGTCATTCTCCTTGATCTCAGTGATCTTGTTGTTCTGCAGGTCCAGCAGGGTGCTGTCTGCAGGGATCTCATCTGGAACACTCTTCAGGCCTAAGTCGGAGCACTGCACCACGCGCAGGTGGCACTGGCAGCGGAAGGGGCACTTGGGTCCTTCGGGCATGGTGGGGATGTCCACGCTGGGCTCGATGGGCACCTCTGGCAAGCCAGAGCCCGCCTCATCCTCCATCATGAAGTCCAGGAAGCCCGACTGGCGGAAGGGAAGTGACCAGCACGCTGTGACCAGGAGCAGGGA…
contig03394	124	A/C	9/6			CACACACATCTCTCACACACACACATCTCTCACACACAAACACACCAATTAGTTCAGGGTTTCAAACTCGGTCCTGTCCTCCTGCTGAGCTAGCTACTCTGAGCTAGCTACTAAACCCAACAC[A/C]CCTACATCTATACCcAACACACCcACACTTtACCcA
contig03438	89	A/G	29/9			AAATGTGCAGAAGTTGTtGTCAGAACTTCAACAAAAGCATCTGGAATTTCAGTCTTCTGTAGAAAaGTTGTTGTTAGAGCTCCCACAG[A/G]AGCGTCTGAGATTGTTTCAATCATTTGTGCAGAAGTTGTTGTCAGAACTCCTaaaaaaa
contig03439	96	A/T	13/4			ctataagAGATCCcTCTCTGTgAGGCcTAtATCAGTACGTTtGTATTTtACACTAAaTGTGATATtCTAGTGGAAGGAGTTACACACAGtGTCAA[A/T]GTCTTAACTTTtCAAACAGTCTTAACTTTTCAAACAGTCTTAACTTTT
contig03457	69	T/G	39/11			GTTGTGATTTTCCTGCCGTTGATGAATTTCGTGGAGGTTGATACGGAGCGGAAGTTGCCCATCCCGCC[T/G]CCTCCACCTCCACCCCCGCCGCCAAAAGAGGTGGAGGAGAAGGCAGTGAAGCCACCATGGCCTCCTCCTCCTCCTCCCAGATGACCCATGTGACTCATATGGCCCATAGGACCCATATGGCCCATGTGACCCATGTGTCCGAAAGAGGTAAAGCCTGGGTCAAACGCTGTGAAGCCTGCACCAAACGGTGGGAAGCCACCAAATCCCCCGAAGAAGGGTCCCCCCGTTCGACTCCTGCTCACTCCCCTGTGGTGCCTCCTCCCTCCACCGAAGAACTCATCCCCAAACGGATCCCCTCCAAAGAAATCCGCAAAAGGATCTCGACC…
contig03457	393	A/G	27/6	Yes	3	CCTCCACCTCCACCCCCGCCGCCAAAAGAGGTGGAGGAGAAGGCAGTGAAGCCACCATGGCCTCCTCCTCCTCCTCCCAGATGACCCATGTGACTCATATGGCCCATAGGACCCATATGGCCCATGTGACCCATGTGTCCGAAAGAGGTAAAGCCTGGGTCAAACGCTGTGAAGCCTGCACCAAACGGTGGGAAGCCACCAAATCCCCCGAAGAAGGGTCCCCCCGTTCGACTCCTGCTCACTCCCCTGTGGTGCCTCCTCCCTCCACCGAAGAACTCATCCCCAAACGGATCCCCTCCAAAGAAATCCGCAAAAGGATCTCGACCGCCAAAGAACTCTCTGAAGACATCTTCAGGATTGCGGAACGTGAACCCTTCGTTGAAATGATCACC[A/G]TT…
contig03458	179	G/T	8/2			GTATATTCATGTATCATTTATATAATGAATCGTTAATTTGTGCATGGTTATGCAATCATAACATTAAGACTGAACAACATTTATTGGCATACATGCTGAAATGAACAAaaCAACtAAAAACACTAGTATTAGAACAAATAAAATAGCATATTAACACTTTCTACCAGCATTTATAAAA[G/T]AAATGTTACTAACAAAGGTTAGATAAGCAATCAGGTCGTAAACAGGGTTTTAAAGCCAGGGTTACGTTTTCCAGTTAACACTCATATTAATATCCAGATGAAAAAGCAAAGTCATGCTTTATCCAAATGCAAAGTGTTCCTTGTCCAAAACACTATCAGAGAGAGACTGCAATAGAGCGAAGAAGTGCATACAGAAAGACAGTACAAACAGAAGTT…
contig03465	173	A/T	7/2	Yes	3	aaaagaTGTTCAAGTTTAACCTGTTCAACCCACTGttCCTCcTAaTCTTGTTTTTtCCCTTCAcTGGTCCTATCTTGGAGAAGATGAaGTTTtCTTTCTTCCCGACTGCGgTGTTGGACTTCTTTTaCaCCTCGCTGGCTAAGATCAAATCTGGACGTGACACTGGGAACTC[A/T]aCTAGTCGGgTGGATTTCTTACAGCTGATGATCGACTCTCaGAAAGGCAACGACACAAAGACAGGAGAGGAACAGaCTAAAGGACTGACTGATCATGAGATCTTGTCTCAGGCCATTATCTTCATCTTCGGTGGCTACGAGACCAGCAGCACTACTATGAGTTTCCTGGCCTATAACCTGGCAACCAATCCCCACACCATGACcAAACTGCAGGAGGAGATA…
contig03468	143	G/A	75/21			TATTGGAAATCAATGTGAATATCAGGCCAATAAAGCgTtGggAtattgagaGAGGGTCTTTTCAGTCAGGCAGTGGGGCTGGCTACTCTTGGGTCCTCTTTACTCCGATGGCGTATCATATAGGCTGCTGCCGACAACGCTA[G/A]GACACCATAGGTAGCCAGGACAAAGTTGCGTCTCCCCTGTAGTGTGTAGCTGTTGAAATGTCTCCTCCATCCAGTCAGGTTAACAGTGGCTGGAGCCTCCATACCAAACAACTGTCTCTTCACCTCGGTGATCAGATGACCGAAGCTCGTGAGCGGGATCCGCGTCTTTACCGGGGAAGTTGGCATGGC
contig03470	434	C/T	41/16	Yes	3	ACCCGATGGGTTCCATGGGATTCCTAGAGGCTGCTGTGAAGATAAGCCACACATCGCCTGACATCCCCGCCGAGGTGCAGCTCTCAATGAGGGAGCACTTTTTGAGGCGCACGCAACGCATGCAGCGGCAAGCCACTGAGCCCGCTTCTTCCACCAGACACAGCTCATTCAAAAGGCACCTGCCCAGGCAGATGCAGTCCATCAGCCTGGACCTGGGCAATGACTATGCGGATGAGGATGAGCAGCCCACCAGCATCGGACGCATCAAACCAGAACTCTACAGACAGAAGACCTTGGATACAGACGAGTCCGCCAAGAACAGCAATGCCAAGAACTGTGGGAAGATCAACTTCTCCCTGAAGTACGACTATGACAATGAGGCCCTCCTGGTCAACATCC…
contig03470	215	A/G	13/6	Yes	2	GGCAGTTCTGACCCCTACGTCAAAATCTATCTTCTCCCAGATCGCAAGAAGTTCCAGACGCGCGTCCACCGGAAGACGCTCAACCCCACGTTTGACGAGTCCTTCCAGTTCCCCGTGCCTTATGATGAGCTGGCTGTTAGGAAGCTCCACATGAGTGTGTTTGACTTTGACAGGTTCTCCAGACATGATATGATCGGGGAGGTGGTGGTGGATA[A/G]CCTTGTTGAGACGTCAGACCTCTCCAGGGAGACAGACATTTGGAGGGACATTCAGTACGCCACAACT
contig03471	233	T/C	3/2			AcGTACCACATTAGTCTtCtAaGATGCTCTGGAcTaGAAAGtATTTtATGACACATTTGCTGTGGACTCAtATTACTGCACGGAATCCAACTTTGTCTTCATCAaCCAAaTTCCCTCTCCCATTGgAGTGCTTTAGCTAAAtcAGCTTtAAGTGCTTGAGACATtAAGTCCACATCACATCCCAAGTCATGGGATTTCTCTGTCAgAGGGGGGGgCgTCACCATAGCCCATT[T/C]AAAGTGATTAGAACCTCACCAACTTTAATGCATGTTCATGGGATGAAGCTTAGTCAGAGCACCCCGGGAGAGACTGAGAACGAAACTTTCACTCCACATGAAATACTAACATTACATTTtAAACTCTGAACACTCCACATTAaTtATTAACATTACATTTTA…
contig03475	183	A/G	11/3			TATTTGTTTTtCTTCTGTACAAACATACATATAAATATAGATAGAAAGAGAGAGTATAAAAGTGTGTATTTTTAAAATACAAAGGGGGgTTTGTACACCACAGTTATTGACGTTCACATGACAAGGAGACATATGGCAAAACaTTTTGAGGGCATCTCTTTTCACAGTAACGTGGGCTGTAC[A/G]TTATAAATGCAAACGCTGTTCATAGTAATTTCTCTCATAGTTCTTTCACATTGTTATAAACATGAAGGaGTTTAGAAATGTGTCTCTGGGCGTTGGTTCAAGCCTTGTTGATCTGTGG
contig03480	274	C/T	23/21	Yes	3	GGACTGACCTGTCTTGTATGAGGATGGCAGTATGGTGGACACTTTGACCCCCCAGGGTTCCATTTCGTGGCGCAGTGTGTTGATGAACAGGTTGAGAGCTGCCTTGGAGGCTCCGTACGCTGCTAGACAGGGGAACGGCTGCTCTCCTGCAGGGCTGGAGATTGTGACGATGCGTCCCTTGGCCTGACGCAGCAGAGGCAGGAATGTCTTGGTGACGTTCAGAGTCCCAAAGAAGTTCACCTCCATACAGCCACGGTAGTTAGACATCAGAGA[C/T]AACTCTGCATCCCCGAAGTTAACACATACTCCTGCATTATTCACCAAGCCCCACAGACCTCTGAGGCCCAGTTTGGCCTTGGTGTCTAGAAGAGCCTGttGGACCTGCTGTGGCTGGGTGA…
contig03480	435	A/G	14/6	Yes	3	AGACCTCTGAGGCCCAGTTTGGCCTTGGTGTCTAGAAGAGCCTGttGGACCTGCTGTGGCTGGGTGATGTCCACCTGTAGCAGGGTGAGAcGAGGGGAGCAGGTCTTCTGGAGCTCCTTGGCTCCCTCCCCACACAGATCCAACACCGTAGCAAACACCTCAAAACCCTGGGCGTCCAGACGCCGCGCTGCAGCCTTCCCGAAGCCTGTGTCACAGCCTGTGATGAAGACAGCCTTGCCCTGGACAGGCAGAGTGGGTGCTGGGGCTGTCCTGACAGAGTATAGACAGCAGGCGAGGCAGAGGGCAGCCAACACCAGGACAGCAGGCACACAGAAGAACcACAGCCTCTCCACTAGTAAGGTGACCCCCAGCCAGGCCACCACGGTCGGGGCCGCGCTG…
contig03481	464	G/A	27/12			CTTGAAAACCAATTACTAGATTTATTTCAGAAGAATGTACTTTTACtGTTTGGAACATTTAAAATaCAGCTTAGTTTGGGTGAAAAAAaGcATAATCAATGGTTTACATACTCAATACAACAAAGTAATACCtACTTTTATTTTTATTTTTtACCAATACTACTTAAATTAGTTGTATGCCCTCCCACAGTAAGTACTTTAAAGTAAGACATACCCACAGcAGAGCCTTTAAGGCTGGCcTGCGTAAATACCAAAAATGCCGTAAAATATGTAAATTGGCCTCTTTTCCTTGGTAACCACTGACCAAGCTAGATGATATTGGCATCTCAATCGAACCTGGTACAGTACATTTAAATAAAGGAGGCCATCTGAAAGTACTGGGTAAGACTACTACTCCTC…
contig03481	206	G/A	40/19	Yes	3	gCGCACAGGCAAGGATCTTCTTGACGTAGTTGCGGACGTTGACATGGAGCTGATGGGAGGTGGCACTGAAGATCTCTGTTGCCAAAGCCCTGGTCTCCTCTGATCCATTCCACAGTGCACGGTACACAGGCAGTGTGTACTTCTGTTTCCCCTGGCAGCTGAGGAAGCTGCGCACATGTTGATATCCTGGCTGGTGATGATTCTT[G/A]gCGACGATCTGGGCCCAGCGCAGTCGTAGCTCAGCGTTGTTTGACATCACGATGTGAAGGTACTGCTCCTCCAGTTTCTCCATATTACCTCTAGGGAGTGGGGACTTCTCTATGATCTTTTCCAAGAAGTAGACAGCCTGGTTAGTCTTCCAGGCCTGGATGTTGGTCTTCTTGATGCTGGCCATATCC…
contig03481	469	G/A	14/3	Yes	3	AAATACTCCAGGAAGAACTCCAGAGCGTCCTCTGCCATAACACTGCGGAATTTGAACTTGTCAATGTAGGCCTTGAGGAAGGCATCGAAGTGACTCTGGTCTCCAGCCAGGTGGGCCAGGTAAGAGACAAAACAGAAGCCCTTCTCATAAGGCGTCTCATTGTAAGTGTCATCAGGGTCAACACCTGGTTTGATCTTCACACGCAGTTTATTGAGAGGGTGGTCCTCTCCGGTGTTGTCCATGTGCTGTCTGAGTAAAGCCCTCCCAGTCGCAGCCTCCAGACTAGTGATGGCCTCTCCGTAGATCTCCCTGCACACCCGGCGCTGGGCGTACATGGTGAAGCCCTCGTTGAGCCAGAAGTCACCCCAGTTGGCATTGGTTACCAGATTACCGAACCAG…
contig03483	442	C/T	7/3	Yes	1	GTATACGTGTGGTGGCGTAGGCTGGGATGTGTGAGTCCACGGTGATCTCTGGGTGGAGTATGGAGCCGTGTGTATAGGCGTCCATCTGTAGAGAGTCCAGTAGTTCTCTGTAGTGCTGGACTCTGTGGTAGTACATACTGCCTTCCTCGGGGATCAGCTTAGCAGTTCCCTCATCTCTGAAGTTCTGGTCTAGATAGTCCATGATCTGAACAGGGTCTGTAATGACGTTGTCATTGTGGACGAGGACTGGTACCTCTCCTGCCGGGTTCAGTCTCATGAACCAGGGCTCGTTGTGTTCACTAAGAGGCAGACTGACATCATACTCCTCACAGATCAGTCCCTTCTCTGCTATGGCCAGACGCACCTTCTGCGAACTGAAGGACTGCGTCCAATGATACA…
contig03485	359	G/C	11/10	Yes	3	GAGAACGATGTGAGGTTGCGTGGCGAACATAGCAATACTGGTGCAAGTTTTTCAGGATTTAATTTGGTGTAAATTAGACTTACTTTAATGTACTTTAGTTTCAAAGTACAAATGCTAGACCACAGAAATTAAAATATTTGTAATTATTAGTCAATCTATTTAGTTGAACTAATTGTATTATGGGCGCGTGTAAATTTGGCATTTTTTATGCGTGTGGGCACGTATGTTTATTAATTTGGATAATGCAAACTGTCCAATCTCAGCGGCATCCACCAGAGACGAGACAAGTAAATAACCAAGTGCCAGGTATACGGCAGACAATACAATGGGCGCACAATGGTAACGTTTTTAGCCTTCT[G/C]AGTCACGGTTCGGAATATCGACCACCAAAGCAAAAA…
contig03485	124	C/T	25/17	Yes	1	AGTCACGGTTCGGAATATCGACCACCAAAGCAAAAAGGCGCCAATAAAGAGCAGGAGAGACCTGTCACCATCATTAGAGATGGGGAAACTAACAAGCCTTCTGACTCCTCAAGACAGTCTCTC[C/T]CGTCTACCCACGCAGTATCCCGTGCAGGAACGCGCCCGCGCTGGCTACCACCTCAAGTTCCAAAGCCCCCGAGGGGACAGGGGCACCAGCATCAGGATGTCCATCCAAGTGGCCATGCAGAAACTAAGGCAAATGGCACGACGAATGGGACACAGGACAAACCGTCCCCTTC
contig03485	173	A/G	38/37	Yes	3	CGTCTACCCACGCAGTATCCCGTGCAGGAACGCGCCCGCGCTGGCTACCACCTCAAGTTCCAAAGCCCCCGAGGGGACAGGGGCACCAGCATCAGGATGTCCATCCAAGTGGCCATGCAGAAACTAAGGCAAATGGCACGACGAATGGGACACAGGACAAACCGTCCCCTTC[A/G]CCGAGAAGAGAAGACGTGATGGCAGGGGATGATCCTTACAACCCATACAAGACCTCCGATTCAGATTCAGATAATCCTTACTACAATTACTATGACGTGTACGAGAGTCCCAGGCGCAGAGAGAGACCTGGATATGGCACAAGGTACCATCAGAACGGTCTGCCTGATCTTGTACCAGACGCATACTACATTCAAGCCTCCGTATATGTCCAGAGAGTTCCA…
contig03485	466	T/C	4/2			ACCTGCTGGATTCAGGTGGGAGGAGTGTGGCTGAGGGACACAAGGCCAGCTTCTGCCTGGAGGACAGCTCCTGTGACTACGGCTACTACAGACGCTTTGCCTGCACCTCACACACCCAGGGCCTGAGTCCAGGATGTTATGATACCTATAACGCAGACATCGACTGCCAGTGGATCGATATTACAGATGTGAAACCTGGGAACTACGTCCTGAAGATCAGTGTGAACCCCAGCTATCAGGTTCCAGAGTCTGACTACAGCAACAACATTGTGCGCTGTGAAGTTCGCTATACTGGCAACTATGCCTATGTTTCAGGATGTCACATCTCACAATATTAAGAGGGGGAAGTCATTCTCCAAACCACTGAAGCATTTCTGTAAAAACTTCATGACAGCCAAG…
contig03487	287	A/G	39/9	Yes	3	CCTCCACAGCGTGCTTGTCCTTCTCCTGCAGGCGTTCCAGCATGGCGGCCAGGTGTGCCTCCCGTTTCTCCTTGTTGTGCTCCATGCGCAGCTCCATGCGCTCCTTGGCCAGCCGAATGAAGTTGTTGTGTTCCTCCAGGGCCTTCTGGGCCACCTCACGCTCGTGTTCCCGCTTCTCAGCCAGGTGCTTCAGCAACTCAGCCTCCTGGCACTTTCTCCTCTCCTCAGCGGCGTCCAGCTTTCTCTGGATCTCTTCCAGGGAGGGCTCCCTGCGTGGAGGTGTGGT[A/G]GCGAGAGGGTTCGGACCCCcGTCAAACGAGGGGGgCTTCAGGATGACCTCGAAGGCCTGGCCGGATCTCCTCTTGTTCAGCTCAATCACCTCCATGTCCCTGATGATG…
contig03489	369	A/G	10/3			CAAAACAGAACTCcTttAATTATCTTTtGgCATCTAAAaTAGAGCATCATTTCTGTACATCAaCATGCAGCCACATCATTCCCTGACCTCCATTCGCTTCAGTAGATTTACAaTGATTTTGGCTCCAACAGACTCAAGTTTACAAACCAAACTCATAAGGACATTTAAGTTAAAACCTTGCCTGCAAGTGTGAGCTCAAAGCAAAATGTGTGATATCAAAGTATTTTTACTGAAGCATACACACTCATGCTCACGCTCATCCTTACGGAGACGCTCACACTCACACTCAGACCCCCCcGTTGGCACTGTTGGCATGTCAGCAAAGCACAGAGAGAATCCTGAGCAGAACACTGAAGAAGGTAGCAATG[A/G]CGTCATCCTTTGTCATATGTTTCAGC…
contig03489	54	A/G	11/4			CGTCATCCTTTGTCATATGTTTCAGCTCGATCTTTTAATATCTTTTTTGTTGT[A/G]CTGATCAGTTCCTAAAGCAGGGCACACTGACCAATCCGCTTCGGTCGTTGACTTAACCACCTCTCTCATGTGTCATCATTAGAATCTCATAGTCTCAGTCTTTTCTCCAAACGACTGAACCCAGAGGGCTACAGTCTGAACAGGCTGGCGAACGCCCTTCAAAATGGCTTCCAAAATAAGTTCAGCTCGTGTTGTGATCAGGCCGTCATGAAA
contig03501	210	C/G	18/7			CTTCCTTATTCTCCGAAAGATTCCAACAAACGTGTCGAGGCGATAGGTGAAATGTATTGTAACAATGTTTATTGGGACATTCCCTTTCCTTAGAGCATCGAGAACACACTCAACAGCCAATAATCCCGACGGAGAATTTCTCTACCCCTCTCTGTCTGTCTCAACTTGTCTCTCACCAACAATCCAGCTGCCAGGCTTCAGATCCTGCT[C/G]TTCTGGATACAGTAGTGCTGCAGGCTGTGACTGAATGTAAATCTATGGAGATCAGAGAAACGGAGGAGACTCTGATTGAGAGTCTCGCCCCAAAAGGAGAGAGGCTTTGTGGGGTAGCGTGGTATGGGAGGGCTGGTGGAGGCTTGGGGCTGGAGGCCTGGTGATGATAGGgCTGGAGGCCTGGT…
contig03509	434	C/G	8/2			GCcATGAGCTGtGTGTtCAACTGCCAACAgAGGAAgAGTACATGaGAGATGTCTGACACAaGGTTATTGGGTTCTGATTGGGCATGTGATATACATCACTAATATCCAGCCTGGAGAATAAATAACCGAGTAGGCTATAGCTGCAGGTCAAGCACTACATACCACCTGTGCCTGGCCACCAAGTTGACATAATAACAGATTAGGCATTTACTGTCACCCGGTGAGTTCTAAACTTGTTAAACTAAAGAACAGgAaGTCAACGTCCATTCCTGCTCTGAACATGAACAATACACACCACTACTTAATGAGCAGGTTATGACATTGAGTTGAGCTGCCATCCACAACCCAGACGGTGTTAGGAGGTAAGCCCTTGCCAGTCTGAGCTTGCCCTCCCCAGTC…
contig03514	331	A/G	6/2			GCACACACGCACGGGCGTACACACACACACACCGCTGTGATATGAGCCACATGGGGGATTAACAATGCATAACAGATAAATATGCCATGTTTGAAGCAGTGCGTCTGTTCACTGCTCTGAGAGAAACCCCATAATCACTGATCTGGAATCAGCTTACTCTTCCCCAATCCTTCTCCCAAACATTAGAAGGTAGCAGACTAAACTGACTGTGGATCAGCTCTTAGCTCAGTGTGTAATGTCACGTAACGATCAATAGAGCAGATCAGAGCAGCTGCGGAGATGCCTTCACTGGCCAGTATGGTTTCTtACCCTAACAGGGACAGTCAGAGg[A/G]GAGGCCCAcaCACACACAGCTCTTCGCCTATACCCTGTACTCCTCTCTACTCCTTCCTCTCgAC…
contig03524	385	C/T	12/10			CAATGTCACAGAGATCCGCATGAAGTTCATCAAGAGGATGGAGGAGAACCTTCCGGCCGGAGATGAGTGAGAGAAACAGAGAGAGGGAGAAAGTTCCACCCTCCACCACTCTTCTCTTCCCGCTCTCCATCCATCCTCAATCTGATGTCACTCAAGGAGGAACGGAgagagagaGAGAGAGAGAGAGCGAGAGAGATAGAGATGTATAATGATAAACACTTGACTGAGAGACTGAATGAAAAGAGAGAGCGACAGTCAAGAAATCAAGTCCTTGGGCGTGTCTGAAATCCATCTTCCTCTCCATGTCTCCTTTCCTTCCTCTGCACTGGTCTAAATACAAAGGTCTGACAGGTGGAAGTTATATGCGTTTTGCCATATATGATG[C/T]GTTTTACATC…
contig03524	55	A/G	4/2			TCAATGACGCTGCCCATGCTAAAACTGCCTTTTTGGCCACTAAAGGGCTCTAtc[A/G]TTCTCTACGGATGCACCCTTCTGCAGAACTATGACTCCTGACCTTCTGctCatCtgaCCCTtCTCCCCcAACCATTCAACgTTCATCTCTGCtCCTTTGATGAGACACTCCTTGGATACTTCATCTCATATGTTcaTTTCCATAATgTTTTttGATTGACTTGTAATTCTGTTAAGTTCATAAAGTCAAAGTTGATGGTCTCtATTGTGTTGTACGCGGTGAT
contig03540	102	C/T	9/2			TGTGTGTGTATAGATTCCATTTAGTTTtCGAGGAACCCCAATCCTACCACTGACTTGAGTGAATAAAaTGGAGGAAAAaGAAAAaCATTTGGCAAAACAAT[C/T]CAGAGAAAGGGAAGACAACTAGAGAGGGATTGTGACAGCCTCCAGATAATGTATATCGCcTTTCCCTCCACGGTCTGAGGTGATACTtCACAACCCTGCCTTGGATCTCCTTAGGCGCAGGGACGAGAGAACAGAAGAATAGGAcagagagaCAGAGAGACAGAGAGA
contig03541	238	T/C	4/2	Yes	3	TCTCCACATGgTGCCTGAGTTCTGGgCCAGCATGATGGAAGCCCcAGGTtGCCcAGGAGACTACAAAtccccGGAGATCTTtGACTTCCCaggAAAGTCaGgCTTCCAGCTCTAtGGAATGGTGTACAAGCCTCACAACCTtcAGCCTGGCaGgAAGCATCCCACAGTCCTCTTTGTCTAcGGTGGCCCGCAGGTCCagTTGGTGAATAACaCcTTCAAGGGGATAAAgTACCTGCG[T/C]cTCAACACCCTGGCCTctCTGGGATACGctGTGGTGGTCATCGACGGGAgaGGCTCCTGTCaGAgaGGCCTgAaGTTTGAAGGGGCTCTGAAAAACAAAATGGGCCAGGTGGAGATtGAagACCAGGTGGAGGGGCTGCAGTACGTGTCaGAGAGGT…
contig03541	312	A/G	10/3	Yes	3	cTCAACACCCTGGCCTctCTGGGATACGctGTGGTGGTCATCGACGGGAgaGGCTCCTGTCaGAgaGGCCTgAaGTTTGAAGGGGCTCTGAAAAACAAAATGGGCCAGGTGGAGATtGAagACCAGGTGGAGGGGCTGCAGTACGTGTCaGAGAGGTTCAACTTTGTGGACCTGAGtcGCGTGGCCATCCACGGCTGGTCCTACGGaGGCTTCCTCTCCCTCATGGGCaTCATCCAGAGaCCCAACGTCTTCAAGGTGGCCATAGCGGGCGCtCCCGTGACGGTGTGGATGGCGTACGACACGGGTtACAC[A/G]gAGCGTTACATGGATACACCTGATAACAACcAaCAGGGCTACGAGGAGGGCTCCGTGGCACTGCAtGTGGACAagCTGCCCAG…
contig03541	234	T/A	9/5	Yes	3	gAGCGTTACATGGATACACCTGATAACAACcAaCAGGGCTACGAGGAGGGCTCCGTGGCACTGCAtGTGGACAagCTGCCCAGCGAGCCAAACCGCTTGCTGATTtTACACGGATTCCTtGAtGAGAATGTtCACTTTTTCCACACCAACTTCCTGGTGTCACAAATAATCCGCGCTGgAAaGCCATATCAGCTACAGGTCTACCCCAAtGAGCGACACAGTATTCGCTGCCC[T/A]GAGTCAGGAGAACACTATGAGATCATGCTGCTGCACTTTCTACAACAATACCTCTGAATGTCACCCCCcTCTACCCCATTCTGAAACCAACTGTATACCTCCCCcGAAACCTCCTCAACCCAGGCATAAAGACCTCTGCAGCCACTCCCAACTACTCCCAA…
contig03544	136	C/G	5/4			gACAATCActCAATGGCACTAACACTCGAAGCActAACACTCTCAATGgAAGCACTATCACTATATGCCAGAGCATGTTGGGTATTTCATTACAAAAGAAGCACCAGTCAAAATtCCTCACTTCATGTTAGCCTA[C/G]ACAAGCATACAGTTGTCATTCAGCATGAATATGTCTGGTTCAAGAGCAGCCCGACAGGAAACAATATATCGGGAGCACTACAAATATCCCACAAAAaCATCCACCATCGCTCTGGAGTGGGGAaTTAAAAATCc
contig03550	181	C/T	4/2			CCAGGCTTCAATGACCATTTTTtAAtCAtaTtATTTTtGAATCATATTAATTAAGTAGCCTATTGAATCCCACccTGAATATTCAGTAGCCCATAGCAGGGTTAGGATAAGGACTGAATATTCAGTAGCCCATAGCAGGGTTAGGATAAGGACTGAATATTCAGTAGCCCATAGCAGGGT[C/T]AGGATAAGGACTGAATATTCAGTAGCC
contig03551	107	T/G	13/4			TCTCAGTCTCATGCTTGGTTTGAGTAGGACTCAGtAACCcATTTCCACCAGATAAAAGAGAGATAGTAATACTATGGATGCATTAGAGGTACATGTCTTGTTAAAG[T/G]TAGACACCAGGGGgTATTAAATCCATGGCATGATGTCATGTCTGGATCCTGCACaCTACTGGCTGGTGGCTGGagTTCTCCTAGAATGTAGAACTCTAGCTGGTGTTCTCTAGAACTGTACTCTCATTCTGTTCCTCTGGGTGTTCTGCTGTCCAGTCATTCCAAAATAgAATCTTTACTGTCTGTTgAGATGATCCCTGCAGCTGCTTGGTTTTAaCTTTAATCATCACAAACCAATAAAATcaTCACACtAATaG
contig03551	277	G/T	9/7			GCTGGagTTCTCCTAGAATGTAGAACTCTAGCTGGTGTTCTCTAGAACTGTACTCTCATTCTGTTCCTCTGGGTGTTCTGCTGTCCAGTCATTCCAAAATAgAATCTTTACTGTCTGTTgAGATGATCCCTGCAGCTGCTTGGTTTTAaCTTTAATCATCACAAACCAATAAAATcaTCACACtAATaGaaaaaaagcAaaaCTTATCATGTCAAAaTCTGGTCCACCGTGTACAACACAATTGACTTGGTAGTGAAACCATCACATCACTTGGTA[G/T]tGAAACCATCACATCACTTGGTAGTGAAACCATCACATTCCATTCAGTGATCTAAATTGATTAAATGAACAGAATTTAAAATCAAAAACATTTCCATTTGTAATGGGCCAGGAGCTTT…
contig03557	211	C/A	3/2			GCCTCGTGTTGTCCGACTGTTCCTGAAGTCCAAACAGCGCATTGGGCATGGTCGCTGTCCGAGgTGCTGAAGGAAAGGGCCAATTGGATTCCAGACAGTTTtACATTTTtGTTCCCGGTGGATAAATATATATTTTGTGTCAGAgggAGAGTACAATGAAtACAaCAAAATGtaTTTTTtGTtGTTGTTTTGTTTTCAATAACTGTTTTT[C/A]aTTtATTGATGGACAAATATAAGAGAATAAAATCTTACACCGCTAGgAaTAATGATGATGATCTTGATAGTTCTAAGGGAATAACATTTGCTTtGTTGTAAAgtGAGCTTATGTATTAAAGGGTAAGGGgAGCaCACcAAAGAAAGGACCTACAAGCAGGTTAACATGATTAATTGATATTTCT…
contig03562	165	T/C	60/51			GTGAGTGAGAGAGAGAAACCTCTACCTCTCCTCTCGCTCTCCATCCATCCTGAATCTGATGTCACTCAGGGGGGTACGGAGAGAGAGGGCGAGAAAGAGGTATTGGGTAACCCTTCACTGAAAGAATGGAGACAAGGAAATTAAGTCCTTGGGTGTGTCTCAAA[T/C]GTATTCTATCTTCCTCTCCTTGTCTCCTTCCCTTCATCTGCACCGTGTAAAG
contig03568	411	C/T	5/3			AGGAAATCCTCAAGGgTCaTtAaCCCCcacATtCACTCCCACTcACTCCCcTTGTAgTATATGATATAcAaTAAATATCATATATTGTCCATTTTTCAAATCTTGGAaCAGgCCATTCATGCCTAGCCcTACGGTACAATAaCTAAAAAAaTATATAAaCAAAaCCATTTCAAATTTTTGTTtCATTGCATGTAAAAAGAaCACAAATGTAAACAATCTATATAAGTAGATATGGAAAGTTTATATTTTCAATTTACAAAAATAtGTTTGGGGAgAAGGGGGAAATAAGACTTTAGACAAGtAaTCGAACACTTGCACTTGTGATATACATTTTTTACCAAGAAACTACATGAGTTCTCAAGAATAAAATGTAACGTTAACACAAAACcACCCCAGAAA…
contig03568	285	C/A	3/2			ACCGTAAGATCACTCAAGTCAACATGGACTCACAGGGCACAGCTAATGCTACCAGCCAACTGTGCACTCAGCAGGTGAAGGcTCCCCACCATACCAAATGTATAGGTAAATACTCTTtCAAATGAATGTAACCGTCTTCAGTCAAGGTCATCCTATTTCTGACTTGAGGTCGCTGTATAAGTGCTATGGAACCAAAGTGTCCCTTTCTCCAAACCAACCAGAGCTGCGTGGGCAGATTTCACTGTCTCTCAGCTTAAACCAAGGTCTTTCTTCCCTgCCGGGGg[C/A]aTACATGCTTGACTGTTTAGTATGTGTGAACACTTAC
contig03569	352	C/G	16/6			AATATCTCAATATGATACATGTTTTTTCTCTGTTCATTGACTATATACAGAAGTGCAAAAAGTCAACCTTCGTCCCTTAGTTTAAAGATCGTTCATCTGCAGCATTACAGACCTTCCCGATTCGGCAAAGTCTACTACTTCACCTCTCATCTCACTATTTACCCAACTCCAGAGACCCATCAATCTCACTGTTCATTTTGGCCTGATATTCAGGGCAATCTTAAGAAATATTAAAACAATATATTTTTTGGAAATGGATAAAGTAGAAAATAACTTGTTTTCTCCTTCCCTAAACATGGACAATCTACATTTCGACACAATATATTTTCAAACAAGACCTCAAAGAAAAAa[C/G]AGCTAGTTGAAACATTCGTTTTCAGCCAGAGTTGATGCCTTGG…
contig03569	475	T/G	14/6			AGCTAGTTGAAACATTCGTTTTCAGCCAGAGTTGATGCCTTGGCAACCTACCAACTGATCAAATCAATGTCATTCCTTGTATCAATATCAAAAGGTCTTTGATCAACAAAATGAATTGATAATGAACCTCTTCAATCTAAAGAGACATCCAGCTACATGAATGATTTGAATACTTTATCTGACTCCACACATTATTATTAATCATGAATATGGTTAAAAAAaGTTATGGATGTAATACCACCTCAGTCTACAACGGCTATTTAACAATATTGTCAAGTAGAATATAATAAGGCGAAAATCTACAAACTAAATATTCAAATATATTCAAATCCTTAAGTAATACATAACACAtGAGTTCAATtAAATTTAAGAGAGTAAATTGTTACTTGAGAAAAAAAA…
contig03569	388	A/T	19/10			GTTTGATAAATTCACATGAAATGAGTTATTTGTTGTATTACCTCAATTGAAGTAAAATGTGTCTATTGAGAGGTAATAGTTCTGGGGGAGCACAAAAACACTCAACCAAGTGTATATCTTCTTATGACCTAATCAAACGTATCTTTTTTCAACGACACAAGGTTTGACAGTGCTTCTTTCTAGACACACTTTTAGAGTCCCTCCACCTATAATGAAAAAATAAACTCAAAAACTACATTTTGATATAATATCAAAATATCGTTTTTGAGTGGATTTTtCCTTtAAGGTTGGGGACAAGGAAATGAGACCTCATGGAGAGCTAGTACGCCCCATATCACTTCAACAGGCATTAGAGTCTACTGACTTACAACTCTCCCAGTCACTATG[A/T]GCTCTGA…
contig03569	289	G/A	13/11			GCTCTGAGTCATAGATCACCCCATCTGATAAATACAACAATAAAGCAAAAACAGAAAGGCAAAACAAAACAAATTGATAAAAGGCACCTCTATTTTTTTTtCATTGCAAGAGAGATCAAAGGCTGGAGAGGAACCCTAATATCAACCAAAAATCAAATGGCACAATATATATATATAAAGAAAATACACAATGGAGAAATGATGTAAAAAaCTAAACTCGAGCCATAAAAACACATATCTTAGGTAAACAGAATAACACTGCTGAAATAACACTCTGGTTTGGGATGT[G/A]TGGCCTCTATGGCACACATTAGGTGGTTAAAGCTAGCATGGCTGTGCTTTCAAAGGTACACAGGTGTGTTTCTTACCCAGAACATTCATATGTCCCTGACCCTCAT…
contig03569	132	C/T	14/9			TGGCCTCTATGGCACACATTAGGTGGTTAAAGCTAGCATGGCTGTGCTTTCAAAGGTACACAGGTGTGTTTCTTACCCAGAACATTCATATGTCCCTGACCCTCATTTTATCATCTAGCTTCACTAGAAGC[C/T]TTTTTAAAAACAGAAAACTGTACATGCTAAAATGTGTTGTGCCTTTCTGATTTATATTCAAATTCAAGGTGCACATTTGCAATGTTTTttTTTtGTAAAC
contig03569	101	T/C	9/3			TTTTTAAAAACAGAAAACTGTACATGCTAAAATGTGTTGTGCCTTTCTGATTTATATTCAAATTCAAGGTGCACATTTGCAATGTTTTttTTTtGTAAAC[T/C]ATGAAAACAAATGTATTAATTTAAAAaCAAAACAAATTAAAAATGTTGTCTTGGTCTACCGACGTACCAACACAGTATTCTGTACGTTAGACGCCACAACATCTCGCTCTCAGCCTCATGTGTGTGCAAAAAAaa
contig03569	136	T/A	12/3			ATGAAAACAAATGTATTAATTTAAAAaCAAAACAAATTAAAAATGTTGTCTTGGTCTACCGACGTACCAACACAGTATTCTGTACGTTAGACGCCACAACATCTCGCTCTCAGCCTCATGTGTGTGCAAAAAAaa[T/A]GTAAGAAAGAAATGTGTTTGAACACACAGGTGTTTTGTGAATGTACTCAGTGTCTGTCTGTCAGCATGGATAGACAGACACTCCTCTTCTCAGCTGGGTGATGCCTTGGAGGACAAGGAGGTGTGTGTGTGTGTGTATGTATGTGTGTCATGGCATCGACTGGGCACACCGATGTTGGCATGTGTGACAAGAACAGCATTACGGAGCGACTGAGAGATGACGACCGATTCTCCTCCTGTCCATTGCTTGACATTCTGAA…
contig03570	145	C/G	5/4			CTCTCTCTCtcTGTCTtCTCTCTCTCTGGgTGATGTGATGTACcAGTTAgCAGCAGAGCGTTGTAGGCCTGTCTAACTCAGGGCTGGtGATAAATAACCTGTAATAAACCCTGGATGACCATCTCTGCCTGTCCCAGTCCCAGT[C/G]cTAGTCCCAGTCCCAGTCCTAGTCCCAGTCCCAGTCCTAGTCCCAGTCCCAgtcctaGTCCCAGTCCCAGTCCCAGTCCCAGTCCTAGTCCcAGTCCCAGTCCTAGCTACAGCTACATCACTTACTGAGGTGAATTGCGaattcTgcAaggacctACCTTTCAAAGTGCAGTACTCTCTTGTTCTTtCATTTTCGCTCATTCTTGATTtCCTTTTCTCTTCTCTTTCTCTTGGTCTAGCTTCCTTTtGTC…
contig03579	395	A/G	6/4			cgtcacagaagaaccacactagaacttgaacagaaaaacaactcaaaacctgtcagaccatcggagAaGTGAaCTcGAaCGAaCCTGAGAGAAAaCGGaGCCTTtgTTTtCaGAAGCaGCAGGgAGCcGAaCcGGaGGAAaGATGATGAGTTTtCTgCCATACTTCTCCGCTGaGACcTGGACCCTCCTGGCCCTCCTCATCACCCTCATTgtAGTGTACGGGTACTGGCCCTATGgTGTATTCACTAAGATGGGTATCCCTGGtCCcAAACCCCTACCTTACTTTGGCACAATGTTGGAGTATAaAAaGGGCTtCACTAACTTTGACACAGAGTGCTTTCAGAAGTACGGGagAATCTGGGGGATCTATGATGGGAGGCAGCCTGTTCTGTGT[A/G]…
contig03580	157	A/G	7/4	Yes	3	tGGtGAGATGTTTGAtgCGTTGtCcGTTGtcGAGGACGATGCATGGAGACGGATCCGCAGTGTCCTCTCACCTtCCTTTACCTCTGGACGACTGAAAgAGATGTTTGGTATCATGAAGCAGCACTCTGCTAACCTGCTGAATGGAATGAAGAaGCA[A/G]GCAGATAAAGACCAGACCATCGAAGTGAAGGAGTTCTTTGGGCCCTACAGTATGGAtGTGGTCACCAGCACAGCcTTCAGTGTGGACATTGACtCTCTGAACAACCCTTCAGACCCCTTcGtcTCCAACGTCAAGAAGATGCTCAAGTTTGACCTGTTCAACCCACTGTTCCTACTAGTCTTTTtGTTTCCCTTCACTGGTCCTATCTTGGAGAAGATGAAGTTTTCTTTCGTCCcGt…
contig03580	330	A/G	4/3	Yes	3	GCAGATAAAGACCAGACCATCGAAGTGAAGGAGTTCTTTGGGCCCTACAGTATGGAtGTGGTCACCAGCACAGCcTTCAGTGTGGACATTGACtCTCTGAACAACCCTTCAGACCCCTTcGtcTCCAACGTCAAGAAGATGCTCAAGTTTGACCTGTTCAACCCACTGTTCCTACTAGTCTTTTtGTTTCCCTTCACTGGTCCTATCTTGGAGAAGATGAAGTTTTCTTTCGTCCcGtcTGCGGTGACAGACTtCTTTTACGCCTCGCTGGCTAAGATCAAATCTGGACGTGACACTGGGAACTCAACTAGTCGGGTGGATTTCTTACA[A/G]CTGATGATCGACTCTCAGAAAGgCAATGACACGAAGACAGGAGGGGAACCGACTAAAGGACTGAC…
contig03581	142	C/T	5/4	Yes	3	TGGTGAGCTGTTTGATGCgTTGtCCGTTGCcGAGGACGATACATGGAGACGGATCCGCAGTGTCCTCTCACCTTCCTTTACCTCTGGACGACTAAAaGAGATGTTTGGTATCATGAAGCAGCACTCTTCTACCCTGCTGAG[C/T]GGAATGAAGAAGCAGGCAGATAAAGACCAGACCATTGAAGTGAAGGAGTTCTTTGGGCCCTACAGTATGGACGTGGTCACCAGCACAGCTTTCAGTGTGGACATTGACTCTCTGAACAACCCTTCAGACCCCTTTGTCTCCAACGTCAAGAAGATGCTCAAGTTCGACCTGTTCAACCCACTGTTCCTCCTAGTCGCTTTGTTTCCCTTCACTGGTCCTATTTtGGAGAAGATGAAGTTTTCTTTCTTCCCGA…
contig03581	423	C/G	19/6	Yes	3	AACTCAACTAATCGGGTGGATTTCTTACAGCTGATGATCGACTCTCAGAAAGGCAGTGACACAAAGACAGGAGAGGAACAGACTAAAGGACTGACTGATCATGAGATCTTGTCTCAGGCCATGATCTTCATCTTCGCCGGCTACGAGACCAGCAGCAGTACTATGAGTTTCCTGGCCTATAACTTGGCAACCAACCACCATGTCATGACCAAACTGCAGGAGGAGATAGATACTGTGTTCCCCAACAAGGCTCCAATCCAGTACGAAGCTCTGATGCAGATGGACTATTTGGACTGTGTGTTGAACGAGTCTCTGAGACTGTACCCCATCGCCCCGCGACTAGAGAGGGTCGCCAAGAAGACGGTGGAGATCAACGGCATCGTCATCCCCAAAGACTGC…
contig03586	62	T/C	3/2			aggacgagAagTtGgaGgAacgAaGGAGAAAGAAAACAGAAGGCAGGATGGaCAATCTGTG[T/C]AGCCTCAGTGGACTGGATCCACTaTGGGACTGGAACCTGACCTGGTACACCCcTCATCCAGACCTGTCCcAATGTTTCCAGCAcACGGTCCTGGTGTGGTTCCCCTGTATGTACCTGTGGTCCTGCGGTCCTCTCTACCTGGTCTACCTCTGGTTCACTGGCCAGGgAGGCATCTCTCTGACCAGCCTCTGCTGTGCCAAAaCTGTgTtGGGTCTGTGTTTGGTATCCTTTGGCTTCcTAGAGGTGTTCTACGTGCTGGTGGAGAGgAGTGCAGAGATACACCAaCACATGGTcTTCCTGCTTAGCCCCGTTAtACGCAGCcTTACTATGCTC…
contig03594	205	G/A	4/2			GAATGATGTCTCCTGTCTATtCAGACCTACTAGATCATTAGATTGTCGTCTCctGAATGATGTCTCCTGTCTTATCAGACCTACTAGATCATTAGATTGTCGTCTCCTGTCTTATCagaCCTACTAGATCATTAGCCGATCAATCCTATTGTATTTCAAGTATCTTTtGTTTTtACAATAACATTTGTCCTCAAGTGCTGTGCC[G/A]AaCAaTGTCCTGTCCCCGAGCAGCGGCCcAGTTACCggaggAACCCctCCAGAAGGAGAAACCGTGTTCAGCTGGACTCCATTTTGTGTCAGTAATGAagCTGGTTCCTGTTTTtAAAatGGAGgAGAGTTTtCCTCTTAGGgTCTACATGCTGAACAcACACACACACACACACACACTACTCTCCcTC…
contig03594	209	G/A	3/2			AaCAaTGTCCTGTCCCCGAGCAGCGGCCcAGTTACCggaggAACCCctCCAGAAGGAGAAACCGTGTTCAGCTGGACTCCATTTTGTGTCAGTAATGAagCTGGTTCCTGTTTTtAAAatGGAGgAGAGTTTtCCTCTTAGGgTCTACATGCTGAACAcACACACACACACACACACACTACTCTCCcTCcgcTGTGTGTATACACCa[G/A]CCTCAGCATCATGTTGCCCTGAGAGCTGACGTATCACAGAGGTAcTCCCCACCACACACAcACCCTCCTTGCTCACTCACACACCTTtCAATTTCtCTaTCtCtCTCCTCTGTCAgTTtgaTTCAAtggt
contig03596	186	G/A	111/26			attttaaCATACTCATCTAATTTCTTTATCGATGGACTTTGCATTACAAGGACAACTTCCCAGATTCAACCTGTCTATTATATATTACTGCAATATTACTACTCTAGACTGCTTCACTGTTTAATCTCTGTTAAATTGAGTGGTCTCCTCCTGCAGTTTTGTATTATGGCCACTAGGTGGTGTAC[G/A]TGCTCTACTTCTTTATGAAGAACTCATTGCACATCACTGTGAGGCAGGACACGAGGGTGACATACTCCTTGAAGTCAACAGTGTTGTCTTTGTTAGAGTCCAGGTCCTTGAAGATTCTGTCCACTGCTGACTTGTCACTGGCTTTCCCAAGCATCTCCCCTAGTTCAGCCTGGAGCAGCTCTTTCAGCTCGGCCTTGCTGAGGGTCAAC…
contig03606	309	C/T	9/2			GTgCTCAGATGGTCTCTGAGGTCATCATTTGTCTGACTCAGCTTGTCCATTCTGCTTTCTAATTTAGCTATGGATGCTCTGCTCTCCTCCCTGAACTGTTTCATCTCTTCTTTGAGTTTCTGgACAGTGTCCTCCTCTTGAAGCTTCTTCTCTCTGAgTtCTATGACCTCTGCTTCGACTAGAGAGAGGGTGTTGTGGAAACGTTGCATAGCAGGTGTTCTTATTGAAATTGTCATGTCCTTGACTCTGTCTGCTGCAGGTGAGGTAGGTAAAGGGACGTTGAGGGCTTCCTGCTGGGTCACAGAGAC[C/T]ATTGGGGTCTGCTTTTCTCCATCTCCCTCCTTGACTTTTTCCTCATTTTCTGAGATGATGTCAGCGTCTTCTTTTAGGGTAGCAAA…
contig03606	235	G/A	5/2			ATTGGGGTCTGCTTTTCTCCATCTCCCTCCTTGACTTTTTCCTCATTTTCTGAGATGATGTCAGCGTCTTCTTTTAGGGTAGCAAACCTATTCTCAAAAGCCTGGAGGCTTGAATCATTGCCTTGTATCAATACAGTTCCATTATTATATAAGTTTACTGTTTGATATGTGTTGCTCTGGTCAGCTTCTTCAAAAATGCTGATCTGaCATCCTTGGCTGATGCCCcTCTTTTTt[G/A]aGAAAGGGAAATGGTTGCAAATAACCTTTTTCCATATGTTCCcTCgaTTGGTATTAAAAaTTAAATTTGCTCTtGTTTtGTAACtGGTAAGATCTGCAAACAGGCATTCAtGGTTCTGTCCCATCAACAAACCTTTGAAACTTTTCTTAGCTTTCTCTGT…
contig03606	325	C/T	24/9			GGTAAGATCTGCAAACAGGCATTCAtGGTTCTGTCCCATCAACAAACCTTTGAAACTTTTCTTAGCTTTCTCTGTTTGgATGTCTGGTGGGTAAACAATTTCCATAGCAACGCTGGTGATGTTGGCTACAATGTTGCAATAGAAGTGCTGTTTCTTGTAtAaTGCTCTCTTGTTTCTTCAGAGGACTGTTTCACTTTGTTGTCCTTTTTtCTTTtCcTTTTtCTTCTGTCCTTATTTtGTCCTTATTTTGTCTTCCTTTCTTCTGTTAACTAGATATTTTTTtGTTATTCTTTGTAAGCTAGCTAGCTTCTTCCAGGAGAGTCC[C/T]TAGCAACTGCTTAGCAACATGTAAACAATTCAGCTAACAATTCAGCTAGCTAAGATAACTGTATAATTTT…
contig03617	183	C/A	51/11			CTCTCTCTGTCTCTCTCTCTCTCTAATCTCTCTGTTTCCTACAGCTTTAATACTGAGTTCCAAAGGACCTTCATAAGGTGATGTAGACTGCTATATTTACAACAATGTTATATACCTCTCTGGGTAAAATGGCCTCTGTGTGTGTGCTCTAGTTCCTGCTCTGTGTGAATCCTAGACTGAGC[C/A]AGCAGTTGCCATGGTGACAGAGAGCCAGCATCACCTGACCCTCAGTCGGCCAATCAGGCTAACCCACAGCATCTTGAAGCTACAACCTCTGTCATGTCACAACGGTCTCACGCCTAGAA
contig03623	77	C/G	5/4			ATATTGACcATTTGAaCTTtGTGGCTGGGgTAACTATAGTGAAAACCCTCTCCCAGGCCGACGCGCGTAGCCAAAC[C/G]gAACATCAGAGAGCATAGGGCTGGCGTCTCCTGGTAGTACATCTATCAGGTCTCGAGCACATAAAGTCCAAAAGAGAGGGACTAAAGGAAATAAAGACAATAGGGGCTCCCTTGCAGGAAGAAGGAATCTCCCGTCGTTTTAAACCT
contig03623	148	A/G	25/15			gAACATCAGAGAGCATAGGGCTGGCGTCTCCTGGTAGTACATCTATCAGGTCTCGAGCACATAAAGTCCAAAAGAGAGGGACTAAAGGAAATAAAGACAATAGGGGCTCCCTTGCAGGAAGAAGGAATCTCCCGTCGTTTTAAACCT[A/G]GTTCCATTACCAGAGAGGATACACGCGGGTTTAGCGTTTTACCGAGACGGATTAATAAAACGCCAGACGGATGTTCGCGAGGAGGGGTGGTCCGCTCTGAAGTTGGAGACTACTGCCTACCGAATACGGAGAGAGGAGAGAAGCGCTTTTGTTTTCCCCGTGAAGGCTAGCGCCCCCCGGCCACAGCATGAAGCTGCCGCCTTGTTTCGTGGCGCTCATCGCGGCGCTGCTCGTTCACTCCGCGCTG…
contig03623	480	C/T	15/4	Yes	1	TCTGAAGTTGGAGACTACTGCCTACCGAATACGGAGAGAGGAGAGAAGCGCTTTTGTTTTCCCCGTGAAGGCTAGCGCCCCCCGGCCACAGCATGAAGCTGCCGCCTTGTTTCGTGGCGCTCATCGCGGCGCTGCTCGTTCACTCCGCGCTGGGTCAGACCTGGGTTCCATCAGATGAAGAAAGTTCTTCCAGAGATGAGTTCTATGACGATGAAGACCTCTTCTCAGGCTCTGGATCCGGCTTTCCACAGATGAAGGTCAACCCTATAGCGGTGGGCGTATCTTTCACCACGGAAGCGCCCCTCCCCTTCTCTACCACCCAGGCCACTGGCCCCGCCCCTTCGGCCCCACCTGTAGCCGAGCCCAGCCCTAAAGTTGACGTCCTTCCTACCCCACTAC…
contig03640	432	G/T	3/2			AAaCAGCCTATTCCCCTAATAATCAaATCTACTaTATCtGAAAAAaCaCCAAAGAAaCTAGCCATGCACAATCAACACTACACTACTCACCACAGTGAAACACAACAGCCATTGACTACAGAATAAATACAGAGATAATTAACGCAAATAGGAGCTTTCCTATTTGAGATAGATATAAATTGCGAaGTCGGTAGCATCAGTATCCCATTCAATGACTATTTAtGTACTGTACACAAGCTAACATGCCaaaaatggggAAAAGTGTAACAAACATGATGTGTAGAATGCTTTAAATtGAaGTATATGTGTCAGTGATTTTATtGACCGGAACTTTAAAAAAGtaaGCTATGTTTAGATTTCTTGCAAATAAGAATGTGTTCAAGGTCTATTATAAATACC…
contig03658	111	C/T	3/2			gCGACgCCTccGGCGgAGAGTGtAGCaCCCTCTAGtGGCGTgcAGGACCTGgtCACCACAGAAGAAGAGGACGAGGATgtttACCtGTCCCCAGACCCCACCACCAGtAc[C/T]tATGgAGACCACCACagAAgAaGaagaagaag
contig03684	189	T/C	4/2			TCTTCCTTTCTTTCATCCCTCCATGCAAATACACTTCTCTACAAATCTGTTTCCTAATTGCGCATAACTTCACCTAAATGTTACTTTCTATATTTTTTAAATCATTCATTATATTACATAACTTTTCAATTTAGTCATACATAGTTTTGTATATTTATTGGAAAaCAAAAGGAATAGAGATTATAAAC[T/C]TTTTTtGgCAGCTTCTGTTCTTCTTTCTCTCCCAGAAAGTTCTGACAACTGACAACGAAACgaCAAAGAGAAGGAATCGGAATTCTGAATGTTCCTTTTtAGAGTTCAAAGgAGACCTCTGACATTCCAAGACATCAGTAGAATGAAAAAaTAGGAAACTAAACCCCTCCCAGTCTCCCAGTCTCCCATCctCATTTGTTATTTCT…
contig03684	284	A/G	9/2	Yes	3	TCCATCCTCCTCTTCTCTCTCCTTTCTCCTCCATACCTCCCTTCCTCcTtCCTCCTTGCTTCGTCCAATCCAGATCAACGATCTACACCGCGgCTCCCGGTAGCTCTTCCGTCTTGATGTCGGCTAGGAGATCGGACGGAATCTCGTTCTGGTTAGAATCCAGACCGTAGAACTTCACCTTCAACCCGTCCACCGGATGAACCACTGGCACTGTCACCACTCTAGGAAAATTCCGGGTCGCCAACTCAAACCGGCTGGTGCTGGCCAGCTCGATGGCCAGTAT[A/G]CGGAGGAAGAGAGTGGCGAGCTGTTTCCCGAGACAGGAGCGGATGCCGCCGCCGAACGGGAGGTAGTGGAAGCGTCCCTCCTTGTCTTCGCTGCGTTCCTGGGAGAAGCGG…
contig03728	292	T/C	7/2			CTGAGTTaCCCTAAAAAaaaGCTAATTTTCAACCAAAaGCAATTGTAAGACCTGTGGTCCTTTCCtGTTGCTCATATAAAACCCCAATGTACGCCCCATTCACCCCAACAACATATTTGATGTATAAATCACAGCTCACACAAGCCACTCAGATGGTTATGATACGGTAATAGTCACGTGATACATAGGACTATGTAATGGGTACATGTATTGAAGAGAAAATACATATCACACTATGCAATATGTTCATATACATCTATGCCATAAAATCTGCATGCAATACAAACTATA[T/C]GCATCTCCCCTTTTACTGTGTAAGGTGAAAGACCACTAAACAAACATGAAAAGGAACATTTCCACTGCCTGTCACGCGCCTTTCTGATGTATCATGGTGCCAT…
contig03796	199	C/A	8/5			CTCTCTCTCAGGCTTTGTCGAGCCCCATCCCCCTCCACCACTCCTACTAGTGACTATGTGGCACACAATACTTCTGGAACATTGTGCTGTTCCAAAAGAGAATGAATGAAAAAGGACATCAATTGTTTGACTATAACTTTTCTATATTCTGTTGAAATAAATGTTCTATTAACAATAGTTTCAAAATACATATTTACT[C/A]aTTTCAAATTTTGCAcTAAAACCTTTTAACCTATGCACCATTCAAATATAATAGATATTTTGTCGTGTCATTACTCTCTCACACAATATACTTTAACTTtCAAGGTGTGGTCAAGAAATAAACTAAGATTTTCATGCATAACTTGAATATAACTGcTCTTTTTTtaCAACtGCAGGAAATTGGAAAGCCTCCAGTC…
contig03798	294	T/C	5/2			GTcATGCTGCGACTGGAGAGGGTcGCCAAGAAGACAGTGGAGATCAACGGCATCGTCATCCCCAAAGACTGCATTGtCcTGGTTCCCACGTGGACCCTCCACCGTGACCCAGAGATCTGGTCTGACCCTGAGGAGTTCAAACCAGAGAGGTTCAGTAaGGAGAACAAGGAGTCTATTGATCCGTACACGTACATGCCATTTGGGGCGGGGCCCAGGAACTGTATCGGGATGCGCTTCGCCCTGATCATGATCAAACTGGCCATGGTCGAGATCCTCCAGAGTTTCACTTTCTC[T/C]GTCTGCGACGAGACCGAGATCCCATTGgAGATGGACAaGCAGGGTTTgCTGATGCCC
contig03808	157	C/T	5/2			GTTAATGAGGGCGCCACCACAGAAGTGGTAGCCAATGTTAAGAGAGGCTTGCCAGGGCTGGGAGTGAGCCTCACACTCATAACCCCCCACGATCCTGTCATCCATAGGAGCTGCCGCTGCAACCCCCAGGAGTGTGAGTACAATCAGGCCAATCAT[C/T]GTGCTGCTGAGACAAGTCTTCATTCACCAGACTGGACAT
contig03809	151	G/A	161/155			AGAGTCAGTGTAGATGTTTCCCCATCCAGACACCACACACATGTCCCCGGCCTTGGGGCAGGCTGTGGGCAGGGCGATGGGCTTGACAAACTTGTTGAGAGTGACAGGGTGGGCCAGCTTCAACAGCATAATGTCGTGGTCCAGGGTCTG[G/A]TAGTCATAGCTCTGGTGCCAGTAGATGGCGTCCACAGACATGTACTGCTCCGTTCCCTCGTGCTCCCAGATGTGGTGGTCACCCAGGAT
contig03809	90	A/G	148/137			TAGTCATAGCTCTGGTGCCAGTAGATGGCGTCCACAGACATGTACTGCTCCGTTCCCTCGTGCTCCCAGATGTGGTGGTCACCCAGGAT[A/G]GCAAGCTGACTCCAAGGATTCATCCAGCAGTGGGCGGCAGAGATGATCCACTGGTC
contig03834	149	C/T	16/6			CagACATATCTCTCTCTCTCTCTCTCTCTATTTCTTTGCCTTTTTAGCAGCGAGTTTCTCTCTCTTTCTGTCTCACATTCTCTCTCTGACATACAAGAGAATAACAAGTATTTTCATATTAGGGCAGTCATTAGCCAGAAACACACTC[C/T]ACTGCCACATGCCACTAACTCCATACCTGACCGGAAAGACCCAGTCTTTACAATAAGGTCACACGCATGGATGCACAGGACTGTACTTTTGACAAATACAGTAGATTATGAAACAAACACTTATACATATAAACATTCACTTCTCCCACTAGGCCTGTACAGTACTACAATACAATACAACATACgTGTCTGATGTAACCTAcATAaTGACCTACTGCACAAAATAACTAGAGATAGGCAACACAT…
contig03850	162	A/G	63/49			GTGTTCAACCCATTTAACCTGCAGTGTGTGGACATCCCCATCCTGTCTAAGAAGGCCTGTGAcGAgTCCTACCCTGGCCAGATTACTGATACCATGGTGTGTGCCGGATACCTGGAGGGAGGCAAGGACGCCTGTCAGGGTGACTCCGGCGGTCCCCTGGT[A/G]TGTAACGGAGAGCTGCATGGCATCGTGTCCTGGGGTGTTGGCTGTGCCCAGCCCAACTATCCTGGTGTCTACACC
contig03853	330	T/C	4/3			GCCTAAAGTTGAGGCTGCAGGATTGGctGCAGAATTgaGCCTAGTGGTAAAAAaCGGTTGAaCACTGTATTtAGTGCAACGTTTCTTAGTTACATTTATTTGACTAGATACATCAATTTGTTTTActAATGTGTTACTAGTACTACAACTGCGTAGTCTATGTTCCTTTTTTtGTTTtGTTATTTCACCAAATGAGGGAAGGCATATTTCTCGTATAGCCATCTAATGGATGCAACAaCGCGaGACAAtAACTTCTAATAGAGCCTACATTGAAATATTGAATGGAAGGACGACTGGGTAGCAGAACTGCTCATCCCCCTATCTGAAAc[T/C]tGAGATTCGAGTGGACCCCTCTGCTGCTTGAGAcAGaGAGAGAGaGAGagA
contig03867	98	T/G	5/4			TTGTTGCTAGCTAGCTAGCTAGGGCAGTAGCTAGGGGTTTCTGGATGATACAACGAACGTTACAGCTGACACCATCCTACATTTAACACATACAAAA[T/G]gCAGCCAGCTAGTTACAACCACAAATAAGTACGGTGGATAAAGGATACGTGTCTTGTAGTGTAATATGGCGACTATAATGTAGCTAATAAGCTAGTAGCTAG
contig03867	103	T/C	7/4			gCAGCCAGCTAGTTACAACCACAAATAAGTACGGTGGATAAAGGATACGTGTCTTGTAGTGTAATATGGCGACTATAATGTAGCTAATAAGCTAGTAGCTAG[T/C]tAGCCAACTACGACTGACAGGGGCTCGAGTGCTCCTTTTTAAAAtGTCAGTTA
contig03867	54	A/G	8/2			tAGCCAACTACGACTGACAGGGGCTCGAGTGCTCCTTTTTAAAAtGTCAGTTA[A/G]CGTTAGTTGGCCTGATTCGATTTTGATGCAACTACTACACCATTTGACATGATGAATTTCACAAAGCGATGTTGTTGTtGTACGCATAACTGACCAGGAT
contig03895	442	C/T	19/4	Yes	2	aGCTCCTCCCTCCGCTCAaGAGCTGTCCTTCGCTTCTCCTcTTtCTCTCTCTGCTCCTGTAGCCTCCTCTTCCTCACCTCCAGCTGCTGCTCATAAAGACGCCTGGcTCGCTCCTCTCGAGCCAACCAGCCCAGCTCTCTGGACACAAGCTGATTCTCATGCTCCTCCCTCCGCTCCTTCGCTAGTCTCAGCCTGTCATCAACCTTCAGCGCCTGTGGCCCTGCTGCGTGACTGGTTGTGTTGTTACTGATCACAGCTGATTTGATGGAGGCAGGGACACAGATGACTGCTCTCCTCTTCTCTGAATTATTGGGCTTTGTGTCTTCATTGCCTTTTTCTCTCCGTCTCCCGGCTCTGCTCTCTTTTTTCTGCTTGTCTAGAGTATCTCTGGTAGAAAGA…
contig03895	140	A/G	13/6			TCTTCCTCTCCTCCTTTTATAGTTCTATTTCAAAATGCCTGTACTGTTCTGTGTGTCCTCCTGCTCCCCTGTGCTCACTGTGCAGCTGACCGACTGCCTCTTGCTCATCTTCGAAATTCAAACAAATAGAAGAGAAAAA[A/G]GGAGGAAAAAGCCATATGGGGTAAATGGATAAAACCAGCTGACTTGCTGCAGTTCTGGGCTGGTTAGATCCTGCATGCAGATTCAGTGCTGTGGAAAACACAGATATGCATCATCCAAAATAaCACACTGAGTTAAATCTGTGAGAATATAAAACACATTTCTCTCTCCCAGTTCCTATCAGGATCCTTTATAAACTAGATTAGAGTCATGGATGCTCTACAGCATGGTGAGAAGCTCTATCCTCCTCt
contig03897	47	G/A	136/35	Yes	3	TGACTCCGTTGGCGACGGGCGTGCTGCGGGCATTGTCGTGGTAACC[G/A]GCGCTGTCGTCAAGCTGATCGGTGAAGAGGCTGAAGTTTTGGAACAGGTTGATGAATGTCTGGAGAGCAAGCGCCGTCAGGCCAGCCCAGGTGAGGATGGAGAAGAAGCAGAAGGCAACAGCAGCCCTGGCGGCGTCGGAGCCCTGAGCCAATGGGAGCTCTTCTTCTGTCGTCTGCTGCCACTGATTGGCCAGGAAACAGAAACCCACGAACCACAGGAAGCTGGCCAGGGCAGAGAAGACCATGTCGATGAGAGTTGCTCTCCTCCTGAGTCGGACACTGTGGATGGTGGGGAAGTAGATGTCTAGAACCAGGAAGCAGACGCTGCCTAGGAA
contig03897	336	A/G	96/47	Yes	3	GCGCTGTCGTCAAGCTGATCGGTGAAGAGGCTGAAGTTTTGGAACAGGTTGATGAATGTCTGGAGAGCAAGCGCCGTCAGGCCAGCCCAGGTGAGGATGGAGAAGAAGCAGAAGGCAACAGCAGCCCTGGCGGCGTCGGAGCCCTGAGCCAATGGGAGCTCTTCTTCTGTCGTCTGCTGCCACTGATTGGCCAGGAAACAGAAACCCACGAACCACAGGAAGCTGGCCAGGGCAGAGAAGACCATGTCGATGAGAGTTGCTCTCCTCCTGAGTCGGACACTGTGGATGGTGGGGAAGTAGATGTCTAGAACCAGGAAGCAGACGCTGCCTAGGAA[A/G]CAGACCACGCCCACGGTAACGCCGTAGTTACAGGCATCGGCGTTCTTATTGAAGACGCA…
contig03897	147	G/A	46/12	Yes	3	CAGACCACGCCCACGGTAACGCCGTAGTTACAGGCATCGGCGTTCTTATTGAAGACGCATAGCAACCGCTCGCTGCCGATGTTCATGTAGCCTTCATTCACTATACAGCTGAACACTACCATAGAGAATACCCAGCACAGTAGTCT[G/A]AGGATGGTCCGCGGCTGTTTGACAAAGACCACCGGATCAAAGTGCGAGCTCCCGGATTTACCGGGAAGAAACGAGCCCACCGGCTCCATCCCTCCGTCTAATTCCTTTATCTATTTTATCTATCGGTTTTAAATGTCTTCTTTATTTATCCGTTACTCcTCCTAGTTTCAGTGGCGTTGAGATATCCTGTCCTCCGGTCTGGTCTCGCATTGCGGCTGGCGCCCACCTCGTCACGTCGCAGAACGAAC…
contig04015	70	A/T	5/3			AGCTATGTGCCATTTTAAAGGTAATTTCTGATTGAACTGACTTATCATACAGTCATTGTGAACACAGTC[A/T]TATTATCATATTATATTAAGTAGCAACTATAATCAGCTGcAGGGTCAGGAC
contig04015	52	A/T	6/3			TATTATCATATTATATTAAGTAGCAACTATAATCAGCTGcAGGGTCAGGAC[A/T]GAATATTCAGTAGCCTATAGCAGGGTCAGGACTGAATATTCAGTAGCCTATAGCAGGGTCAGGAC
contig04015	66	T/A	8/2			GAATATTCAGTAGCCTATAGCAGGGTCAGGACTGAATATTCAGTAGCCTATAGCAGGGTCAGGAC[T/A]GAATATTCAGTAGCcTATAGCAGGGTCAGGACA
contig04266	120	A/T	12/3	Yes	1	ACACGCTTCTTTTCTCAGCATCTTCATCTAAGTGGATAAACGGACAAGACGCAGCTATGAGTCtCTCAGCCAAGGACAAAGCTAACGTGAAGGCCATCTGGGGCAAGATCCTCCCTAAA[A/T]CCGATGAGATTGGAGACCAGGCTCTTTCCAGGTAATTACATAACGATGTATGATCAATTCTAGACTAGGTACATGTATTCAAATTACTAACACAACTCCTCAGTCAATTTGGAAGCTATAAATGCGTAGCCTA
contig04274	133	A/G	7/2	Yes	3	GGTGCTGAACGAGGCAGTAGGGGCCATGATGTACCACACCATCACCTTGACCAGAGAAGACCTGGAGAAaTTCAAGGCTCTACGCATCATCATCCGCATCGGCAGCGGCTACGACAACATCGACATCAAGGC[A/G]gCCGGAGAGATGGGCATCGCGGTGTGTAACATCCCATCGGCGGCGGTGGAGGAGACAGCAGACTcAaCTCTGTGCCACATTCTCAACCTGTACCGGCGGAACACCTGGCTGTACCAGGCgCTCCGGGAGGGCACACGGGTCCAGAGCGTGGAGCAGATCAGAGAGGTGGCATCCGGAGCCGCGAGGATCCGAGGAGAAACGCTGGGCCTCATTGGCTTTGGTCGTTCAGGGCAGGCGGTGGCAGTGCGGGCCAAGGTGTTTG…
contig04274	393	T/C	12/3	Yes	3	gCCGGAGAGATGGGCATCGCGGTGTGTAACATCCCATCGGCGGCGGTGGAGGAGACAGCAGACTcAaCTCTGTGCCACATTCTCAACCTGTACCGGCGGAACACCTGGCTGTACCAGGCgCTCCGGGAGGGCACACGGGTCCAGAGCGTGGAGCAGATCAGAGAGGTGGCATCCGGAGCCGCGAGGATCCGAGGAGAAACGCTGGGCCTCATTGGCTTTGGTCGTTCAGGGCAGGCGGTGGCAGTGCGGGCCAAGGTGTTTGGCTTCAACGTGATCTTCTACGACCCGTACCTGCAGGACGGTCTGGAGCGTTCGCTAGGTGTTCAGCGTGTCTACACCCTGCAGGACTTGCTCTACCAGAGTGACTGTGTCTCCCTGCACTGCAACCTGAA[T/C]GA…
contig04276	326	A/G	8/2			AGAGACATATTCATTTGTAGGGTGGTCtCAGAACAGAGGAAAGACAAaTAGACACACGTGAACTGAAATGATGgAATGGGGCAGGGTGGGGTTAGAGGAAGGCAAGTAACaGaTGATGTCATTGTCCTTCCAAGCTCTCTTATTGGTGGgTCAGTCAAGGTGGACGGGCCTTAACTCTGGCATGCGgTAACAACGTGTCCCAGAAAACAGGAATAAAAAaaTTAAAAGAagAGGATCCTTGGAACATGAGTTTTGACGGTCCCCACTTTGGAGAAGCAGTTGTGAATATATTCACTGTCCCCACTTGGTTCCGGTGTTCTGTGTG[A/G]aCCCTAACGATCAGTCTGCTGgTCGAAGAGTGGGTGGGTCAGTTGTGTATATATGAACTCCTTTGTCTC…
contig04276	143	G/A	6/2	Yes	1	aCCCTAACGATCAGTCTGCTGgTCGAAGAGTGGGTGGGTCAGTTGTGTATATATGAACTCCTTTGTCTCTGGATGCAGAGTTATGGCTCGGTCATGTGCTCTCTCATGGGCTCCCCGTTTTTGTAGGGTTGGTTGGGGGACG[G/A]GGCCTGGGAGGGGTGGGTACCGGAGGGCAGGGTGTGGGCGATTGTCACCCCCCCAGGCACCATCCCCTCCATTGGCCCATGGATCCCACCAGAGGCCACACCAGGGGGGTACc
contig04302	382	G/A	6/4			GACAAACACCTTTTTCCCCCTCGGACATAATGCGGGACAGAAGAGCACAACATCAATATGTACTGCTTTTTTTACCATGCTGCTCCACGCTTCTGAGCTCGGCCACATAACGAGGTGGCACCCTTTCCCGCTACTGTAGCCCAAATGATCAGACTCATTCATTTCTCTCTCGAGTCGGGATGGCGCTATGCCAGAACGCGGGCGGTTGTTGTCAGCATGCTAGGCTAGCTAATGCTATAGCAGCCCATTGGATACCATTAAAACACGACTGCTAGCGTTGGGAGGAATTCAACAACACAACCGAAGTGTTGTTGAAACCAATGAGTTGATATACCTTTAGCTAACCTAGCACGACGGCAAGGGGCAGTTAAATACACAATT[G/A]gCTATATTTCAAT…
contig04302	158	G/C	9/3			gCTATATTTCAATATTCTTGATTCGCCATTCATATTTTCGGGATAATTAGGAGTACAGCGAAACATTCCATTTTTGGATTGAGGAACATTTTCCCAACCGTATAGCGTGCCGGGCTCGGGTGGTCATTCTGGCACTGCACCGTTCAGAATTCAAGAG[G/C]gAAAACTAACGAGTTGGATCATTTTGACTATCGCTACTACGCAGTTCAGCTTTAATCAAGTTTGCATGC
contig04302	70	C/G	8/3			gAAAACTAACGAGTTGGATCATTTTGACTATCGCTACTACGCAGTTCAGCTTTAATCAAGTTTGCATGC[C/G]CTAACGTGTAAATAAGTGTTTTGTTACAAGTAGAGCACATTACCAAATGACCACCAGAGAGGGGTGACCAAGTCATGAGTACCAATGCTGTCCAAGAGCAGCTACTATTCAACCAAATTGCAAAACCTTTGTGGCAGAGTAGCTTTGTCTTAATTATaaTAAAAACAaTTtCACtCAAAAaGAAAAAAGTAGAAGTT
contig04306	123	A/C	10/7			cTGCGTACACTGGTAGCAATGAACATGTCATGTGCGGCGCTAGCTACTTTCTACAGTTATTTCAATCTCGAACAACTTGTATTTTCCTTACCTCTAGCTAGCGTAATGGCAATAATATTAGC[A/C]aTATGACAACGTTAAATTAGTTACCATGCGGCTGTAGAATGTAACTAGCAAACTACGGTAGCTGCTAGCAGGCGGTGCTAACGCAGTTTCGGCTGTTTTAGCAAACAACCAGCTATTTGTGTTCTATTTTACTTACTTTGGGTTTCGTACTGCCCGCACTAATGTCCAGTTCTCCTTCCATCCCGATGTCTTCTGTTtCAAAAATAATATTTGATGGCATCTTCTTCGGTTGCTTtCCCTTCGAGTGGACACTAGCTAACCCTACGGGCACA…
contig04306	284	T/G	6/4			aTATGACAACGTTAAATTAGTTACCATGCGGCTGTAGAATGTAACTAGCAAACTACGGTAGCTGCTAGCAGGCGGTGCTAACGCAGTTTCGGCTGTTTTAGCAAACAACCAGCTATTTGTGTTCTATTTTACTTACTTTGGGTTTCGTACTGCCCGCACTAATGTCCAGTTCTCCTTCCATCCCGATGTCTTCTGTTtCAAAAATAATATTTGATGGCATCTTCTTCGGTTGCTTtCCCTTCGAGTGGACACTAGCTAACCCTACGGGCACACGTACAGAAAg[T/G]AACGACACGACTGTGTTGAGGTAGACCTTTTACAAGCATAGAAATTAAGTAGGTAGAATGGACCTCCCATTGGAAGCCAGTACAATGCAaCTTGCACGCCGTGATGTGGAA…
contig04307	389	A/G	5/2			CcTCACCTAGTGACCTCACCTAGTGACCTCACcTAGTGACCTCACCTAGTGaGagCCCAGCCACCTCTTTCCCCCcACACTGTCCAGTGACTGTTGCAAATCTTTTGCCTTGTTCTCGCTCCACTGATGTGTGTTGTTTTAAGGGTTCCCGTGGCTTTTtAACCTTGTTACTCCAGTGTGTGTCTGTGTGTGTCTGTGTGTGTCTGTGTGTGTCTGTGTGTGTCTGTGTGTGTCTGTGTGTGTCTGTGTGCGTCTGAGGATCAAGATGATTCAGCTGAAGAGAAGAATCAAaCCTAAAAAaGGCCAAGTTTCCATAGTTACTGAGGGAAGAATGACCCACGCCCTGTGTGGTCCTGCTAGCAGCCATGTGATGGTGCTGAGCTGCAGg[A/G]TCACCA…
contig04309	434	C/T	3/2	Yes	1	GTGACTTGGTCCCAACGGCGTGCTCTCTAGTTCTCAGACATCTTGCGGATCATGTAGTTCAGGATGCCTCCGTTGTGGAAGTACGTCAGCTCCACGTCCGTGTCAAACCTCATCCTCACCTGGAATGTTTTGCCCGTGTCGAGCTTAATGTCAACAATCATCCTGGGTGTGAGTGGCTCAGGGATGACCACGGTGTAGCGCTCACGTCCTGTCAGCCCCAGGCTGTCTGCTGTGTCCCCAGCCAGGTACTCCAGAGGAATCACCCCCATGCCCACCAGGTTACTGCGGTGGATTCGCTCATAGCTCTCTGCCAGCACCGCCTTGATTCCCAGGAGgAAGGGACCTTTAGCGGCCCAGtCTCTCGAGCTGCCCGaTCCATACTCCTTCCCAGCCAGGATC…
contig04317	359	A/G	64/19	Yes	3	GTGTGTGTTATGCAGCGCGGGGGCTGAAGAAGGGCAGGGCTCGGATGTAGAGGTCCAGTCTAGTAGAGAAGAGGTCAGAGGACAGCTGCTCCCCCAGAACACACAAAGGATTCTTCACTATGTACTCTACATACAGCGTGCTGTATATCTGGTGCAGTATATCTTTAGCGTTGGGAACTCCCAGGTCTGTGTTCATTATGATCTTGATGCCAGTAGCTGTCTCATAGTAGTGCAGTTTATACTTGCTGGTCTGAAAGGTCAAGAAACCATCCTTCATATCCAGGGGAGACATCTTGCTGCAGAAGGATCTAATGGAGAACAGCATCCCATACATCAGCTTAAACTCCTCTTCCTTGGA[A/G]ATGCCGGCCTGTTTCTTGCGGTTCCACTCCCCATAG…
contig04317	51	G/A	56/14	Yes	3	ATGCCGGCCTGTTTCTTGCGGTTCCACTCCCCATAGTGCAAACAGCTTCC[G/A]TTACGATCAAAGATGTACAGGTTATGAACCGTCATCTTTCTCTTCCTGTTTCTTACAGAAATACCTCAAAAGAGACGCCCCTTCTACTGCCTGACGATAAAAAGTCTGCCAAAACTCGTTCGTTCCGGGTATGAAATTAaTGATTGgAaGgAGAGCAAAATACTATAAGAATAGAATAGTATGTCTGTTTGTGCTACTATTTTACACATCAAGATAGAATTTGTTCGATAATTtCAGAAAGGCACTCCATAAACcGCGTtGTTTTGTCAAGCTaCGTGAGGAgAT
contig04321	420	T/C	4/2			TTtCACTGTTCGtCAGCaCAGgAgCATtccGTCCTTtCGgTGATGTtATGgCcAGtGTGTTAGGTTtGTGTTGGTGGTcAgTgAAGTGATGTATCAGAGgTGAtATCCAAGGCTTtAGCCGCAGTCCGGAGGCCCTGGGACTGAGAGgCcTCACCAGTAGAGCAAGCATAGCCACGTtCATAGGAgTGAACCATCTAATtCCCACTGTACTCTCCTATCCAAAcACAACACCGTTAGCCAAAGCTAGTAGCATGTGTGTTATGTACTTACACAGCTGGATATTtATTTGGAGTGGAaTTTGGATTTTGGATTTTAGGCCTCAAGGGCTCCACATGTCCCTCATTAGGATTTGAGCCACTGACCTCATGGTCATCTGGCCACACTGCATCCTGGTTGGgC…
contig04321	104	T/C	4/2			TtGTTTTGTACTGCCTTTCCCTTTATTATGCACCACATCAACTGCATAGcGAGGGACTAGATGCTGctATTCTCCATAAGTTTCATCGGGCACAATGTGTTAT[T/C]GTGAAGGTTAGCACACCATCCTCCTTATTGAATTCATTAGAGGAGGGCGCAGATGGACCTGaCAAAGACACCATGTTGTTGGCCCATGAATCATCCCTCTGTTACAGCCCAGGATGACATACTGTCCGGCTtGTTTAACCAATTACAATTGATATGACTCGATCTGGAAaCgAGGGGTTTGGTGACTGAGGTtcTCTCTCTTCTGTCGCTGtCTCTCACaCT
contig04332	54	A/G	11/4			AATCCAAATGTGAATTtATTTCAATTTTCAAAAAGTGCAAAAGCATGGTGGTA[A/G]aTTTTTGCACACCGGCTGAATGCGAACATAAGACATATTTAAAAAACATAACAGTCAACACGCTTTGGGGGTGTGGGGTTACAGTCAAAACAGTCTGTGCGACATTCATAAATAAAATGAATATAAAAAAGATGCAGTATGTGACAGGCAGCGGGCCAGGACAAAACCTCAACAGCAGATTTGTGTTTC
contig04332	190	C/T	98/43			aTTTTTGCACACCGGCTGAATGCGAACATAAGACATATTTAAAAAACATAACAGTCAACACGCTTTGGGGGTGTGGGGTTACAGTCAAAACAGTCTGTGCGACATTCATAAATAAAATGAATATAAAAAAGATGCAGTATGTGACAGGCAGCGGGCCAGGACAAAACCTCAACAGCAGATTTGTGTTTC[C/T]ATGATAACCAAGCCAATGGTAGATGACTTATGCGTTCACCAAGGTGACAAACTCATCTACTCCGATCATGCCATCACCATCAACATCTCCTGCTGCAAGGAAGGCCTTGGTCTCTTTTTCTGTCAGAGCTCTGGCACCAGCAGAGAAGGTCTGGAGGAACAGCTTGAGCTCATCCTCCTCAATGAAGCCACTCTTGTCCTGGTCA…
contig04333	192	G/A	31/8			CCATCTTGCCAATTGTATCGTTTGGCTCAGATGAACCAATATGTCGCTTGGTGTGTGAAGCTATAACGTTAGGTAGCTAGCAAGCTAGGTATCTAATCAGCTGGTGGTAGATTTAGCAACTACAGTGGCTAGCTAGCCAGCACTTGCAATTCATTTAGGTTATCACTGTGTTTTTGTTGTTTACATTTTCA[G/A]GAAGCTAGTTAGTTAGCTAAGGACGGCTA
contig04336	248	G/T	6/2	Yes	1	CTGCACCTCAGGAATCAGGCCTCTCAACTCATTCTCTCCTGACCAGTTTATTGCCAGAGTTAGTAAAAGCCTCAGTACCAGTGGCTGTAGTCTGTGTGTGCTACCGCCCAGTGTCTTCACCATGCCCTGCTCGGCCCCTCACAACAAGGCCAGATGCCCAAAGTACCCCGGCTCAGAGACACAGCGGTTCCCAGTGCCTGATGACAAAGTTGACTGGAaTACTGATtGgCCccAGTACAGACCAGTG[G/T]GCTACACTGCCCCAGCTGtGCtcATCAAGCCTGTATGGGCCGATCAGgaCATCAGGTCTTTCTCCCC
contig04336	68	G/A	5/3	Yes	3	GCTACACTGCCCCAGCTGtGCtcATCAAGCCTGTATGGGCCGATCAGgaCATCAGGTCTTTCTCCCC[G/A]CGGTTTAACGCTCTGGATGGCAATGTGGACAGACGGAGTCACGAGGGAGACTACAGAGTGGAGCAAGGCATGCCaCTAAATCCTCGCGGCcGCACTGGTTTGACTGGGAGaGGTTTGCTGGGACGgTGGGGACCCAATCACGCAGCAGATCCCATTGTTACCAGGTGGAAGAGAGACTCAGCTGGACAGCAAGTGTCGCACCCAGTGTCCAAACTGCCAGTTTTGCAGTTTGTGTCCATCAAGAGGAGAGACTGTGGGGAATGGGCCATCCCAGGGGGTATGGTAGACCCGGGGGAGCTGGTGTCCCTCACCCTGCAGCGTGAATTC…
contig04338	346	A/G	9/3			AGACTTATGAATATGACCCcATcTTCTCAAATaGTAGTAGGTTGTAGAaTGTATAGACTGGAATGGAGagTAGTAGACTTCTGTGGATAAATTATTCAGTCCTCACTGAGTGAGAGAAGGAACACTTCAACTAACACATAAAAGTCAACAGTGAATTGATTTACTGAACATAGCTAGTTAGATAATTTGCCAGTGTCCATCTGCCAGCCCCCACTGTAGTTGTAACTGTGGTCAAATCTGCAAAGTGTCATTTGAGATGAATCAGCCTGTATGAATCTCTTTCTGGTAGTTATCTTCCTGGTTCACAGCAGAGCAACAAGAGCAGCTCTTCCATTGGTTTAAAAC[A/G]TCCAACTCACTATTTTCTGGGATTATTAAACACTCCAGTCCATTCGCTC…
contig04339	63	C/T	4/2			CtAAATGTTTTGCTGCTGTGTGCCCTAATGAATATGGCCCCAGGTGTGAATGCTGTATCTGG[C/T]CcTCAGTCCACTGTCTGTTTTTATCATAAGAGTTCTATCTGAACTGCTTGTAGATTCTATCATTCTAGCTCACTTGTTCTTATGTTGGTTTCtccccccccccAAAaTATAAAATCTTTTGAGATGTTCAGTCTaGAAAAAAAAAaaTaCACCcAGTTTTtCATCCAGTGTATGTACAGTATGTTTATAGTTGGTGCTGtAACATAGgTgttttataagttattaaaaaccaatattcaagcatctcacaaa
contig04340	119	T/C	14/4			ATCTGTCGCCCAATCTCTTTCCTCTCACATTCCCATTTTTCCCATGGTCTTTGTCTAAATGAATGACACCGTTTTGGCGTTGGTGGAATGGTGTATCCATGTTCAATCCTTGTTCCAG[T/C]CTCAGTAGGTGGCATTGACAGGTGAATTATCCCTGGCCCATAGCAGCTGATTATCAAGG
contig04340	60	G/C	15/5			CTCAGTAGGTGGCATTGACAGGTGAATTATCCCTGGCCCATAGCAGCTGATTATCAAGG[G/C]AGAAGTCATCAGGACTGCTAGGACAGACGGCAGGCGGGGCCGTGTGTGTCCCCTCCCCTCC
contig04340	62	C/T	12/3			AGAAGTCATCAGGACTGCTAGGACAGACGGCAGGCGGGGCCGTGTGTGTCCCCTCCCCTCC[C/T]tGTCATtCCcATTCGTCAGATCGTCTTCCTCTCCTTGGAGGCGACCGTAGTCAGCTGGAGTTCGCCCCTTGCTGTTTGCCACACGTTCTTCATCCCGGTGTCCTCTTGGCTCACACATCTCATTTGCATATATTTTTCTCTCCAGCTGGGAAGGC
contig04340	156	C/G	10/3			tGTCATtCCcATTCGTCAGATCGTCTTCCTCTCCTTGGAGGCGACCGTAGTCAGCTGGAGTTCGCCCCTTGCTGTTTGCCACACGTTCTTCATCCCGGTGTCCTCTTGGCTCACACATCTCATTTGCATATATTTTTCTCTCCAGCTGGGAAGGC[C/G]TCATTCTCATTAAAGCCTCATCTCACCATCTCCCAGAATCCTCACTGTTTCCAGCCAGTACCTGGGATGGCCAAAGTGCGCCTGCCACCACCATGAAAAtAAGGGgaGAAAAgAAAaGGAGGAGAAAGGGGGAAAAaGgCAACcGTtCcTtCACtC
contig04342	193	A/G	6/2			AAAaGAAGACGGCGAACGATGCTCcTGCTGTTGTGgTTtGGCGGACACATtGGACAaTAATGGGTCGaTAAaTTAAATATCAGTAGgCTATAaCGTtcACATAGACAGACATTTATTTTtATATAGGATAAAACCAAGGTTGGAGCTTTCTGTAGCCTATATTTtTtCTTCTTCACATATTGCATGCAAACT[A/G]GGGATGACTGGACTTGTCAAGTGAGCCGCTTCACGTTTGTTtCAACCAACCAATtAATTGGCCTCGCGAATTGCTACATTTATAAGCAAACACCGGAGAGGAGCAGCACATCCACCGTGGCTTTCAAAGCTAAACGGATTtGACAGCTGCGTTGGCGAGGAGAGGACCCGGATCCACCGTCCTGGATTACTGCGGTAGTGGG…
contig04346	334	T/C	9/4	Yes	3	GCTGAAAAGGCTGAAGCGcTTTtCTTTGTCcTtCTCaCGCTTGCCaGGGCTGGActCagTTGCCAGGGCgaCGgAGGCGGGCaGGgTCTGGGCTCGGCTGGAGGCGGGGGTGCTATGGCTGCTGGGGGTCATCTCGGTCTTATCAGAGGACGCAGCGCTGGAGATGGCCTCCATCCACGAGTTCATCTCCTCATCcTCGTTGGCTTGGAaGAGATACTCATTGCCATCTGTAGCTTTCAGTTTGAACACATGTTTCTTCTTCTTGTAGTCGAGGGCGACCTCACACGCAGCATCCTTCAGGCTGATGGGGATCTGGTtGTGgTAaGGGATCCC[T/C]tGGCTGGCACTCTTATGGTCTTTGTAGAAGCCCATCTCCCGGTTGTTGATCACgCAATACA…
contig04346	408	T/G	14/3	Yes	3	TTCTCTTTGATCTCCTCTAATGCGTAGTGTTtCCTTGCCAACAGGGACTTGCCCAGCTCGATGCAGTTGGTGAaGCTGTTGTTGCGGGCGTCGATCTCAGCCTTGATGCCTTGGTGGTTGTTCATCAGGAGCTCCACGGACGACACGTCCCTGGGCTTCTCCTGAGCCTCGATGAGGCGGATGACGTCCTCCATCCAGAGCATGAGGTCTCGCACCATGCTGAAGAAGCGGAACTTGTCGCCGGTGTCGAGCAGTCTGACCCTGCGGCCGTCGCAGGCCTCCAGCAGGGTCCTCCAGGCCTCCAGCACCTCACCCTCTCTCTTTTGGATGTCATCAGCCTTGTCTCCGGCGTAGGCAGACTGCAGACGCACAGCATCCTCCTGCAACGTCCTCACCTGT…
contig04346	210	T/C	10/3	Yes	3	GCCTGGATGTCGTGTTCAAaCGTGGTGTGCATCCTCTGCAGGGTCTCCACTGTGTTCTGGTCTCGGCCcAGCTCCTCAGGCAGCTTCTTGTGTTTGTCCAGGATGCGGTTGAGGATCTCCTTGGCGTCATGGTAGAACTTATGCAGCTCAAaGGAaGCCGCCAGGATCTGCGTGCGTGTGTCGaTTAGCTCCAGCAGGTCGGCCCACGc[T/C]tCATTCAGCCCGTCCTTCCACTCcgCGATtgTtGCCGCGTCGGTGTGGCcTGAGTTGATGAGTTCATCCGCCAaCTGGTTGACGgTaTCCACACGCTCCTGACCGaTGTTGCCcGTGTCaCGAGCAAACTcACGGAAACGCTCCTGAAGCaTCGTGACATGTTCgTAGTCCTGTCCCAGCTCATG…
contig04349	359	C/T	9/4	Yes	3	CGTAGAACGGAGGCTCAAACAGGTtCTTCTTATGCATGTtGTTGTCAATGTTGCCTTGGAAAaTCTTCTCTGTGTTGgTGTTCTCATCCTTCACCAGGTTCCAGGTCTGTCCGTCGTCGCTATAGgCcACTTTGAAGgCGGACACAAACTGCACcACCCcAAAGTCCTTGGCCCCCTGGGTGATGATGCCTGTCAGATGCTTGGTCTTTTCCAGGTCAACCTGTAGCCACTCTGAGCGGTTGTTAGTGGCGGGGGACCAGGCGTTGGTCTTGCCCTGTTTGTCTAGCCGGGCGAACTGTGGGTGCCAGGTGAAGGCATCAATGCCCCAGGTGCGGAAGGCACTGGACGCCGAGAGCTG[C/T]CCATCAGAGACAAGGCGGGACTTCATGCCCATTGGC…
contig04349	150	G/A	8/5	Yes	3	CCATCAGAGACAAGGCGGGACTTCATGCCCATTGGCTCAGAGCAACCtgtcgtgttggaatatacATTGAGCTCACAGCCCACCAGCTCCATACGCAGGGTGCAGGCCTTGCGACACACCACAGGAATGACGCGGATGAACTGGGCCAC[G/A]aTGGGAGGGTCAAACAGGTTGGTCTTGGTGCTGTCATTATCAATGTTACCCACAAACACCTTGTCCTt
contig04349	69	C/T	8/4	Yes	3	aTGGGAGGGTCAAACAGGTTGGTCTTGGTGCTGTCATTATCAATGTTACCCACAAACACCTTGTCCTt[C/T]cTCTGTCCCGCTGGTCTGTAGGGGGTgTAGGTCTTACCATCAAAGCTGGAAGACACTTTAAAGACCTTAATGTACTCAGCTATGCCCATTCGACTGGCACCCTGGGTGATGATGCCAGTTAGGCGCATCTTCTTTTGCATGTTGATCTCCATCCAGGGGTTCTTGTCATGGTTGGCGGCGGTCCAGGCGTTGACCATGCCCTGGTtGTTGAGCCGGGCCAGTTCTGGACCCCAGCGCTGAAGACCCATAATGCCATAGTGTACAGAGGAGGACGAGATCTGAGACTCTACGATTTCTCCTCCCTCCATCCCCATCAGAGATATACA…
contig04349	438	G/A	8/3	Yes	3	TTAATGTACTCAGCTATGCCCATTCGACTGGCACCCTGGGTGATGATGCCAGTTAGGCGCATCTTCTTTTGCATGTTGATCTCCATCCAGGGGTTCTTGTCATGGTTGGCGGCGGTCCAGGCGTTGACCATGCCCTGGTtGTTGAGCCGGGCCAGTTCTGGACCCCAGCGCTGAAGACCCATAATGCCATAGTGTACAGAGGAGGACGAGATCTGAGACTCTACGATTTCTCCTCCCTCCATCCCCATCAGAGATATACAACGGAGCTGGCATTGCTTTCCAACGTAGGGTGAAGGGCACAGGCAGGTGTAGTCACCATCCAGATCTCGACACATCCCACCGTTCTTACATGGCTGCTTCTCACAGTCATTCACATTGATCTGGCAGTGCACGCCCTCG…
contig04349	169	T/A	3/2	Yes	2	TCTCCTCGTCTGGTCGGAGTGATGACCTCACACGACCCATCATTCCTGCAGGGGTTGGGAATGCAGGGACCAGTCTCATTGAGGTGGCAGGTGTCTCCagTAAAaGCATCagCACAGATAcAGATGAATGGGTCCTCCCCcACCCcGGTCACACACGTCCCTCCGTTa[T/A]GGCAGAGATTCACTTCACAGTAATCTCcTTTCACTgAgCAGACGgCAGCgATAaGgACACAAGCgaCAAATAAaTaGtCAAAGGGCAAACCG
contig04357	419	A/T	72/54	Yes	3	AACGGTTTAGCTTTTGTTTTTATTTACATAAATACTTGAGTGGACTCAAGTGGGACATGAGTCCATCAACAGTACGGAAATATTAAATACGGGGATTTTATCTCTCGGTAGATGGTTACTTGTCAGCTGGCTTATCCCCAGCTGGTAGCTCAGGTGCCTTGGCCTCACGGTGGGCTGGGAACACCTCCCACGGACTGTTCAGGTCAAACTTACGAAACTCCTGTGAGAGCTCCACAGGCTCTGCCACCACGCGCTTCACCTCATCATCATAACGCACCTCCACAAATCCTGACAGTGGGAAGTCCTTCCTAAACGGATGCCCCTCAAACCCATAATCTGTCAGAATACGTCTCAGGTCAGGGTGGTTGGCGAAGAAAACTCCATACATGTCCCACACCT…
contig04363	140	C/A	9/3			CATCTTAAAAGCAATTTAaTGGATTTGCACATATTTAACagAGAGGgCAAAAGTCTACGGGTgCAGTTCCATCTACCTGTGACAATGGTCCATATTAAACTACATACCTAGAGGCGTCGCTATGGCAAACAAGCTTTCT[C/A]CcATCGTGGCATtgTTGATTGTGCAATATGAaGAAATATTTCATTACAATAGTTACAGTGACAGAGAAATGCACACTATTTATCAAATAGCTAGAGAATGTAGCAAAATGATAATATGCGGTGCTATAGCCAACAAGCAAGCAACCTTATTCCAGTATTTGCCTTAGAATCGACTTTTCTACTTA
contig04363	186	A/G	17/4			CcATCGTGGCATtgTTGATTGTGCAATATGAaGAAATATTTCATTACAATAGTTACAGTGACAGAGAAATGCACACTATTTATCAAATAGCTAGAGAATGTAGCAAAATGATAATATGCGGTGCTATAGCCAACAAGCAAGCAACCTTATTCCAGTATTTGCCTTAGAATCGACTTTTCTACTTA[A/G]CAACAATGCTTAAAGTGTTTATTGTTTTGTACATCTAATTTTTATACTTTGTACTAAATATATTTTAAACATACATTATAATGCAACTCAAATACATAGGAAAACAATGTTTAATAATGTTTTGAAAAATGACAGAAATAAACCTTAATCTGTGTTGTAGTTCTTCATGGATATCCAACATTCTGACTGGTTTTAGTAATCACTTGAGC…
contig04363	265	T/A	19/5			CAACAATGCTTAAAGTGTTTATTGTTTTGTACATCTAATTTTTATACTTTGTACTAAATATATTTTAAACATACATTATAATGCAACTCAAATACATAGGAAAACAATGTTTAATAATGTTTTGAAAAATGACAGAAATAAACCTTAATCTGTGTTGTAGTTCTTCATGGATATCCAACATTCTGACTGGTTTTAGTAATCACTTGAGCCCGAGTAGGTATAGGATTACATTTTACAATATTATGATCTTTTCATTCAAATGAA[T/A]GTCATACTACGTTTTTGGAAAAAAAAGTGAGACTATATTGAAGCTTATAATGCTGTAGGGCTTGTTATTAGTAAGTGAAATGAAACGTTTTTTTAATAGTTTGTTATACACAAGTTATACACACAGTTCA…
contig04363	169	C/A	11/3			GTCATACTACGTTTTTGGAAAAAAAAGTGAGACTATATTGAAGCTTATAATGCTGTAGGGCTTGTTATTAGTAAGTGAAATGAAACGTTTTTTTAATAGTTTGTTATACACAAGTTATACACACAGTTCAAAGCACCGCTGACTTTGCTTTTCAACCGCAGAAGAATG[C/A]AAGTCATCTTTCAATGATAGCCTCACAAAACTGAGGACAGACCCTAGAAaCTACATAGAATTACAAAAAGAACTGGgAAAAAACAACAAAaGCAACAAGTGAAAAGCAGAGATGAAAGCAGGAAAAGAGAGAAAATACAAAGAAATCTTAACTAGAAACCCTATCCTGTGTTTCAGCGGCGACTTCTGGATGGTTTACAATGG
contig04364	174	G/A	8/2			CAAAAAaGAAAAaaGCAATTTAATGGTTTTGCACATATTTAACAGagAGGgTAAAAGTCTACTGGTGCAGTTCCATCTACCTGTGACCTTGGTCCATATTAAACTACATACCTAGAGAAGCTGCTATGGAAAACAAGCTTTCTCCCATCATGGCATTGTTGATTGTGCAATAT[G/A]AaGAAATATTTCATTACAATAGGTACAGTGACAGAGAAATGCACACTATTTATCAAATAGCCAGAGATTTTTAGCAAAAAt
contig04364	82	G/T	6/4			AaGAAATATTTCATTACAATAGGTACAGTGACAGAGAAATGCACACTATTTATCAAATAGCCAGAGATTTTTAGCAAAAAt[G/T]ATAATATGCAGTGCTATAGCCAACAAGCAAGCAACCATTTTCCCATGACAAGACTTATTCCAGTAAACGCTATAGAATTCACTTTTCCACTTAACAATGCTTAAAGTGTTTATTGTATTGTACATACATTTTTTtATGCTCAATACATTTTAAACATACATAATGCAACTCAAATATGTAGGAAAACAAATTTAATAAAGAACAGAATAATGTTTTCATTAATCTGTGTTAATCTGTGT
contig04364	240	T/C	22/5			ATAATATGCAGTGCTATAGCCAACAAGCAAGCAACCATTTTCCCATGACAAGACTTATTCCAGTAAACGCTATAGAATTCACTTTTCCACTTAACAATGCTTAAAGTGTTTATTGTATTGTACATACATTTTTTtATGCTCAATACATTTTAAACATACATAATGCAACTCAAATATGTAGGAAAACAAATTTAATAAAGAACAGAATAATGTTTTCATTAATCTGTGTTAATCTGTGT[T/C]CTAGTTCTTCATGGATATCCAACATACTGgCTGGTCTTAGCAATTTGAGCCGGACTAGTATATGATAACATTGTACAAAAAATCATGACAAACGTAAAGGAAAACTCCACCCAAAAACTATA
contig04364	55	C/T	11/4			ATATGACAGAAATTTGCCACAGTGATGGAGAAAATGAACCCCCGTCTTTTCATC[C/T]AAATGAATGTGTTATACTACGTTTTAGGGGATAAAATGAGACTACATTGAAGCTTAATGGTTGTAGAGCTTATTAGTAAGTGAAATTAAACTGGTTTTTAATAGTTTGTTATAGACAAGTTATACACACAGTTCAAAGCACCGCTGACTTTGCTTTTCAACTCAGAAGAATGTCATCTTTCAAAGATCGCCTCACAAAACTGAGGCCAGACCCTAGAAAC
contig04364	221	A/T	7/2			AAATGAATGTGTTATACTACGTTTTAGGGGATAAAATGAGACTACATTGAAGCTTAATGGTTGTAGAGCTTATTAGTAAGTGAAATTAAACTGGTTTTTAATAGTTTGTTATAGACAAGTTATACACACAGTTCAAAGCACCGCTGACTTTGCTTTTCAACTCAGAAGAATGTCATCTTTCAAAGATCGCCTCACAAAACTGAGGCCAGACCCTAGAAAC[A/T]aCATACTATTACAAAAAGAACAGGGAAAAAACCACCAAAGCAACAAGTGAAAAGCAGGGGGATGAGAAAGCAGAAAAaCAgaGAGAAAATACAAAGAAATCTTAACTGGAAACCCTGTCTTGTTTTtCAGCGGTGAATTATGGATGGTTTACAATGT
contig04371	273	C/G	3/2			GTACTGGGTGGCCGTCAGCATTCTGTGGACCACGTCCCCTGTGTAGATGAACCCACCAGTTGCCACGGTGAGATCACGCAGGAAATGTCCATagAAGGgAAAaTCGAAGGAAAGATTTACTctCGCAGCTTGCCTGTGAGTGTTGGACAGGATGCCATGGATCTTCaCCTTGTCCTTGTCCATCTGGTCAACGTTTACCcACAAGTCTTTGCTCATGGGGtCCgTGGGgCcGTAAGTCTTTGATGTGTAGTAGTTGTGATCTGTGTCCTCCT[C/G]TATCTGGGAGCtGTTGTCAGTGTCCTGGCTGTCCtCTGCTGAGAGCAGGCCAGGGAAaCCCCcATCaGgTTGGtCTTGACCCTGATCCTGACCCTGCtCTTGGTCCTGGCTGGCCCTGTTgc…
contig04374	426	T/A	12/6			TTAAACCTTGGATTGCCTTGAAGATGGCTTTATTTGCTGGGGTGgTTGAGTCTGCCCCgcGTCAATTGGTTATTTGGacATCTGTACCGAAGAATTTCTGCAACCTTGGTACCGTTACTTCTGGGGGTGTCAAAATCGTCCATATAGTTGACAGTACTCAGCTCGGTTACGACAGCTCCCTCTACACTGTTAGCGTCGATCTCAGCTAAGGTTAATAGCTAGCTAATGCTGATGTaTTGCTAGCTTCTATTGGCTGAAcTTAAGTATAACAAAGTGTAAAAGAGATGTTCGATGAACCACCAAACTAATTGAAagAAAAAcAAATACAGTAAGAAACGCAACTTTAACTCTATGTTCGTCGTCAAACTCAAATTAGGACTTGAATTCAATTTAAAGTTT…
contig04375	244	G/A	3/2			CGACCACGACCCGCCTCTGGAGTACCAGATAACTTCAGTCCTGGCTTATTCCTCTTCCCCAGCTTGCCTTGACACCAGCCACAGATGCCACACAGAGCCACCAGCCAGACAGTACACACTGTGACTGCTAGAGACAGCAGGAgCACACTGAGGGACAGGGAgCctGCgTTGCTATTGTCCtcTTCCCTATTCAAATACATGGCTATAAATTCACTCCTGGGCTGCTTGGTGGCGTTGGTTCTG[G/A]TGATTATTAGACCTCcTGCAGTCAGAaGAaCTcTCTGGTTCCGGGTTTTGTCTTGTTGCTCCGcGAGAGAGCGCGTgCTTCAGT
contig04416	384	T/C	209/3			ATTCTGTGTGTACACCTGAGAGAtGTCAGCCATCCTCTTACACAGcATGTCCACTGGGATCTCATAGCCATACTTGTACTTCCAGTTGGCTGCTTCgTAGCGAGCTCTCTGGACTTGAGACTTGCTGTCAGCCGTCATtCcGgaCATGACACAGCCAATGTTTTCTGTGATTTTGAATAGGTGTGTGACTGTGGAGGCAtcAAGAAGCTTGTCTGGAACTTTCTTCTGTGTGACGACAACTGCACAGTCTTGTCCTCGGATAGCTAATGAGGTAAGGCCACCTTGATTGATAGCCTTGAATGCATATTCGACTTGGTaGaGTCTGCCCTCTGGaGAGAATATGGTAATATGTCGGTCAAATCCTGCACTCGACCCTCGGgACA[T/C]tGTGTtGGTAA…
contig04430	227	G/A	6/2			GTTGAAGGCGTGCAGATCGCTGAGAGCACTCATTCCCCCCACGAGGTCGTCCATCAGTCCGACTGCTTTACCAATTGCACCCATGATGATGCCTCCATGCTTCTTGACTGGCCCAGAGCCGGGGCTCAGGTCAGCCCAGTGGGAGAAGTAGGTCTTAGTCTGGGGGTAAGCAGTCAGCATCCTGcAAAGGAAGGTACAGAATAGTTCgaTTCATATTGGAGTTTTT[G/A]TTAGATGCTGAACTTTTAAGCATTACGAGTATCATATTTCTCCCATCGTCtGTGTCTACAACGTAATGAAATGAGTTTACTTATTGTATGTTAAAATGCTTATTCGGGgTAGGCACATAGGCcGCTGTCATCAGTTTAAACACAATCATTCTCATCATTCGTTCATTA…
contig04433	403	T/C	18/6	Yes	1	CCGCACAAAACTCCTCGAAAGATATTCTCCCGTCGCCGTCTTTGTCTGCGTTGATGATGGTTTTGTCAACAATCTGCTGGAGCTGGGTGTCCTTTAAGTTGTTCCCCACCATCATCTTGAGGACCTGGAAGAGTTCGCCGTTGGATATGTAGCCGTCCTTGTCCATGTCGTAGATCCTGAAGGCAAAGCGCAATTTCATCTCTTTATCACCTTTGACACTGAACTGGGAGACGCCCTCAATGAATTCTTTGAAGTCGACTTCCCCATTGCCATCTGTGTCAAATATATCGATTACTCGCTGTACAAGGGGATTCTGTTGGAGTTCCGGTAAGGACATAAACTCTTCCACGCTCAAGGAGCCAGAGTTATCTAGGTCGAGTTTCTTAAATCTCTTTCCTA…
contig04447	398	T/C	38/8			AGGCCAAGTCAACTTTTATTTCATCATGTAACTCAAACAAGCATCTCAGAACACTTTTGATCAGAGTAAGGAGAGAACCATTAGAAAAATCATTCAAATCACAACCCATCAGTACAACAAAAACTCATCCATTTCTCAATGATGATCCAAGTTAACAAAATGTGCACAACTGATCACGTTGAATGAAAAaTATTTTCTAAAAAAaGGGCTTTAACACTTAAAGCATAATTAAATAAATGCATACTGGGACAGAAGTATTTTAGCATAGCTAGTGACCTTGCCATCACTGGCAACATCACTCACTCACTGGGGACGGTCTCAATAGTCTATAGTGATTATTCTCCCTGCACTGACAAAACTGGACAGGTGAAAGCATATACGTCACAGGGATCCTCCA[T…
contig04447	373	G/A	68/35			ATTGCCTTCACCCATTCTGTGTTGTCAGACACAAGAGGAAGCCACTAGAGACACCCGGTGTGACATTGGCCCAGAGCCACCCCGAGACAACTGGTCATACATGTAACATGAGCCATAGGTAACACTGTACCACAGACATTAGTAGTGTTCTGTCCTGTAGTTCAAAAAAaGTGAAACATTGAACTAAAAATAGACTAAGCCATGGTCCAAATAGAACCCTAGCCACTCCTCTTACACACTACTCAGATCTGAAGCAAATCAGAATAGGACAGGTATGAGCAATATGGTAGTAGCTCCATCTTTCCCTCTGATAGGGTGGAGTTTCCTTCTCTTAAATTATTTATTTTGGAACTACAGAGTTGCCGGGTCTCC[G/A]TCTAGTGGACAGGAAACCGGCG…
contig04447	341	T/C	5/2	Yes	3	CTCCAGAGACCAGCCCCTCTTTAGTCCAGAAGTCCCACGCAGCAGAGGGGTAACCACCATTACATCCCATGCCACAACTTTCACAACAGCTGAGCAGGTCTTCAGAGGAGATCTCCACGCTGACTTTGGCGTTGCTGTGGATACACACGCGGTCTGAGATGGCCTCCGCAGCACCAAACGCCCAGCAGCTGCCACAGGAGCCCTGGTCCCTGACCTCCTTCAGAGTGGGGCAGTTGGGCCACTGCAGTCTGGGGTCAAAGTTTTTAGGCAGCTCCATGTCCCCTGTATACTGCACCATGGTGGAGAGTTTGGGTCCTTTGAGCAGGGTGCCACACAGCTT[T/C]TtGACGTAGctGTAGTCCACATTATGAAAGTTGTGGCCAGCCTTCCATGTAGTG…
contig04451	163	T/C	4/2			CCCATTTCTACAGGATTCCTTGCTGCTGGCCCTTTCCTGCAATTTTCTTGGAGCACTCCAATAGAGCGTTGTGAATGTCTTTGGCGCAGGAGATCTGTGACTTGATCATGCTGAGGTACTGTGAGTAGGACAGGGACTCGGTCTGTACGGTGTCAGGCTTGG[T/C]GGCTGTTGGGACCAAGTTAGGAGAGTGCTTGGCACTGTCAATGCTCTGGGATAAGCACTCGTAGGCAAGCCG
contig04452	478	G/A	214/55	Yes	3	AGACCATTTAGGTAGCTGGTTTCCCAGGATGACCTGTCTGTCCACTCCCGTCTCTGAGATGGCTGCCAGCCGGACCACGCCTCCACTGGACCCATCCCTCTCCATAGCCAGGGACAGGGCTCCAGATACCAGGCGAAGACACTGGTCCTTTGTCATGTTGGGTTTGTAGTTGGAGTCCATGTAACCATAGATATAGGTGGATCCTGACCCTCCAACTGATACAGGCTGTCTGACCAGCATACCTCCTACTGGGACAGTGTACACCTGTCCTCCCCGTCTCTTGTCCCATCCCGCCACGATGATCCCGGCCATCAGCTCCTCTCTGTACCTATAGCAGGACGCCTTAAATAGATTGGCAGCTGTCTGGACCAAAGGGGCTTCATCCAGCTCAATACTGTG…
contig04464	345	A/G	177/49	Yes	3	TCTCTTTTAAGAATTTTATTCACCGTACATCACATCTGAACACAGGAATCACAACCAGTTTATGCTTTCTCTTCCTTTTCTCCCTTCTCTCCCTTTGCTGCCTTAGCTGCCTTCTCAGGCTTCTCTGGCTTGTCTGGAACCACAACACCACCCTCCTCCTCGGGACCCTTGGTGTTACGTGTGTAGATCACCTGCGATCTGTGTTTTGACACCAACTTGATCATGCCTTTGCTGAGCAGTTCCTGGAGGGCAGCCCTGGCCAGAGACCCTCTGATCTTTAGCCTCTCGGACACAACTGCTGGTGTGATGAGCTTGTAGTTGGGCACTTCCTTGTTCAACTTTTC[A/G]TAGGTGGCCTTGTCGAAGAGGACCAGGTTGTTGAGCTTATCCCTCACCTT…
contig04469	229	T/C	59/13			TtCATTCATTGCCTGTTTATtGTATTGTAATAACAGCAGAGCAGGAACTGGAATCCAATGATGGACTTTCATGATGGTCTTATCTGTATTTGTCAGCCAGGGCAGCGGACACGGCTGCAAGGAATTTATCCACAGCAATGTGCACTTCGGGAGTGAAATCAGAAGGGAAGTGAATAGCCAGGGTCACAAGGATGTTGTGGGACAGGATCTTGAAGTTTCCAGGGTCCA[T/C]GCGCAGCTTGAAGGCGTGCAGCTCGCCGAGAGCACTCATTCCTCCCACGAGGTCGTCCATCAGTCCGAC
contig04469	70	T/A	47/15			GCGCAGCTTGAAGGCGTGCAGCTCGCCGAGAGCACTCATTCCTCCCACGAGGTCGTCCATCAGTCCGAC[T/A]GCTTCACCAATTGCACCCATGATGCTGCTTCCATGCTTCTTGACTGGCCCAGAGCCGAGGCTCACGTCAGCCCAGTGGGAGAAGTA
contig04473	122	C/T	26/10			CTGCAAGGAATTTATCCACAGCAATGTGCACTTCGGGAGTGAAATCCGCAGGGAAGTGAATAGCCAGGGTCACAAGGATGTTGTGGGACAGAATCTTGAAATTGCCAGGGTCAACGCGCAG[C/T]TTGAAGGCGTGCAAATCGCTGAGAGCACTCAGTCCTCCGACGAGGTCGTCGATCACTCCGACAGCATTACCAATTGCACCCATGAT
contig04484	38	T/C	3/2			TAAGCAGAGCTCCAGCTGATCGCACAGGGCATAAAAC[T/C]CTTCCAGACTCTTGTCAAACCGCTGTACACTGGCATCGCTGCTCTTTATGCCATTGTCAATTGATGTATTATGCCCCAAATTTAAAGAGGCAATCTTCATGACATTCTGGAGGCTCTCTTTtAATTGTGGAaTAAGCATTTTGAATCGATGAACT
contig04498	141	T/C	8/2			GATGTTTACATCATAAGTGTtCATATCTTTATTGATTGGAGGGTTTCTGTGGTAAGCTTTTACATGTAGGTGGTAACAGACAATTATGTGGCAGGCTTTTAAATGAAGTGGTAACTGAAAGGTTGCCTAACCTGGAAGGG[T/C]GGGAGGAAaGGGgAAGGGTTGGGCAATTGAGGAAATTGAGATGAGAAAACTGAGGTAAAGGgAAGGAGAAAAGAGAGGGATGGAAAATAACGTCTTATTCAGTCTGTCTGTCTCTCTGTCCTTACAAACATATGTCTGTCTGACCGAT
contig04498	273	G/A	8/2	Yes	3	ACATCTGTCAGTCCATCTGTGCCCTGCAGTGATGTGATGTGTGTCTGTGATTCTGTGTCCGTGTCCGTCAGCCCAGAGGAGTCTTAGAGGGCGGCGGGGTTCCGGAAGTTGTGCCCTGCGAAGCGAGCCTGATCCCCTAACTCCTCCTCAATCCTCATGAGTTGATTGTATTTGGCCAGCCGCTCTGATCGACAGGGAGCTCCAGTCTTGATTTGTCCAGTGCAGAGGCCCACCACCAGATCAGCAATGAAGGTGTCTTCTGTCTCACCTGA[G/A]CGGTGGCTCACCATCACCCCCCAGCCATTCTCCTGAGCCAGCTTACACGCCT
contig04498	53	G/A	6/2	Yes	1	CGGTGGCTCACCATCACCCCCCAGCCATTCTCCTGAGCCAGCTTACACGCCT[G/A]GATGGCTTCGGTGACAGACCCGATCTGGTTG
contig04499	354	C/G	13/4	Yes	3	ACTTTGAGCAGCAGGCAGTTGCAGGCCCTCTCCTCCAGGGCGCGCTCTATCCTCTTGGGGTTGGTGACGGTCAGGTCGTCCCCCACCACCTGGATACCCACGGAGGCTGTCATCTGGGACCAGGCCGGCCAGTCATCCTGGTCAAACGGATCCTCAATGGACACCACTGGGTAGTCATTGACGAAGCCCTGGTACATGTCGCAGAGCTCTTGGGCGCTGATGTGGCGGCcTGCGTTGGGCGGAGACTTGAAGTCCAGGTCGTACTTGCCCTCTTTGTAGAACTCAGAGGCTGCCACGTCCATCCCGATCACCACCTTGTCTGTGAAACCTGCCTTCTCAATGGCTGTCTTGAT[C/G]AGCTCCAGGGCTTCAGTGTTCTCCAGTATGTTTGGGGCGAA…
contig04499	204	G/A	5/3	Yes	3	AGCTCCAGGGCTTCAGTGTTCTCCAGTATGTTTGGGGCGAACCCCCCcTCGTCCCCcACGTTGGTGGCGTTCTGGCCATACTTCTCCTTGATCACTTCCCTCAGCGTCTGGTACAGCTCcGCCCCcACACGCACAGCaTCCTtGAAAGACTCCGCCCCTACAGGAAGTACCATGAACTCCTGCATGGCCAGCTTGTTGCCcGC[G/A]TGAGAGCCCCCGTTGATAaCGTTAAAGgCAGGAACTGGAAGCACTAGCTCTGTgTTTCCTGCCAGgTCAGCAATGTGACGGTACAGGGGGACACCTTTCTCTGCAGCACCAGCTTTGCATATGGCCAAGGACACACCCAGAATAGCATTGGCCCCAAACTGAGACTTgtt
contig04499	171	T/C	6/4	Yes	3	TGAGAGCCCCCGTTGATAaCGTTAAAGgCAGGAACTGGAAGCACTAGCTCTGTgTTTCCTGCCAGgTCAGCAATGTGACGGTACAGGGGGACACCTTTCTCTGCAGCACCAGCTTTGCATATGGCCAAGGACACACCCAGAATAGCATTGGCCCCAAACTGAGACTTgtt[T/C]tCAGTGCCGTCCATCTCTATCATCATCTTGTCCAGTTTCTCCTGTTCTACCACACTGACCCC
contig04499	63	T/C	6/5	Yes	3	tCAGTGCCGTCCATCTCTATCATCATCTTGTCCAGTTTCTCCTGTTCTACCACACTGACCCC[T/C]GACTGGATGAGGGCAGGACCGATGGTGTCATTGATGTGACCAACAGCCTTGAGCACACCTTTGCCCTTGtAGCGGCTTTtGtCTCCGTCTCTCAGCTCCAGGGCTTCATAGATGCCAGTAGACGCTCCGCTAGGCACAGCTGCCCTGAaGACACCTTTGTCaGTGTGCAGGTCCACTTCCACTGTGGGGTTCCCCcTGGAaTCCAGGATCTCCCTGGCAaCAATGATCACTATCGACATCCTGCAGTGTGTGTGAAGCCTGGTAGGGAAAgTGg
contig04502	112	G/A	4/2	Yes	3	CTTCTGTTCTCCAGTCAATGCCTCCGTATATGCGTCTCTGTGTGCGTgCAGCCCCTGCAGGATGTTTTCAGAGACCCCTCTGGCAGCCTTGTAACCTCGagCTAAGCTTCG[G/A]CCATCCTTCTCCAAGGCCAATAGTAGCTGAGGTGGGACTTCCTGGGGGCGGGGCTCCAGCAGCTGCCCAGCAGCATCCACTGCCTTGTTGACCTGGGGTTCTAAATCCCGAAGTTCTAGATCCAAGGTATCTGTTTGTTTGATGATGTCATCAAGAGCAATGAGGCTGCGACCAATCGACTGTTGCTGCTGCtgcTTGACGCGAACCTCGATGTGTCTCACCATAGAGAGCAGAGCCATAATTTGCtGGTCACGTTCCAGGCATTCCTGGCGGAGCAACGAGG…
contig04502	475	C/T	24/21	Yes	3	CACAATGTCAACACGATGGGCGTCTGGGTGGACATCTTTCTCAGGTGTACCAATCCTAAATTGTTCAATTTCTTTGCCATGCGGATCAGTTTCTCTCCCCAAAGAAATGTCCTCCTCAGTTTTTTCCTCCAGATGTACATCGACTTGGTATGGTGCATtGGTGTGGGTCGATCTTTGTTGATTGGTGTCAACTCCACTAGGACTCTTAGTAAAGGCAGCCATTTTGTTCATCTCGTCACCACTTGCCACCTTTGTTACATCACTGTCTGATTGACCGTCTTGCTGCTTCTCAGTCTTCCGCTCATCCCCAGAGACTGAGCTGTCAACATCAGCCGGTGTCGAATCTGCTCTAATGTGGATAGATGGCTTCTCCTCTGCCGCAGGTTCAACTTTTTCTAC…
contig04502	73	C/T	25/17	Yes	2	tCCTCCTTTACTTCTTCAATCTGGTCTAACACAACCTTCTCCCCTTCCTCTTCCCTTTTAGACTGGTCTGAT[C/T]GAACGTTCTCCTCTTTCTCTACTTCTAAAGCCTTCTTCACTTCCTCTGCTGCTACAGTTACTGTAGAATGGTCAGGCGCAACTTTCTCCCTTTCTCCTTCTCCCTTCTTGTCAATTTCCTGGCCCTCC
contig04502	129	C/T	15/13	Yes	2	GAACGTTCTCCTCTTTCTCTACTTCTAAAGCCTTCTTCACTTCCTCTGCTGCTACAGTTACTGTAGAATGGTCAGGCGCAACTTTCTCCCTTTCTCCTTCTCCCTTCTTGTCAATTTCCTGGCCCTCC[C/T]TCTCTTCTGGTGAAACCTCAGGAGGACTCCCCACAGTCTTAACTTCCTCTTCGGAC
contig04503	483	G/T	17/9	Yes	2	TCTTGGATGTTTTGTTCTTCTCTACCCGTCTTTGAACCAAGAAGACCTTGTTCTCCGTACCCTCTCTCTCTACCTCGGGAGCATCTGCTATGGCTCCTGGTGGAACTGTAGAACCTTCCCTTACTTTGCCAATACCCTTTGGATCGCCGAACCTCTCAACAGTCTGTACCTTAGCACCTTTGAGTACAGATTGAACATCTTGCACAGGTGACTCCTCTTTCTCCTGTAGGGTAACATAACCTCCAGTGGACTCAGCACCCGTATCCTTACAATTATGACCTTTACCCTCTGAATGTACATTCTGGTCTTTGTTTTCCGTTTTCTGTATATCAGCTTTTTCTGAGGGTCTTTGCTGAGTATCGACcTCCTTTCCTTTTCCTTTCTTCTTATTCTTCCTCT…
contig04503	378	T/C	39/19	Yes	3	TCTGGTGTTCCAACAGTAACATCTTGCGGCGTCTCCATCTCCTGAAGGGCCTGCTGAAGCCTTTTCTCTGCATTGTTTGTAAACTGAGCCAACAAATTGATTGACTGGTTTGACTCAATTTCCGATGACTTCCCAGCTACTGAGGCCTGTTCCTCTTCCATCTTGTCTTCAATGTAAACAGAGCCATGGTGTTGCATAGCTCCTGACTGCGTGAATGTTGCAGCTTCTAGAGTCTTCGCAATGTCCTCCGCGATCATCAAAAGGCTGTACCTTTTTtCCGCCTCTTCTGGATGCGGGGTTGGAGAAATCACTTCAGAGGTTTTGATAATTATTGGTTTGGTTTGGTTTGGCTGTCTGGTTTGGCTGTCTGGACTGGA[T/C]ATTGATAATGTGTCTGC…
contig04513	171	A/T	4/3			CTGACTACAGCTGAATCATAtGTGATCTAATCGAATCGGCGGGCTGAcTCCAGGCCTGAAaGaGTAACGctAGGGTCTGGGTTAGGGgTCAGGGCagAGGtCGTTGTCCAaTGTTCTAATGATGATGATCTGCTCTAtATTTtCGGCGGGGgAGACTGGGGAAGaGAAGG[A/T]GaGGGAAGATGTATGCAGCTGCTCCACTAGAACACAGAGAGGGTTAGGGCTCAAGTTAGGTGTCGC
contig04513	67	G/A	9/4			GaGGGAAGATGTATGCAGCTGCTCCACTAGAACACAGAGAGGGTTAGGGCTCAAGTTAGGTGTCGC[G/A]GgCTCAAGGTTGTCTGGTTCCTCGGGGTCTGAGTTGTCTGGTTCCTCAGGCACAGGGCTGGGCGCATCGCGGGAGATCATTCCCTGGTGATCAATAGGAATGTTGTGGTGGAGAGCACCTTCTGGAACATCCACTAAGTGTTGTCTCTCTTGGTGTTTCTTCAGGCTGCTCATGCCAGCGTAGGTGTTTCCACACAGCTCACATGTCACACGCTGCTTAACAGCTGGATCTCCACCGGTGTGGATGCGAGAGTGTTTGTTGAGTTCTCGTTTGGTAATGAAGGCCCTCTGACACACCAGACATTCATGTGGCGCTTCACCTGTGTGTT…
contig04515	60	G/T	3/2			TCACTTGGAGGGCGAGTcGAGGATaTTCTTTCcTGGCTGAAGGAGACTGAGGCACAAAt[G/T]ACAGGAATGGATGgaCAAACCCAGGGCGAGACTCCTgCTCAGCtCACACAACGgCTCCAGCTgTGCAAGGAGTTGCAGTCGTCTCTCTCGGCCCGCTCCAATGACGTCAACaCGgTGgCCTTTGACATCCAGGTGTTCATCTCAGAGCGGGCTCAGGACCTGGctCCaGAACAGAGCAGGCACcTCCTtGGgCAGCTACAACAGCTCCAGAGGGgCTTCCACCgaGCcGCTGGCCAAGCCCACgCCAAgaCCGACaCCcTCGc
contig04515	264	A/C	3/2			ACAGGAATGGATGgaCAAACCCAGGGCGAGACTCCTgCTCAGCtCACACAACGgCTCCAGCTgTGCAAGGAGTTGCAGTCGTCTCTCTCGGCCCGCTCCAATGACGTCAACaCGgTGgCCTTTGACATCCAGGTGTTCATCTCAGAGCGGGCTCAGGACCTGGctCCaGAACAGAGCAGGCACcTCCTtGGgCAGCTACAACAGCTCCAGAGGGgCTTCCACCgaGCcGCTGGCCAAGCCCACgCCAAgaCCGACaCCcTCGc[A/C]GCCcAGAGAGAGAGGgAGGAGGAgaGGCAGCGCAGGCAcAAAG
contig04522	180	T/C	3/2			CAGTAATGGTCACAGAAACCATAGATACAGATGGACTTTGCCTTGAAATCAACAAGTACTGTATATAggTGGCTGTGGTGGATTAAGACTTCAAGTGAAGTAaGCAGCAACAATGAGAAgTCTACTACACAAAACATTAACTGTGAAGAAaTCATGTACTCTGTCaTGACAAAACACTT[T/C]cTCTATACAAACCATACCCATGTTTCCACAGGGACATTGGGAATATAACCCACTTTTACACCTTAAAATATATTAAATATAAAACCCATGCAAAAATGATTAAAACACCTGGCAGATCAATATTGAGACTCAGGAATGATACAATACGCGGATGTGAGTGACGGCATCTGATCATACAAATAGAAACGTTATGGCTGCTGCATCTTAACTCATCT…
contig04525	239	A/G	5/2			CTACCtGGTtAAATAAaGGTGACATTTAAAAAAAaTAAAGaGCTAGAATAGATTTTGTACCCTGTTGTGATTCTTAAAATACGTTGTCTTCTATTCAAACCCCACAATCAAATAAACATTTTACGAAGCTCTCAGCCTTTAGATCACAAAATTGCAAACACATTCTAAAATTGTTGGGGAATTGCTGACAATCCCTAAGAAATATCCAAAACAGCAAACGCTTTTTCCGCACATCATA[A/G]TTGTTTTTAGTATCAATGTGAGGGGCTATGGCAGGGGAACGATGTTGCAGTAATCTAGTGTGTGGTGGGGAATAATGACAAGCGAACCTAGGGCGTTGAGTGTTTCCATTGCCCTAAAAAAaaGGGAaCCGAACTCAGGATACCTCTCAAGATGGT…
contig04527	201	G/A	5/3			CAACACAAATGGACTTTTATTTCAAGAACATATGTAAGTTTATTGTTCATTCTTTCCATGAAACCATCAGATGCCTAGTAGACATCTTAGTAATATGATCCACTGTTTTACATTCCCATTCAGTAGAAAGGAAACAAAGATGACACTACATATTGAGATTAGGATTCAGATCAATTTGTAAAGAAACTTGGTAAATGAAC[G/A]TAAACaGAATAATTTTACTTGATCTACATAATGTTCCATTTCAAACAATCCAAAATATATACATTTTTTtGTAAAAAaCAGATATGCAATCACATTTCTCAAACAAATCTAAATCCAGCCAGCATGACTGTCATTAAACTATTGCATAATTCAGAAAAGATGTACACTGAGGAAAACTCAGCATCTATTTACAT…
contig04546	52	A/C	4/2			CCTTTCTGtAATGTTTCCTTTcTTtCTGTcACCAAATGTTTTCATAATATT[A/C]AaGTTACCAGGTTGTTAGGgCcATACTGGCCAAACaTTTTGTTCTTATATTTATATGATAATAGAGATGTGTGGACAtgTGTATTCAtATTTAGAAGCAATGTGGAAAGCAGTATCGTTGTTGTTTTGgAagAATCTGTTGAGTTCATGcTGAGACAAACCAAAAaGGAAAaTCCCTacACACAC
contig04559	333	A/T	3/2			CCCcGCCTCCGGGCACACTGTCCTTCACAGACACACTGCCCTCCGCAGCGATCTGCTTGTGTTTtCTCCCAGCAGGCCGGCCCTCTTTACAGCTGGTGTTGCTTTTAGAGGATTTCTCTTCTGGTGCCAGCTCTTTGTCCAGTATCGTGCTCTCCCTCATTCTGTTCCCAGGTGCATCGCAGGTGTAGTCTAAGCTTTGGAATGCAGCGGTGTTGTTGGTGGCAACAGTGTTGGACGGCATCGCCAAGAGTGCAAATCGTACGGATGATATTCTCAATGGAAAACAGAAGAAGCTTCAAAATATGAGAAATAAAATCAAAGGAACAAAAAAA[A/T]TGACGATCCTTCAATGAACCTTCGATGATCCCGTTTtGCCAAGTCCCAGGCCAg
contig04559	55	A/G	4/2			TGACGATCCTTCAATGAACCTTCGATGATCCCGTTTtGCCAAGTCCCAGGCCAg[A/G]CCCTTTTtGTtGTCGCTTGCTCCCGGATCCtCCTTCTtCTTCTCTCCCcGTCCTCCaCCACACcAGCCGGCCAGcAcTCCGCCAGATGCTCGGCTCACACT
contig04565	428	T/G	46/23			AAAGCTAACGTATGGCACTCAGTCATTTGCAAGTGAAAACAGAGCTATGCAAGTGTGTCTCTTACAAGAGGAGCTGCTGCGCTGCCTATCCCAGATCTCTTTCTATGACCAAACTGGTCAAACTTTTTCTCTGTTGCCTTGACATCTTTGTGACTGATTTGGATGGTTATTCTACAGTAGAAACACGCTAGCTCATATCAGAACTACATATCCCATCCGTCTAGCACCTGGTATCCCATTGAGCAAGAaACCATCCCACATAGATCAGTAGTGTTTGTGCGTCTATTCACTCTCAGTCACACACAGGATGGAGTATGAGACATACAGTATGGATGATTAGTGAAACAATGAAAACATGGTTAGAGAAACACAATGCTCTGACAAGGTTACTTTTCTCAA…
contig04565	67	G/C	38/18			CCATATGCGTCCTCTAGCTCTGTACACTCAGGATACCATCACAGGACTGACAGACAGACAGACAAC[G/C]CTCTCAGCAAGGTGCTCTTCTGACTGGAACCCAAAAGCAGCAACAGTAAAGAGATATACTCACTGTGTTAAAGTATGAAGCGAAGAGTCTTTCTTCTGTACAAGCGCTGGGTCAGGAGGTGTGTGTGTCCGTGTGTGTGACTGAGTG
contig04569	446	C/T	24/6	Yes	2	AGAAACCGTCTTCTCCCCATCTGAATCACTCTTTCCCACAATGTGCTCGCCCTCCCGCATTTGCTCATCCTTAGAAACTCTATTATGAATGGATACTCTATCATGGATGGACGATCGCTCATCTGCCACAGATTCAACCTTTTCTGCTACTATGGGTGTCTTAGACTTTTTGTCTAAGCTGTCGAGAACACCCTTCGCTACTGTCACTTCAGAACCTGCTTTATCATGGATGGATGGTATCTCTTCTGTCACAGGTTCAACCTTCTCTGATGCCATAGGTATCTTAGATGTTTTGTTCTTCTCCACCCGTCTTTGGTCCTCAAAGACCTTATACTCTGTACCATCTCTCTCTACCTCAAGAGCATCTTCTATGACTCCAAGCGGAACAGCAGAAGCTTC…
contig04572	423	G/A	8/3			agtAAGtaTTTTTTTTaTTtAAATaCAGCAAAGAATTTAGCTTCcTtAGATTTATGATAAACTTTTCTAACAGCGTCATTTCAGAAGTGCAACCTTTTACAATAAATATTTACATTCACAATGAGACACACCAAAACCGaGAATTAAACAGACGAAAaCATTCAAATTCTATTCCAACTGCTGGAATGAcGGACTTTACTGCCCTAATATGGTAGGTTTGCAAATCCCAAGTGgTTTTCAAGGAAGGATAGTCGGAAGATTTGGAAGATGACAATAACAAACATGACAACACAATGGCTAAATCCTGTGACTCCCTGTCCCATAATATAAATCAATTTGTTGATTCTCATCAATAGATCTGTTTTCTATTCCACTCTGCAAATATCAAGGTCTGTTTGT…
contig04572	151	T/G	11/3			TAACTGTCAATAATACCTTCATTTAACTTTCTGTTGATTCAAGTTTGGTATGAGATACATATTCAACAGCATAATTTACTCTGAATAaaCCGTTtGTGCATTtGCAATGATCATGTAACACACAGAGGGAGAGGACAACAAGGCACCAGG[T/G]GTATGGAGGACATGAGAaGAATGAGAAGGCACCACTTGAGCAAGGCTTTCCAACTATTTGGATGTTTTCATTTATAAGAAAGGTACTTGACTTATATCAAATAACGGAACACACAGTTCTTACAACCGCTTTTACCTACAGCTAAATCAAAGTATTTTACATCTAAGTGGCACAGGTGTGTGTGTGCCTTGCCTTGGTAATGCCTTCTGGCCATGTCTGTAGGTATCATTTGTGACATCCCTCT…
contig04572	255	T/C	19/15			GTATGGAGGACATGAGAaGAATGAGAAGGCACCACTTGAGCAAGGCTTTCCAACTATTTGGATGTTTTCATTTATAAGAAAGGTACTTGACTTATATCAAATAACGGAACACACAGTTCTTACAACCGCTTTTACCTACAGCTAAATCAAAGTATTTTACATCTAAGTGGCACAGGTGTGTGTGTGCCTTGCCTTGGTAATGCCTTCTGGCCATGTCTGTAGGTATCATTTGTGACATCCCTCTTATAGGCCTT[T/C]GTGGAGCCAGGTTCAGAGTTTGCAGGTTGCCTGGGCCACTTTAGAGCTAGTCTTTCTGTTCAGGGAACGACAGATGAACGCTCCAGCATCCATCAGCTTGGGCAGGTCCACTCCCGTCTGAATGCCGAGTCCATGCAGCA…
contig04580	91	A/G	9/4			CTGAAACTCATACAaaaaGAAaGCAATGGCCCATCTCATCTGCTCATTTTACACCCCATgaCCTGGTCAAAAGCAAACAAAGACTGTCAA[A/G]CCCATAGAGATCTTACTAAATTACTAGAGGGGCTATGTCATAAACCCTCAAAGTTCCAGAATGGGGCAAAATGGCAGCGATCTTGGTCAGGAATAAATCCAAAACCAGTCTAATTGGAATGAATGGCAGTAGAGTCAAAGGGGATGCATTTCCTGCTTTTGCTTAAGTAGGAACATAAAAGTAAGGCATGTGATGTGTCAGAAATTGTGTAATAAAATTATAGTCAACCTACAATATTGTCATATAATATAGTCATACAATAACAGTACTTGTTGCATTTACAACTTGTCTAAGTCCTATCATC…
contig04580	428	T/C	10/3	Yes	1	ATACATCCATCCATCTCTGGCTGGAACGGGAGGAACAGCTTGTCCACGCTGACCAGGATTCCCCCGAGGGCGAGGCGGATCTGGCCTGTCAGAACCTCCATGGTCTCTTTGGACTTCAGTCCCACCACCAACGCCTTCTGGCCGTCCACCTCCAGCACCACAAAATCCCCCTGGCTACTGATCTCCACCAGATGCCACTTGCCGTCGTTGAGTTTGGGTCCCCCTTGCACACTGACGAGGATGTCTGCTTTCCCGATCTGCATCTCTGGGAGGCCGTTCCTGAGGATCAGGACAAACCAGTCCTCTCCCTCCCTGGTGTCCCCATAGAACACCACCCCCTCGGGGTCAAACGTCCGGAACTGGAACATGGACTTGATGCTTTTGACCTCTGTCAGGTTT…
contig04582	316	G/A	7/2	Yes	3	tttaagaatatactgtaaacagagtgcattattatcatcaaatgtttgtcccttgacactaaaaaaaaaaatcaagtggcccctatcccattattccccttcagttcactgattaggtatggttcctgttccataaggatatctaagaacacatctttgcctttggacccAGATGCTTTCAgAGGGACATCTATGAGctCCCTCATCCTGTTCTGTTtGGTTTTTTtCAGCCCTCACgTCACTGTAGGCATTTGAGGTGATGACTCCCCTCTGCAGGAGCCTATCCAAGATGGGTGCCACCTGGCTCACTCTGTC[G/A]ATCAGGGCCGTCcGGTGATGATCCACAAAGTGTTTGTCTTTGATAATGtcATTTGGTCCAAGCGCACTTCCCTTAGCAG…
contig04582	399	T/G	4/2			AGGGCCGTCcGGTGATGATCCACAAAGTGTTTGTCTTTGATAATGtcATTTGGTCCAAGCGCACTTCCCTTAGCAGCACCCGACATTACCGAAGATTCTTGAGCTTTCTTGAAATCCGTCAGTTCCTTTGCGCCGTCATGGCAGTCAATTGCCCTCAATACCTCTATAGCCACATCCAAAGCCCCGTCTTCAGTGAAAGTACGGGTCAGAAGGtCTGCCAAGTCTATTGGGTCCAAATTTTCAACATTgCCCTTGCGAATTTTTGGCTCCTGCTTGCGTTCACAGAGTTTATGTCTGAACCACTTCAGTTTAGTCATTCCCAAATCATTAAGGACACCAATTAATGTATCGCCAACGGTTTTCGGCATTTTTTTATGCCAAACGGCAATTTACACTTg[…
contig04610	67	G/A	7/2			AAGTACCGCTAAACTGGAGTTCAGCTGTCAAGCTGTCATCCGAGGAATAATGTCCATCCAATATCG[G/A]CACACTGACAATAAATCTAACTGAAACTCAAAAAaaTATGTTTTAATTAACCTCAGGCATTTCAGCACGGTCCAAAGCTCTTCttcGAGACTTAACAGTTAGCAAGCTTAATATTCACAGAATCATCTCTCCCcAGATTCAGCTGAACTTCAGTGTCCAG
contig04617	196	C/T	6/2			CCAGTTCCTGCTCTGTTGTTATTACAATAAAaTAAACAGgCAATGAATGAtagaaaaaaGAACGTAATTTATtACACAATGtAACTAAGGCTAGTTTAAAAaTACAGTTTCCAGTTATGTACGTGTGTACATATGAaTATACCCATGCCTTATATTTACAGATTTGCATACATCATGTTTTCCTGTTTATTTGTt[C/T]cAACACTTACTTTACGGTTTCACATCCAAAAACTAAGAATGATTTGTACATAACAGAGACTACAATTTAAAGCAGTTATCAGCCCTGTTTGTGTTCCAAACAAACTGAAAGCAGCCAACACAGAGTCCAGGCAGGCAGAGCACTTAACTGGCAGTCCCGAGGCCAGCCCTTCTCCCGACAGGCCCAACAACAGCATTTG…
contig04617	322	T/A	48/20			cAACACTTACTTTACGGTTTCACATCCAAAAACTAAGAATGATTTGTACATAACAGAGACTACAATTTAAAGCAGTTATCAGCCCTGTTTGTGTTCCAAACAAACTGAAAGCAGCCAACACAGAGTCCAGGCAGGCAGAGCACTTAACTGGCAGTCCCGAGGCCAGCCCTTCTCCCGACAGGCCCAACAACAGCATTTGGAAGGTGAAAGATTTCAAGGTAAAGCATTTTAAAACAAAAAGCAGTCCCGGGTTCTCCCCTCACCTCCAATTTAAATACTGATAAATGTTTTCCATTACTTTTTAAAAaTGAGTAAAAAaAa[T/A]AAaTAACTAGAAAAAACCTACGTTCAGGGATCATCTCCCAAAGCAAGGAGACAAGCTCCAGCGGCCGGCGAGT…
contig04617	302	C/T	81/20	Yes	3	AAaTAACTAGAAAAAACCTACGTTCAGGGATCATCTCCCAAAGCAAGGAGACAAGCTCCAGCGGCCGGCGAGTGTGAGGGGCGTGGAGGAGGGGGTCAGGGATTTGGTGGGATGTAAACGGGTGCTTCTCCAACCACACACTTGCCAGAGCCCCTGGTACATGGTCCTGTCATGCACTCTACAGCAGGAGACATTTATTGCTCTTCTTGCCCCTCCGGGCCTGTAGCGCCGCCCTGGTGGCCATCTCAAACACCTCCCGCACCCCATCCTTCGACTTGGCTGAGCACTCCATGTAGCCGAA[C/T]GCTCCAATCCTGTTGGCCATGTCGCGGCCCTCCTCTGGCTTCACTGGCTCCTGTTTCATCTTGGCCAGCTCGCGACGTGTGTGTTCATCATTG…
contig04621	403	T/C	4/2	Yes	3	TTTGCCAGTAGTTTTtGCTGGCTGGGTAGCAGGCGCCAAATATGCCTCCTCAGGTGTACTAATTCTTAGTTGTTCAATGTCCTTGCCAGGAAGATCAGTTTGTTTGCTCAGAGACCTGTCCTCCTCAGTATCTTTCACCAGATGTGCATCAATTTCCTCTGTGGTCTTAGTAGTCTGGGTACCTGGAGCCACAGAGGCCTTGACCAGATGGGCaCctGACATGGATACAAGGGCTTCAGGAGAGGCATCCACAACGTCAATAACACGAGGGgTGTCTAGGTGGACATCTTTCTCAGGTGTACCAATCCTAAATTGTtCAATTTCCTTGCCATGTGGGTCAATTTCTCTCCTCAAAGAAaTATACTCAGTTTTCTCCTCAAGATGTGCATTGATTTGGTA…
contig04621	100	T/C	4/2	Yes	2	GCAGTGGTGTGGGTTGATCTTTGTTGATTGGCGTCAACTCCACTAAGACTCTTGGTAGAGGCAGCCATTTtGTTCAGCTCCTCTGATTTACTGTCTtGc[T/C]GCTCcTCAAGCTTCTGCTCATCCCCAGAGACTGAGTTCTCAAGATCAGCCGGTGTGGATTTCACTTCAGAATCTGCTCTATTGTGGATGGATGGCTTCTCCTCTGTCGCAGGTTCAACTTTTTCTACCACTCTATGCATCTTAGAcTTtCTGTTCTTCTGATTTTtCTTTCCcGGCATCATCTCTTTAAGCTGGTCTGTTTGAGATGGTAGAACagtCTCCTCTTTCTCTCCTTCTTTAGcTtGGTCTcgTAGAACTTTCtgTCcTTTTCtAGCCTGGTCTGGTAGtaCTTtCTt…
contig04778	483	A/G	41/38			ATCACAGCACAGCCTAGACACTGAGCTAACAGGTAGGGCCATCGTGGCATGCTGTCCCAGTCGTAGGGGATGCTGAAGAACTCAGTGAAGTGGTACGTTCCACAGATCATGGGCAGCTGGATACAGAAGTGGTTGAACAGCAGCATCTTGAAACACCTCCACTGTTTCTCCCACGTCTCTGGCTTGTCCTGTTGGATCTTGTACTTCTGCATGAAGGGAAGGAACTGAAACAGGAAACCAGGTAGACAAAACAGGAAGTAGATGGCCTCGTGGACGATGAGAGAACCCCAGGTGGCGATCTGGAATTTAGTGTAGTTCTCATTCACATACCCCCAGGCGTATTGTAGTGAAGGCTGAAGAGGGTTGTCAGGTAAAACAGCATCAACATATTCCACGGCC…
contig04827	326	T/A	2751/1286			AACTTGTCCACGgaCAGGTGGATCTCGGGGGTAAATTCCGCAGGGAAGTAGGCGGCAATgACCACAATCAGGTTGTGTGCcaGGATCTTGAAGTTGgTGGGGTCCACCCtCAGCCTGGTGGCGTGCAGTTCACTGAGCTTGGTCAAGAAACCAAAGAGATCGTCCAAGTTGCCAACACATtCATCGATCTGATTCATGATGGTGATGCCGTGCTTCTTCACTGGAGGGGAACCGGGGgCCACGGAAGCCCAGTGGGAGAAGTAGGCCTTGGTCTGaGGgTAGACGACAagCATCCTGGAAAGAGCCTGTTCTCCAATCTCATCGg[T/A]TTtAGGGAGGaTCTTGCCCCAGATGGCCTtCACGTTggt
contig04884	103	A/T	16/12			GACATCCTTTTGTGCAAACCCCTACAAGCTCTGTGTCGCGTCATTCCACTTTAGCCAACGCAGAAAGAGCAAGCACTCCACCCATGCCCATCTCCAAGTCAT[A/T]GTCCAATCTGAGCCATAGAGGTGACTCTAGTCGTCCTTGAACTTGCCGTTGATATAGGGCACCCAGTCCAGGATCAGCCTCCAGTCTGTAAAGTAGACAAGGGCAACTCCGCCCACCGACCCCcAACCAGCCATTGTGGGAACCCACGTCCTGGCGATGGCAATGTACTTAGCCCCAATCAACTTCTTTAGCACTTGCACCATTCTGAACTGATTGAGCTATAAGAAGATTCTGACCTtCCCCTCAAACACGGTCGTCACTCC
contig04971	106	A/G	27/20			GGTCTgagggTAGACGACAAGCATCCTGGAaAGAGCCTGTTCTCCAATCTCATCGGATTTAGGGAGGATCTTGCCCCAGATGGCCTTCACGTTGGCTTTGTCCTT[A/G]gCTGAGAGACTCATGgCTGTCTTGTCCGTTTATCCACTTAAaTgAAGATGCtaaggaaataag
contig05026	38	A/G	21/3			ACTGGAGCGGAACCGGGGGCCACGGAAGCCCAGTGGG[A/G]gAaGTAGGCCTTaGTCTGGGGGTAGACTACGAGCATCCTGGAAAGAGCCTGGTCTCCAATCTCATCGGTTTTAGGGAGGATCTTGCCCCAgATGGCCTTCACGTTAGCTTTGTCCTTGGCTGAGAGACTCATAGCTGCGTCTTGTCCGTTTATCCACTTAGATGAAGATGCTGAGAAAAGAAGCGTGTCC
contig05030	133	G/A	3/2			ATTTTTAATTTGTTTATACCTTCCGGTAACCTGCCTCACCCAATGTGATACGGAACCGCTATTATCTTTACATTTTTAGAACACACTCAAGAACCTTCAGAAGCTAACCAGCTAACTGGCTACAAGCTATTT[G/A]GTCATTGTTAGTTTTCTAACCTGGATAACACTCGCCAGTCCAGCTTCCCTGCCCCATCCACCGCTGCCCCTTGGACACTGATCACTTGGCTACATAGCTGATGCA
contig05042	66	A/G	8/2			cGAAAGCATGTGTGTACTGATGCATTGAACATCCTCCGTTGACTGCTTTGCAGAGGGCCTCTtGG[A/G]TGTAGCTTGGAGGGGAGAAGTCAGGAAAGCCCTGGCCTAGATTCACCACCTTGTAGTCAGC
contig05042	62	A/G	8/2			TGTAGCTTGGAGGGGAGAAGTCAGGAAAGCCCTGGCCTAGATTCACCACCTTGTAGTCAGC[A/G]GCCAGCTGCGTAAAATCAACCCATATATTTTTGTCAATTCCCTCGATTCTGCGAGCATGTAGCTGGCGTGCCATG
contig05047	269	C/G	13/9			ACCACTGTGGTAACTCTGACAGTAGTAATCTCCTGCATCTTCAGCCTGGACTCCACTGATGGTCAGAGTGAAGTCACTATGAGATCCACTGCCGCTGAATCTAGATGGAGTCCCAGACTGAAGTgTTGTAGCATAGTAaATAaGGAGTTTAGGAGCTCCTCCAGGTTTCTGgTGGTACCAGGCCATACAGTtGTgATCcCCAGAACAaGCATCTGCTACATCTGCACTGGTTTtACAGTTTATAATAACTGTCTGTTCTGGGAGAACA[C/G]TTTTCACTGCAGGAGTCTGAGTCACAGTGACCTGTCCTcTGGATTCctGAaTTAAGAAaGTCAGTATCCACAcAatGCTCATGATgAAAGTCATcATTGAaGTTCTGTTGTCATGAAggacagct
contig05049	206	G/C	7/2	Yes	2	ATGTCGGTGCTCTATTCTTCTGTTCTGCATTTGGCAATGCTTCTGAGTCTCCACTCAGGTTTGCAGAACCTAACTACACTGCCAAATCCAACAGCAGTCATATTACACAAAGGAAATTCAGTGACGATCCACTGCACCCACAATTTACCCAATGACATTGAAATATTTACAGTAACTATAAAAGGAACAGAGGTGCTGTGCTTTT[G/C]TCAGTTTAACAGACAAGAGTGTCTGGTGTCAAAGACATGTAAAGAAAGCATACAAATTAAGTGGAATAATGAGACCAGAGAAATCT
contig05049	87	T/C	6/4	Yes	2	TCAGTTTAACAGACAAGAGTGTCTGGTGTCAAAGACATGTAAAGAAAGCATACAAATTAAGTGGAATAATGAGACCAGAGAAATCT[T/C]cTTTTCACTGATGAATCTACAGATAAATGATTCTGGACTTtACTCTTGTGAAGTGAAAAGAGCTGCACCTCCACCCGCACAAGTTTTCTCAAAAAACATAACTATTTGTGTAACAGCCCCTCCTGCAGTGTCTGTGTCTGATGTAAAGGAGTCCAGTAGTGGACTTCCCATGTTGCTGTGCTCCTCTCAGGGGTTTTACCCAAAGACCATAGAGCAGGTGTGGTTTAGAGATGGTCAGCTCCTCAACACCAGACTTTCAGACAGGCAGAGAGAGGTCAACACAGATGGTTCCATCACCGTCCACTCCT…
contig05073	33	A/T	9/8			ATTACCACTGTGGTAACTCTGACAGTAGTAAT[A/T]TCCTGCATCTTCAGCCTGGACTCCACTGATGGTCAGAGTGAAGTCACTCCCAGATCCAGTGCCACTGAATCTAGATGGAGTCCCAGAGAAGAGGGTGCTTCCATAGtAGACCAGTAGTTTaGgAGCGCCTCcAGGTTTCtGTTG
contig05073	145	A/G	7/3			TCCTGCATCTTCAGCCTGGACTCCACTGATGGTCAGAGTGAAGTCACTCCCAGATCCAGTGCCACTGAATCTAGATGGAGTCCCAGAGAAGAGGGTGCTTCCATAGtAGACCAGTAGTTTaGgAGCGCCTCcAGGTTTCtGTTG[A/G]TACCAGGCTAAaCaTGGTTtACCTGAACTCcAACAGTCAGGATACACATCACTGCTGGC
contig05082	423	C/T	13/3			ACTTTATGTAGAAACTGTATGTAGTaTAAATGTGTCTTATGTTTGAGTCCAGcaTCATGTCTCATTAaCAAATCTAACAGTCAGTAaCCTgcTCATttAAaTAGTtgaTATAATGTTAGAAGATCACAtCcATTTAAaTCAGACATTTGGTtGAGGtCcATATGAGGACTTGTTTtGGGGGgCTGAAGTGaTtGTAACTTTGAATtAATGTTGAGGTtATAACAtcTTTtGTTTtACTtCTGTAGATCTTGcTTTGCATaTGGACAGgTATTGTGTTgCAAAACATCAAATAACTTTTAtAcACACTTAAAGGCCATGACAAAAACTATAAGTCGTAACTATGATGATGATGATGTGGATGGTCATGTGATCTGAATGATTACTTTCTAACCATATTGT…
contig05082	53	A/T	13/3			AGTGACCATTGTTCCATGTCACTGTCTCTTCCCCCTCAGCACCTGCAGTAGG[A/T]CCCAGCTGTAGCAGTACAGTCACTGTGCAGTCTGACTGAGGGAGGTTTTTGTACGACTCTGTATCACTGT
contig05083	264	A/G	32/10			AACACCCAGACACTGTTGAGAAGGTGTAAACTCTGACAGTAGTAATCTCCTGCATCTTCAGCCTGGACTCCACTGATGGTCAGAGTGAAGTCACTATGAGATCCACTGCCGCTGAATCTAGATGGAGTCCCAGACTGAAGTGTTGTAGCATGGTAAATAAGGAGTTTAGGAGCTCCTCCAGGTTTCTGTTGGTACCAAGCTAGACGGTTATTtCCATTCACATTACTGCTGGTTTTACAGTTCAGAGAGACTGTCTGTCCTGG[A/G]AGAACAGCTTTCACTGCAGGAGTCTGTGTCACAACGTGTCCTCTGGCTTCTTGAAAGCAGAAGACAAGTATCCAGATGAAGATGGTGATAAAAGTCATGGTTGTTGT
contig05083	108	A/G	19/4			AGAACAGCTTTCACTGCAGGAGTCTGTGTCACAACGTGTCCTCTGGCTTCTTGAAAGCAGAAGACAAGTATCCAGATGAAGATGGTGATAAAAGTCATGGTTGTTGT[A/G]GGTTCTGTtgTCATGAAGGACGGCTCTCAGTCC
contig05084	212	T/C	3/2			TGCAATAATTAGTTGCTCCTTCTTTGCCGTTTTTGCAACATTCTTGATATTTCCCATCAGCTTGTGTTCTGCAAGAAACGAATGGGCAGCATTGTCCTGAATGAACTTAATAATGTCTTTTTtGGgTAGATCATCACTTTTTAGCTGTTCATCGCTCCACTCTCTGGTCAATTCAGCCGCCATTTTACAAGGCGCACTGCtgaaCtgttcc[T/C]GcGACAGGGATtCTACACCCAGACAGTGTATGGTGTGTGAGTTCAGTTCCAATGGGACAATGAGTATTGGACAGGGATTCTTAGCTTTAGATGGCTAACAAAATTATTAATGAAATGCGAGAGAGAATATTAAAAAACAGAAAACCAAAAAAaTCCAGTTTTTCTtGAAAAAAAAaCAaCATA…
contig05088	372	G/A	20/5	Yes	3	GGAAAGGTTGCGTCTTTCCCGGAGATGAAGATCCAGTTCGCTCCGCTAAACATCCCGCTGCGgAGGAGACTCCAGACAGCTGCTGTGCTGCAGTGGGTTTTCTCTTTCCTGGCGCTAGCCCAGTGCTGTCTAGCAGGCTATGTGTTGCTATGCGTCTCTGACTGGTGGGTTCTGGCTGCGCTGTATGCTGGTTGGCTGTATCTGGACAGGGACACACCCACCAGTGGGGGTCGGAGGTCAGAGTGGCTTCGGAACTGGAGCGTCTGGAAACACTTCAGAGACTACTTCCCTCTCAATCTCATAAAGATGGTGGATCTGGACCCTGGTTCTAACTACATCTTTGGGTTCCACCCCCATGGTGTTCTAGTGGC[G/A]GGGGgTTTTGGGAACTTCTGTAC…
contig05088	500	C/T	5/2			CCGCAAGGGATTCATCAAACTGGCACTAAAACACGGGGCTCAGTTAGTACCTGTGTTCTCCTTTGGGGAGAATGAGCTCTTCGACCAGATGACCAACCCTACCGGCTCGCCGCTCCGCTGGCTACAGGACCACCTGCAAAGGCTCATGGGAGTGGCACTGCCGCTGTTCACCGGGAGAGGAGTGTTCCAGTACAGCTTTGGTCTACTGCCCTACAGACAGCCCATACACACTGTTGTGGGTAGGCCTATTCCAGTGGTCCAGACCCCCTCTCCCACTAAGGATGATATAGACGGTCTCCATTCTCTCTACCTGGAGGGCCTCACTACGGTGTTTGAAGACAACAAGGAGAACTACGGCATTGCACCAGACAAACACCTCCACTTCATCTAGACACACAT…
contig05098	197	A/G	8/2			TGTGAAGATCACGTATAGAGAATCATAATCAACACTAATACACTTTAACATCTTCCAGGTAGAACAAACACTTCATATTAGCTGTTTCTGGGTAATATAAATATGAATTTTATCCTAAATCCAGATAATAGTATTTGTtCCTTCCTCTGTGTATCAGGCGTTCTCCTAGTCTGTAGATACAGTCCAGCATTAGATC[A/G]GTGTTGCTAGTATTCCTCCATATTGTCCATATGAAAGACAACAGCAGCAGCAGTAGTGATAGTGATCCgTGTTgtaTATTCCTTTATTAAACaTGCTGATCTCACATTtAACAGTGgTGGTAAaGTCACAgAGGACAGACAAcACTGCcAGGGGAatCCTACcAGcTTtAGTTTAGAGAAGt
contig05100	368	G/T	4/2			cTAACCCCAGGACAACATCCTCAGAGTGGCAGTAGCTCTGCTGTGTGTGCTAGTGgTCATCCTGCGATGGGAAGGAGAGAGAAGAGTTGCAGTTGCACTAATCTCGATGCTCTGCTGGACCGATACGGATCTAGCAGCAAGTCCTCCCATGCTCTGAGCTGAAACAGTTATTtGGCTTTTGTTGATGCTCAGATTCCATCCTTCACCTGGCAGCTCTGTCTCTCTGTCAACCTCTGTATTTTtATCAGCCTGGTGgCCCACATCAGGAGCTGGCTGGGTTCCTAGGTGGgTGTTCAGTCaGTGTTCCATGTCACTGTCTCTTCAATTCTCCCTCAGCACCTGCAGTACGTCCCAGCACCTTCAGTCt[G/T]gACTCCGCTGATATCACTAAGTTCCGC…
contig05103	240	C/G	59/48	Yes	2	TTGACACATGAACTCAAGCTAAGCCCTCTGTtAGTCAACATGTCAGTGATCAaCAAGACAGAAAaCATCTGATCTCAAAaCACAGTCAAAGCAGAGGAACCAGCAACCTCTCTCCACAGGgGTGTgTGATTgAGGGGTCCTATCCAGAACAGTCAGCCTTCCtCAGGGTCTTAGTGACCGGATTCTGGGATTTCTGCTGGGCTTCACAGGTCACCTCTCCTGCCTTGGTCCACTCCTGG[C/G]CAGTGAGAGTCAGGGTGCTGCTCCAGCTGTACAGACCACCCTTCTCCAGGACCCCGGGACTGGTCTCCTGGTTCTTGTTGGTCCCGTCCACTTTCCAGCTCATGGTCCAGTCTGAGGGGAAGCCCTTGTTagCCAGACATGTCAGTGTGGCTGTT…
contig05106	208	C/T	19/17	Yes	3	CGGAACAAAACTAGTGCTGAAAACTGGTCCCTCTATCAGACCCACAGTGTCTCTGCTCCCCCCGTCCTCTGAGCAGCTCTTCGGGGGCTCGGCCACACTGGCCTGCCTGCTGAGTGGCTACTCCCCCCAGGGGGCGATGGTGAGCTGGGAGGTGGATGGGGAGGAGGTGAAGGATGGGGTCCTGACCTCCACAGAAGAAGAGAAGGG[C/T]GGCCACTACAGCCGCAGCAGCACCCTGACCCTGAGCAAGGCACGCTGGGAAGAGGGAGAGGTGTACACCTGCAGGGTCGCCCATGAAGACACCAGTGATTCGGCCGCCTTCCGGAAAAGTCACTGTAGTGTCTAGGGACCGgAGAaGCCATTGTAGGAGGCTAGAGAGTCCACACATATTTGTGTTT…
contig05119	347	G/A	72/45			AGGCTATaTAACCTTATTActgTTTTAgTGAATaTGCTGTATGAACAAtAATgTAATGCAATTATACaTGCCATCtGTTtCAGAGTCCAgAGgCCAGGTCACaGTgACCCAGAcTCcTGcAGTGAAaGCTGTttCAgTGGgTCACTCAGTCAGTCTCAGCtGTAAGACCAGCAGTgCTGTATACAGTGACAGCAATGGACActATTtGCACTGgTATCAACAGAGACCTGGAGGAGCtCCtAAACtCCTAATATACTGGGcTAAAaCCCTTCAGTCTGGgACTCCATCTAGATTCAGtGGCAGTGGATCTGGGAGTGACTTCACTCTGACCATCAGTGGAGTCCAG[G/A]CTGAAGATGCAGGAGATTACTACTGTCAGAGTTACCACTACATCAATA…
contig05128	379	G/A	4/2	Yes	1	ACAACACAAGGTACCTTCGACTTGGCCATTAACCCCCAGTTTAAAGGgAaTGGCCCAAATCCTACAGTACAGTGgCGgCTCCctCCTtCCCTCACCGAGACcAATGAACCAACGTCTGATCTCCATTCACATGTAGAACCTTACTATACAGTGTATTAAGATAACATATTTtGAAATGACGACATTCAACAATAAAGATCTTCAGGCTGGACTCTTGACTGACtGCTGTTGTTGTTGACTCTAAAGGTATAGTAGTGTAGATGAATTGCAGTACAtGGGgCTCcAGCCcTGATTGGCTCTCTCCcTGTCTCGCTCActGcAGCAGGGATTCCATCACAGCCTCGGGCTTCGATGATCTTTtCCTTCGTCCAGTCTTGG[G/A]CCTACTACTCTTGGAG…
contig05142	87	G/A	125/56	Yes	3	ACAATCACCAGCAAGGCCAGGACAGTTCCAATGATCCCTTGTAGGGAAAAGATGACTGCGAATGCAGATAGTGCCACCATGGGTAG[G/A]AGGCAGTAGCCCAGAACGCTGGCTACACAGCCATAGGACACAGTCAGGGAACTCAGCATGGTCAACAGGGTGTACATCGCCATGCAGCCGATGGCACTGATCCCATAGAC
contig05142	111	A/G	154/121	Yes	3	AGGCAGTAGCCCAGAACGCTGGCTACACAGCCATAGGACACAGTCAGGGAACTCAGCATGGTCAACAGGGTGTACATCGCCATGCAGCCGATGGCACTGATCCCATAGAC[A/G]TAGCCAAAGTGGGATTTGCCTGCCATAAGTAAAGTGGCACCCAGAGCGATACAGAACAGAATAGGGCCCGTCAGGTCGGTCTCATTCATGATGCTGCCATCTGCTGGCATCATAGGGTTCAGCACTGTCAGCGTCTTCTGCCATATGTGTTCAAAATTAATGCCAAGCTCCTCCAGCAACGGAGGCTCCTCTTCAAATGACC
contig05142	203	T/C	125/96	Yes	1	TAGCCAAAGTGGGATTTGCCTGCCATAAGTAAAGTGGCACCCAGAGCGATACAGAACAGAATAGGGCCCGTCAGGTCGGTCTCATTCATGATGCTGCCATCTGCTGGCATCATAGGGTTCAGCACTGTCAGCGTCTTCTGCCATATGTGTTCAAAATTAATGCCAAGCTCCTCCAGCAACGGAGGCTCCTCTTCAAATGACC[T/C]GTCTGTTCCAGCTGTGTATAGATATGTCCCAGCAGGCTTTGAAGGCTGGAAGGCCTGGCCCG
contig05142	63	T/C	123/41	Yes	1	GTCTGTTCCAGCTGTGTATAGATATGTCCCAGCAGGCTTTGAAGGCTGGAAGGCCTGGCCCG[T/C]AGAGGGGGTGAACACACCAGGCATGGACACATCTATGCCATCATCCTCATACTCTGGGTTATGGTCATAGCCATCGCCATAGTCGTAGGCCACCTGTCCCTGGTCATCGATGTAATACCCTGACTGGTAGAAGTCCTGTTCAAATTGCTGAAAGTCCCCCATTGCTTGAGGTAAATTCTCAGCAAGACCTCTTATTGTGTCTTCAGGGGAGAGTTTGGGAAGAAAAGTTGACGCCTATGTGGGgATGTACTATC
contig05143	196	C/T	26/7			CACTtttttAGATAAGCTATTCAACTTTATTTAGTTTTTAAACATGGTCTTTGTTGGTTCCATAATTCAAATGTATGTCAGTGTTGCCTTTTGACACAATGTAATGTTTCAAATTACATTTATTGGCACATTCCAATGCACAAATGTCAACCAATCACACACCCAGATTACATTTTTCACAATGTAAAGTAACCC[C/T]CATGAAAAAaCCAAGTCCCCATTTCAAAAAAGAAAGGAATACAACTCTATATAACTCAATGTTATTTTCACACCCATATACAGCACTGATACCCATATGGGATACGTAGTGCCTCAGAAATGGGATCTCTGTTGACAGTCAGCGACAGTAGTGGCCTTTAGAACACTGTTAGCAAGGCAAAGACTCCATAAAGCAGGGC…
contig05150	34	A/G	3/2			CTACCAAAAgtGTaCCACAGTGATACAATCCCT[A/G]TTACTGCTGGTaCAACAACcTCCTGCATGTTTGGCACTCTTCATTTCaTTtAGACTgTGGTTCAAATAaTTAACTCTACtATAGTATGAA
contig05150	91	T/C	5/2			TTACTGCTGGTaCAACAACcTCCTGCATGTTTGGCACTCTTCATTTCaTTtAGACTgTGGTTCAAATAaTTAACTCTACtATAGTATGAA[T/C]ACATTTCAGAAATGAATTATTCTACTCAaTTAGAAATAAaGTGTTTTTCATGTTGATTTCCTTAACATGGACCAAaCcTGACTTTTTCTTGTACATCTCCTACTACTGTAGGTGCAGCATGTTTATTCATACAACTAATCTAAAATGTAGGCtaaTCACTTTCATAGTTTAAAGGCAGGTCagATTtgaTtAgATGTAATAacaTTCATATTcAaaTTGGCCtATAgtATGTGTAGGCCTTGTGTAttctGTTTAAATCAtCTAAAAAaGTTcaTTTGAAAAATCCTcaaTAtCAAgTCAAAAT…
contig05155	240	T/A	26/16	Yes	3	GGGGGGTACCACCCTGTTCACATTGGAGACACCTTCAACAGGAGATACCAGGTTCTGTCTAAGTTGGGCTGGGGATACTTCTCCACTGTATGGCTCTGCTTGGACCTCAGATTGGGCAGGCGAGTGGCCGTGAAGGTTTTGAAGAGTGGAGAAGGATTCACACAGGCTGGGCAAGACGAATTGACTCTGCTACGCTGTGCCAGTGGTCCCACTGTTCGTCACCTCCAAAGCCGGAGGAT[T/A]GTCCAATTGCTGGATGAGTTTAAGATAGCTGGGGTCAACGGGGTTCATGTATGCCTAGTGCTGGAGCTGCTGGGACCAGACCTCCGCTGTTGGCAAGTCTGTTTTGGAAACCCAGGGCTATCGCTGTCTTGGGTCAAACAGGTCATTGCTCAGGT…
contig05155	243	G/A	73/24	Yes	3	GTCCAATTGCTGGATGAGTTTAAGATAGCTGGGGTCAACGGGGTTCATGTATGCCTAGTGCTGGAGCTGCTGGGACCAGACCTCCGCTGTTGGCAAGTCTGTTTTGGAAACCCAGGGCTATCGCTGTCTTGGGTCAAACAGGTCATTGCTCAGGTTCTTCAGGCATTGGACTACCTGCACACTCAATGTAAAATCATCCACACAGACATCAAGCCTGAGAATATACTGTTATGTTTGGAGGA[G/A]CAGAACCCAAAACAGACAGCAGGGGGCAGTGCCTGTCCATACCCTGGGAAAGATGCCAAGTCAAGGAGCACAGCAGAGAAGGACCTGGTCACTCCCATCAGTCTGAAGAAAATCACAGTAAAGATTGCTGACCTGGGAAGCTCCTGTTGGGT…
contig05155	475	A/G	18/4			AGCCTGCATGGCTTTTGAGTTGGTCACTGGGGATTCATTATTTGAGCCCAAAGCTGGGAAGACCTTTTCTTTAGAGGAAGACCACATCGCTCACATAATAGAGCTCCTTGGTAAAGTCCCTGCAGCAGTAGCCTTGTCTGGCAAGAATTCCATGGAGTACTTCAATAGCAAAGGTGACATGCGTCATATCGGAGTGATGCGACCCTGGGGTCTATATGAGGTGTTGGTGGAGAAGTACCACTTCATGCTGAAGGAGGCCTCTCTGTTCTCTGACTTCCTGTTGCATATGTTGGACTTCCAGCCGGAGAGGAGGGCCAGTGCTGCCCAGTGTCTCCTGCACCCGTGGCTTAGCTCCTGAACCCTGGCCCTGGAGCCAACTTGATACCAAGCTAGTAGATA…
contig05172	278	C/G	13/3			CTACCAAAAGTGAaCACCCAAACACTGTTGGGGTAGTGTTCACTCTGACAGTAGTAATCTCCTGCATCTTCAGCCTGGACTCCACTGATGGTCAGAGTGAAGTCACTCCCAGATCCACTGCCACTGAATCTAGATGGAGTCCCAGACTGAAGTGTTGTAGCATAGTAAATAAGGAGTTTAGGTGCTCCTCCAGGTTTCtGTTGGTACCAGGCTAGGCGATTATTAGAaTACACATTACTGCTTGTTTTACAGTTCAGAGAGACTGTCTGTTCTGGGA[C/G]AACAGCTTTCACTACCGGAGTCTGTGTCACAACA
contig05185	286	T/G	6/4			AATGCtGTTTTtGTTCTCATACTGTTTATTATTCTGAaTGTAAAACAAaCACAAAAAAaaTCATATTTAATTGTGTgTTGCTCGCTCaGTGAATGATTCCTTTCTGAATATTCAGgCGTACGgaTTACGgAAGGTTGTtGTGGTGTAAGAAAGCAGAACACATTTcTtAGGAAAGTACTTCGTTCTACTTTAGTTTTAACTTCCcATCCCCCTCGCTTGCTGGTATACTGAaTAAACTGGCCATGATCATTGTAGAAAGACTTGAATAGTAGTCACAGTAAAGTT[T/G]tATAAAAATACACTATTCTCTACTATTGACTTCACCaGAGAAAATGTATCACATAGCAACCTATTCCCTATATAGTGCACTACTTTTGACcAGGgTcGcaTCCCAAATG…
contig05186	86	C/A	7/2			AaGtCcAAAATGatAAAAAaCACAAAATGGCACAGGTTATAATATAATATTATCTCCAGGGGTTAAACTTAAGACGGCGTGGGTT[C/A]aTGTTTCACAATCACTGGAAGGATCTACAGCAGGGTCGGCTATCAGAGATGGAGGGCAAATCAGTTTTCAATTCATGGGAGgTGAaTCGATAAATATCAA
contig05193	185	G/A	4/2			CcACCACAGTGATTCATTGTGGTGAAGTCTCCGTACAAAAACCTCCTTCACACAGGAGTGAGCACCTTCACACACAGTGCACTCTCAGTACCACCCTGATAGTGCTGAAGTGCAAGTATAATACAATAaGTACTGAAGCACTAgAATAATAAAATAGTACCCAAGTACTAGTATAATACAATAG[G/A]GAGTGATAGTACtGaaGTACTAGTAtAATACAATAGAGACTGATAGTACTAGTATAATGCATtATGTACTGATAGTACTGAAGCACTAGAaTAATAAAATAGtACcAAaGTACTAGTATAATACAATAGAGACTGATAGTACTGAaGTACTaGTATAATACAATAGAGAGTGATAGTACTAGTATAaTACATTATGTACTGATAGTACTg…
contig05207	186	C/T	9/2			ACGGAGCAGCTTCATGCTGCTGACAGTAGTAATCTCCTGCATCTTCAGCTTGAACTCCACTGATGGTCAGAGTGAAATCCATATCATATCCAGTGCCTTGATATCGACCAGATGTTAAACCTGTGTTAAAGTCGATGATGAATTTAGGAGCTTCTCCAGGTTTTTGATGGTACCAGGCTAAGTCA[C/T]cGTCAATGGgACTACTGGCTTTACAGCTGATtGTGGCAGACTCTCCAGACTGGACCAcGACAACTGCAGGAGTCTGGGTCAATAGAATGTCCCCTGCACAGCCATTTGTGTAAAatgCAAGGACCAAGATAGTTACGGAGATAAAaGTcATTTTtGCTTatgTTgTGTGgT
contig05210	498	C/A	130/89	Yes	3	ACTGGGACAGACCCCCGCGCTCCACAGATGCACAAGATTGTGGAGCCCACAGATATCTTCTGGAAGACGGGCCTGGCCAACCCCCACACCACACACTGCCTGGGCAGTGGCCAGATTATGATCAGCAGCATAGGAGATCCATCTGGCAATGGAAAAGGTGGCTTTATCTTGCTGGATGGTAAAACGTTCGAGGTGGTTGGTAACTGGGAGCTGCCTGGTGAGGCGGCACCTTTTGGTTATGACTTCTGGTACCAGCCCCGACACAACGTCATGATGAGCACCGAATGGGGAGCGCCCAAAGCCCTCGCCTACGGTTTCAGCCTGGAACATGTCAAAGAAGGTCTCTATGGATCGAAGATCCACGTGTGGGACTGGACCACTCACAAGCGGCTACAGTCC…
contig05210	178	C/A	196/45	Yes	1	GTCTTCCGTTTCTACAGGACACCAAAAGGAGAATGGGCTGCTGAGAAGGTTATCCACGTCCCCAGTAAGAAAGTGGAGGGATGGGCTTTGCCAGTGATGCCAAGTCTGATCACAGATATTCTGATCTCCCTGGACGACCGCTTCCTATACTTCAGTAACTGGCTGCATGGAGACATA[C/A]GACAGTATGACATCACAAACAGGAGGAACCCACGTCTGGCTGGCCAGCTCTTCTTGGGAGGGAGCATCCTAAACGATGGCCCTGTCAAAGTACTGGAGGACCCAGAGAATCAGAGCCAACCACCCCCACGCACAATCAAGGG
contig05210	143	G/T	104/41	Yes	3	GACAGTATGACATCACAAACAGGAGGAACCCACGTCTGGCTGGCCAGCTCTTCTTGGGAGGGAGCATCCTAAACGATGGCCCTGTCAAAGTACTGGAGGACCCAGAGAATCAGAGCCAACCACCCCCACGCACAATCAAGGG[G/T]AAGAGGATCCCAGGGAGCCCCCAGATGTTGCAGCTCAGTCTGGATGGGAAGAGACTGTACGTCACCACCTCTCTCTACAGTGGCTGGGACAAGCAGTTCTACCCGGAAATGATCAAGGAGGGTTCTGTTATGATGCAGATTGACGTGAACACAGCCAATGGTGGCCTCAAGGTGAATGAGAACTTCCTGGTCGACTTTGGGAAAGAGCCCAATGGCCCGGCCTTGGCCCACGAGCTACGATACCCTGGGGGA…
contig05210	342	G/A	27/13			AAGAGGATCCCAGGGAGCCCCCAGATGTTGCAGCTCAGTCTGGATGGGAAGAGACTGTACGTCACCACCTCTCTCTACAGTGGCTGGGACAAGCAGTTCTACCCGGAAATGATCAAGGAGGGTTCTGTTATGATGCAGATTGACGTGAACACAGCCAATGGTGGCCTCAAGGTGAATGAGAACTTCCTGGTCGACTTTGGGAAAGAGCCCAATGGCCCGGCCTTGGCCCACGAGCTACGATACCCTGGGGGAGACTGCACCTCTGACATCTGGCTGTAAAGTTACGCAGGAGGCCCTAGTTTTCCCCCTCTCATTCCCATCATACTTTACATAGACTTCAT[G/A]TAACTCATATTAGTTGGGAACGGGTGGGGAAGGAGGCATACCCTCGAGCCTCA…
contig05217	93	A/C	4/2			TGtAAGCGGAAGTGAAACCAACAGATATGTTTAAAAATGCCCACTGAGGTTTACCAAATTCAAGATTgAaCAATGAAACTAGCACCAGTCGC[A/C]AAAAAAAaCTGAAGGGAaGgATTCCcTTTAACagCAGTGTATTGTAGTCAAAACaGTATTATTAATTGTTaGcCAATAGTCTGTA
contig05217	86	A/G	4/2			AAAAAAAaCTGAAGGGAaGgATTCCcTTTAACagCAGTGTATTGTAGTCAAAACaGTATTATTAATTGTTaGcCAATAGTCTGTA[A/G]AGGCCTTTATCACGAGAGTTGGTAGGCCcACTCTTGGCTCAGTGGATAGGAGCTCTCACCAGAAGCAGTTGA
contig05225	66	C/A	4/3			TATTtCATATCACTCAAATATCCAATAAACGGATGCCAATATTGAGACATAGATAGGCTACCCTC[C/A]CGTATCTGAAATTACAtGATCATTGATGTTTACtGATCAtGAAAGCATGCAGTTACTTGCTGTAtAACTCTGATGATAGAGCTACATGTGTGCAATCGTTTTGCATGGAATAATCTGACATTTGTTGTTCTGACTAAGCTCTTCAAGAGATGCTGATATtAcAACATTtATTtAaCAaTTCCTTGAAAaTGGCACGCAGTTGTCAATGGTTTTAGCAGAGCTGAGGGTCTCCTTGCCCCAcAGCAGGCAAATTGAACGCTCTGCAATGTATTG
contig05239	218	A/G	14/4			CTGGTGCCGCTACCAAAAGTGTACACCATATCACCaTGGAAACTCTGACAGTAGTAATCTCCTGCAtcTTCAGCCTGGACTCCACTGATGGTCAGAGTGAAGTCACTATGAGATCCACTGCCACTGAATCTAGATGGAATCCCAGACTGAAGTGTTGTAGCATAGTAAATAAGGAGTTTAGGAGCTCCTCCAGGTTTAtGTTGGTACCAGGCTAGAT[A/G]GTTATTtCCATGCACaTTACTGCTGGTTTTACAGTTCAGAGAGACTgaCTGTCCTGGgaGAaCAGCTTTcAcTGCAGG
contig05247	154	C/T	5/2			gggcccgctaactttttCTgaacgctgtgtcccctgactacgcctagtgtagtagtgACaCCAaaCGGCACCcaGACTCACCtATTGCTGCTCTTTTGACCCTATGATCACtCGGCTACACAGCTGATGCCCCaCTGGACTGTTTCAAtAaCA[C/T]GGTACCTCATTTtGTTtACCtaTCagCCCCAGCCATGAACTCAGGTCCTGTaTgTaCCTAACTGACCCgCTCtgCCC
contig05275	85	G/C	4/2			CCAAAAGTCCACCACAACGATTCATAATGGTTAAGTCGCCATACAAAAACCTCCATCACACAAGAGTGGGCAGGCACCTTAACA[G/C]ACAGAGCACTCTCAGTCCCACCCTGAATACTGAAGTGCTAGTTAGTATAATACAATAATACcAAaCAATGGCAAATCTTCAAAATCTGACTTAAAAGTaTTTTTCtGTAtaGACAGATAGCAATTTCtGTCAACTGTTTTATtATTGTTATTGTGTCaGgAAACTAAATACCACGTTAATCAGGTAATATACTTGGCCATTACAACAGATCAAAGATCTTTGACCAGTTTCGTTGTTACTGaGTTTTGCCTTTGCAGGGCAGAATAGGGACTGATAGtAcTGAAGTACGAGTaTAATAcAaTAGAGTcAG…
contig05302	406	C/T	8/3			TTGGTGAGGTACATCTCCATGTCCATGGGGTCTGGtGAGGAGTCCATCCTCTCCTCCTCCTGTTTCTGCAGCCCATCAGCCACCTCCTGGATGGCCTTtGTCCACTGCTCCCTATCCTCtGGGCTcTCCACaTGGAAGGTGCGTtCTATGACAGTGGTCCACTGtAGaCAGCGGATGATGAATGTGTTGGGCTTGGgtCGCTCaGTcTtCATCAGCTGACATTGTGCTACTGAGAAGTTATTGAGTGGCGTCTCCAGTTGGTCAaCGTCTTGCGGTCGCTCCTTGTACCCGaTGAACGTACCGTCTCTCTTCAGCAAGAAATACCTGGGCCTCCAGGTCTTTATGTACTCTCCTCGTTTGTGAaGCCATCCCTCCTTCACAATGACTACTTCACCCATG…
contig05306	152	A/G	3/2			TTGTTAGTTTTTTTtAACCTGGATAACACTCGCCAGTCCAGCTTCCCTGCCCCATCCACCGCTGCCCCCTGGACACTGATCTCTtGGCTACATAGCTGATGCACGCTGGACTGTCCATTAATCAcGGTACTCcATTCTGCTTGTTTGTTTt[A/G]TCTGTTGGCCCCGTTGCCTAGTCAACGCCA
contig05310	63	T/C	5/2			AATTTAATTTAAAATACGTGCACAGTGTCAAATGCATCATCATCACCAACcTGTCGTTGCCG[T/C]CTCACGATGGTTGTGTCTGTTTAGGAGGCGTATTCCATGgAAGCGATTGTGGACGGACCCCTCTGAAGACTTTGTTCTATCTGCTCGAAATCTGGTGATCTGAAGTTCCATCAATTTCATTTTCCTCCGGAGAAATTCGTTCTCCTTGTGGCTTTGGGACATCTTCAGGTGTACAACCG
contig05328	526	A/G	32/9	Yes	3	TCGCGTAAAAAaGACAAAACAATGACGAAGGGAAaaCATTTtAAAaTACTCTTAACACCACCTAACCCTAAAATCAGTCAATCAGTTGACATAATACATCCAGTAGATTAGATTAAAGAGGGAGAAAACGGAGGGGAAGATAATCCGCGACCACCTGTCGATGGCGTTTACGTCCGTCAGGTCAGGGATTTTGATTTTGAGCTGCGACGAGCGCCGCCGCAATTTGTGCCTCTTGAGCTGGGCGTGCCTGTCGAGGCTGTGGCGAGGACCCGAGGACCGGCTCGCCTTCCTGCACTGGACGCCGGTACCTGTGCTGGTGTTGTCAAATCCCATGACGGAGGAGTTCCTGCTGTCCGCCAGGCTGGTGGTGACCTCATTTCCTGCCACCTCGTTATGGAT…
contig05340	258	T/A	9/2			ATTTtCCaGGCAAACGTTCACTTTGTGAaTAGTATGTGACAAaTATAACAGGTGCTGaCAAAaGCAAGACAAAaGTTtAAGAACGTGTAGCCTTATCATTCTAAATTCATATACCACATCGCTGCATGACCACTCTTTTCCTATAAATTAGGTTTTATGAACATCAAGCTTGTCTGACTGCACACATCAAGACAAGCAGGAAATGCACTGTAGTGTTCTCTCTCACCATTAGAAAAGTCTTAAAAGGCCACAGAAAC[T/A]AATCAGTGGTTTTTCATTTGTGTAGTATGGAGTATTTTCCCATATAATTACCGAACCTGCAGATTGCAAATGTCTGTTCAACAATACTATCTGAAACACTGGTGAAGTAAGGAAAGGATGTGGCGAAAACCCCGGTA…
contig05368	166	C/T	7/4	Yes	3	AGCATGCAGGTAGTCCAGtGCTGACACTATCTCCGCCCCaTAGAACCGAGCCcGCTCCTcAGAAaaCACCCGGTCcCGGGAcAGGTGgAaGAACAGCTCTCCaCCGTTCGCATACTCCAtgACGAAACACAACCGGTCATGGGTCTGGAAGGAGTATTTCAGGCC[C/T]GTCAAGAACGGATGCTTGGAATTCTGGAGCACTCGGTTTTCTGTGAGTGTGTGTGCCACTTCATCTTTCGCTACGAT
contig05368	78	T/C	8/6	Yes	3	GTCAAGAACGGATGCTTGGAATTCTGGAGCACTCGGTTTTCTGTGAGTGTGTGTGCCACTTCATCTTTCGCTACGAT[T/C]ACTTCCTTCTTCAGGATTTTCATGGCATAGTAGCGTCCTGTGGCCTTCTCCTTCActAGGATCACTTTGCCAAAAGTgCCTTTTCCtAGGAGTTTGAGGTATTCAAAGTCGTgCATAGTCACTTTGAGTCTGGGTTTGGTCAGGTACAT
contig05368	150	T/C	8/4	Yes	3	ACTTCCTTCTTCAGGATTTTCATGGCATAGTAGCGTCCTGTGGCCTTCTCCTTCActAGGATCACTTTGCCAAAAGTgCCTTTTCCtAGGAGTTTGAGGTATTCAAAGTCGTgCATAGTCACTTTGAGTCTGGGTTTGGTCAGGTACAT[T/C]TCCATGTCCATTGGGTCTGGGGAGGAGTCCATCATCTCCTCcTCCTcTTTCTGTAgactgTCTGCTACGgCCTcAATGGCcTtCGTCCATTCTTCCCTCTCCTCGGGG
contig05368	109	G/C	8/3	Yes	2	TCCATGTCCATTGGGTCTGGGGAGGAGTCCATCATCTCCTCcTCCTcTTTCTGTAgactgTCTGCTACGgCCTcAATGGCcTtCGTCCATTCTTCCCTCTCCTCGGGG[G/C]TCTCCACGTGGAAGGTGCGCTCGATAaCAGTGGTCCACTGCAGGCAGCGGATGATGAATGTGTTGGGCTTGGGCCTCTCCGTCTTCATCAGCTGGCACtGTGCTACTGAGAAGTTATTTaaaggggTTTCAAgtGCcTCAACATgTTGTGGTCGTTCCTTGTAGCCAaTGAATGTACCATCAcTCTTGAGTAGAAAATACCTGGGCCTCCAGGTCTTAATGTACTCTCCTCTTTtGTGCAGCCATCCCTC
contig05374	125	C/T	7/2			TATATTTGAGGGATTTCCAGTCACAAAAaGGACAGGTTGAATTGTACAGGCCATATCTGTGCTAGAACATAGCAGTTCAGTTGGAATGTTGATTTACTACTTTGAAATTAAAAGCCTGACTTCC[C/T]GATTCAATACCAAATAAACACATCTACTTAAAGAGTAAAACACTAAGTGAAGTTAAAtGTACACACATTtGTGGTTTCATAGCcTGGTAGATAACATTGCACAGATAGTTACACACTTACAGAGGGTTAGGTACAAGTCACAGAGAGCAGTTTGGCTACCAAAGAGAAGTTCCATGTTTACGCAGATACtgTcAAAGTAATCAGATAGATGTAGTGTTCAACAATAGTGTTGTCCTTCACAGGTTCATCTTGAGAAAAT
contig05374	260	G/T	11/3			GATTCAATACCAAATAAACACATCTACTTAAAGAGTAAAACACTAAGTGAAGTTAAAtGTACACACATTtGTGGTTTCATAGCcTGGTAGATAACATTGCACAGATAGTTACACACTTACAGAGGGTTAGGTACAAGTCACAGAGAGCAGTTTGGCTACCAAAGAGAAGTTCCATGTTTACGCAGATACtgTcAAAGTAATCAGATAGATGTAGTGTTCAACAATAGTGTTGTCCTTCACAGGTTCATCTTGAGAAAAT[G/T]ATAGGTAAAAATGTACATAAATTCAGTTGTAAATATGACAAAAAGAGTACACaTTGTTCATTAGCTAGGTACGTTCCAGTGTCAGCGAAATGAAGCATCTATAGTTGATTGCTTCTGCTGAGAATGAGAGAAAAG…
contig05374	161	C/A	9/4			ATAGGTAAAAATGTACATAAATTCAGTTGTAAATATGACAAAAAGAGTACACaTTGTTCATTAGCTAGGTACGTTCCAGTGTCAGCGAAATGAAGCATCTATAGTTGATTGCTTCTGCTGAGAATGAGAGAAAAGCTACATACCATTGCCATCTTGAAAC[C/A]TTACTTCCCTCcAGGATTACACAGTAACAACCTCCAGTGTGGCCAGTCCAGTCAcccccc
contig05374	61	T/C	4/3			TTACTTCCCTCcAGGATTACACAGTAACAACCTCCAGTGTGGCCAGTCCAGTCAcccccc[T/C]CACATCAATtAACTATGTGAATCAATACCCCCACACTCTGGTTCTCACAAGCACCAGCGTTTCCTACATTCAAATCAGTCTAAAGTGGTGTGTGCAACCAATCATAACTCTTAAAaCACCCTGTTTCACTCTTTAGAGGGGATAAATTCAAGTGAAAAGAACTAAATGTAGTCCATCAGgAAGTCTAGTCAAtCATtCATAGAGTAAaTtCCcATATTACAGCTT
contig05419	281	T/C	6/5			TTGGGACACATTCCTGATCCTAGACCTGTTCTTCCAGGTAAAAGAGGGCACCAGATAGACAGGGGCCGAGGAATCCTATGTCCAGTGTGTGGTACAGTATATTAGTAGTATATCAAGAGGTGTCGCGTTGTGCAATTAAAGGGACATTTCTAACATTTTCAACATTGTATTCATCATCTCCAGAACTACCCcAACATCAACATATGTGAAAATGCCATGTTtCTATGTTTGAAGTCAAAGTTAGTTTTTCTAATGGCATCATCCGGTGTGCATCGTGATT[T/C]cAACCAAATATGAGTAGGCATTGCTCACTAATTGATTCATATCACATAATGCACACCATAT
contig05419	62	G/A	9/2			cAACCAAATATGAGTAGGCATTGCTCACTAATTGATTCATATCACATAATGCACACCATAT[G/A]ACGGTGAACAAATATATATGTAACATAGCTGATTCAAAACATAGAAACGTGACActttCACATACATTGATgttGGGGGTAGTGCTGATtATGAATATGAAGTATAAAAAAgTcATATTCAACAGGCCCAAACAACTGATCCTGGATCAGAAACCACCAGATAAATAGAATAAAAAGAGGgTGGACAAGCAAgACtcTGATCAGTTGGGCAGTAACGGAAGAGAGCAGCCAGGGGGgCATAAAGTGGCAGCTTCACAAACCCGTTTCATGACTAGTTCCGTGATGGGAGAAAGACAACGATTCACAGTTAATGACAACATCCCGTG
contig05431	148	C/T	14/4			ATAGACAGGCAGCAATAACATTGTGAAGAGGAACAACTTGGCTGGCACCTGCAAACATTAATACCATTTTACAgAAGTTGATCAACACAGCTACGTACTTGTTGTTTTCAGCACAGAAAaCATCTAAAAGTCTTTACAAAGATCTCC[C/T]TgTCTTTATATCTCTATTTTCCAGAGCAACACTACGTTGATCACTATTATgACTAGTTCcAGTAATTCTAAACTACAGTTTTAACTAAATCATAATATCACACATTTTACACATCATGCTAAAATAAAAAGCCAATTTAAGTCTAAGCTAAGCACTACAGAGCCTTCTCCCCTCCTCTTTGATGGCaGGgTGAGCTGAGGTCTGCTGGTCCGGGGCATCAGAGGAGTCCTAGAGAACAGGTGTgTGG…
contig05431	259	G/A	14/4			TgTCTTTATATCTCTATTTTCCAGAGCAACACTACGTTGATCACTATTATgACTAGTTCcAGTAATTCTAAACTACAGTTTTAACTAAATCATAATATCACACATTTTACACATCATGCTAAAATAAAAAGCCAATTTAAGTCTAAGCTAAGCACTACAGAGCCTTCTCCCCTCCTCTTTGATGGCaGGgTGAGCTGAGGTCTGCTGGTCCGGGGCATCAGAGGAGTCCTAGAGAACAGGTGTgTGGTCTGGTGAGAG[G/A]ACAGTCTACCCAGTCCTGTGGGTAGCGTAGATATCTCTGCTGCGGGTTGCCAGACTAAGGGGCTCATAGTCAGGACTTGGCACCACTGGTGGGCCACGgCCTGCTGAGCGGGAAGTGGGTTTTTGGGGTGCAGCAG…
contig05490	60	C/T	36/9			AACATGAATGAACACAGCTCTCGCTCTCATGCCATCTTCACCATCACCATCGAGTGCAG[C/T]GAGAAGGGTATGGATGGAGACCAGCACGTACGCATGGGAAAACTCCACTTAGTGGATCTGGCGGGTTCTGAGCG
contig05490	75	C/T	30/16			GAGAAGGGTATGGATGGAGACCAGCACGTACGCATGGGAAAACTCCACTTAGTGGATCTGGCGGGTTCTGAGCG[C/T]CAGGGGAAGACAGGAGCGACtGGCCAGCGaCTGAAAGAGGCCACTAAGATCAACCTgaTCTCtgtCCACGCTGGGTAACGTCATCTCAGC
contig05493	438	G/A	12/9			GGTTCTGAAATCAAGAGTCTGCATTCAGCTGTAAAAaGATacAGCTTGTTTCTagAGAaGCCCAGTAGTCCTTTGCAATCTGTACAGAGAaCACTGCTTTAGATAAAACAAACAGAACCCGGTAGTCACTTCCTTCAGTCCACAAAGTCTTGAGGTCTTTCCTGAATTATTATTTTGTAGTACACGCATTCATTCCTTCTTCCACTGAAGAGTCGCTTTTATAAATCAAAGCGTTGTCACTAAATCAGCAGTTTTAACCATCTTTACACTGTAAATATGTTGTCTCCAAGTCCAGCATTTACATGTCAATTAAAACAGGTTTGAAAAGGAGGATTGTGGTAAAGCAGAACACAAAACTGCATTAAGGAGTGGAGGGGACTCCTGCCCCTGGTTCAGCGG…
contig05493	328	G/A	19/13	Yes	1	CTCCTTTGCTGGCAGAGCGCGACCTTGACCTCTTCCTCTTGTGAGCCCCTCCGCCGCTGCTGCTATGACGACTCGATGGCTTGGGGTCGATGTTGCCATGGTGGCCGGGCTTTGGCTTGAGGTGTGGGAGGAGGAGGGGGGAGGACGGATGGCGTCGGGGTGAGGGGCTGCGGCTGTGAGACCGACTGCGAGAACGAGAACTGTAGGTCCCAGAACGACTTCGCCGGCTGTTGTAATGTCTGCGTGGGGAGCGTGATCGCGAGCGAGTTCCGGAACGAGATCCACTCCTACTCCTGCTGTTTCTCCCAATCTTAGCCTCCTTCCTCA[G/A]CCCGTTGTGTGGGCTCTTGGAGCCCTGGGCTCTGCTGTCTGGCTCTTTCTTTACAGGTTTGAGAaCC…
contig05493	483	A/G	3/2	Yes	3	GTTTGAGAaCCTGGGGGTTGGgCGATTTGTCCTCCACCTTCACTACGTTGGGAGAACAGGGTTTGGATCCAGGTGAGAAGCCTCCCAGgTTGGACAGAGCTGGGGTCCCATCAGGGTTCAGCCCTTTAGCCTTCAGCTTGGCCTCCTGCAGAGACATCTTCCTCTTCTCCACTTCCTTCTCCAGGTGGTCATAGTCCGGCTTCTTCCTGGTGTACAGTTTGAGGGTGGTGATACAGATATCCTTGATCTCCTCCTCTGTGGCTCCAAACAGCAGgTACCAGTGAGGTCTGGATGGGAGAGGCATCTGCAGAGCTCTGGCAGCCAGGTAGATGCAGGCACAGgCGATagTTtCAGCTTGGAACcTCACAAACACaTTGGTCCTgaGGCTGTCATTCATGT…
contig05493	387	G/C	6/2	Yes	3	CAGAAGCCCAGCTCcTtCAGGATTCTCCGTtCAGCTTtGATCACTTGGTTTTTGGTATTAATGTAGTTCTGATCAaGAATCAATGAACTTGCActCCttttGCcTCTATGaCTCtGTTTTAAATGGTgAAAAACATTGATGAcgTcTCTGAATCGTCTTGGTGCTtCCTCgaTCTTGGACGCcAAGTTgACACAGGCCATAGCAaCAATCTCAAAAcTGTGTTTGACAAACGATTTAGAGTaGAAAAAaCGATGAAAAAGAaCTTGACCCGTAGCCATTGCCACCTGTGGCAATCGTAGAAGAATACCAGCCGATTGAATTAGCTCACAACCCAGGATACGGAGGTCGGTcTCCGTGTGCAGGTCGAGGCCATCGAGCATAGACGG[G/C]GTTGGCTG…
contig05505	84	A/C	19/4	Yes	2	AAGCGGCACAAAACTGGTGCTGAAAACTGGTCCCTCTGTCAGGCCCACAGTGTCTCTGCTCCCtCCATCCTCTGAGCAGCTCT[A/C]TGGGGGCTCGGCTACTCTGGCCTGCCTGCTGAGTGGCTACTCCCCCCAGGGGGCGATGGTGAGCTGGGAGGTGGACGGAGCGGAGGTGAAGgAGGGGATCCTGACCACCACAGAAGAAGAGAAGGGtGGtCGCTACAGCCGCAGCAGCACCCTGACCCTGAGCAAGGCACGCTGGGAAGAGGGAGAGGTGTACACCTGCAGGGTCGCCCATGATGAcACCAGcGATGCGGCCGCCTTCCGTAAAAGTCACTGTAGTGTCTAGAGACAGGAGAAGCCATTGTAGGGGTCAAGAGAGTCCCCACATGGTGCTA…
contig05512	483	G/A	63/48	Yes	2	CTATTCATCAAAGCATCAAAGCAAACATTCCTACAGATTCTAAtAGTTATATAACAGAACACATCACATCTAACACTGATACAACATCAGTCTACAGAGAGGATTGACACATGAACTCAAGCAAaGCCCCcTGTTAGTCTACATGtCAGTGATCAATAAGACAGAGAACATCTGATCTCAGAACAGAGTCAAAGCAGAGGAACCAGCAGCCTcTATCCACAGGGGTGTGTGACTAGGGGGCCTACCCAGAACAGTCAGCCCTCcTCAAGGTCTTGGTGACTGGAGTCTGGGATTTCTGCTGGGCTTCACAGGTCACCTCTCCTGCCTTGGTCCACTCCTGGGTAGTGAGAGTCAGGGTGCTGCTCCAGCTGTACAGGCCATCCTTCTCCAGGACCCTAG…
contig05527	446	A/G	96/68	Yes	3	CAAAACGTAGTGCACTAAATTAGGTAATAGTGTGTAGTGTACTAAATtAGGGAATAGAAGGTCAGTTTTTCTTCATGGAGTCCAGCATGCGGAGGATGTGCAGGAAGAGGTTAACGATGTCCAGGTACAGGTTAATGGAGGCCAGGACGTGCTCCTCAGGGGACAGCTGGTGCATCAGGAGGTGGGTGTCGTAGATGATGAAGCCACAGAACAACAGAGCTCCCGCACCAGCAAACAACAGCTCCACTGTGTCGTTCTGGAAGAAGAGCTTCATGAAACCAGCGATGATCAGGATCCACAGGCCGGAGAACAGTCCAGCTCCCAGTTTACTGAAGTCTCTCTTAGACTGGAAGGTGTAGGCAGTCAGCCCAAGGAACACAGCTGCTGTGAGGAAGAAGG…
contig05527	363	T/C	22/17			GACACCGACTCCAACAGAGTGAATGCGGCAAGCAGGTACAGGTTAATGGGGTGTTGATGTCTGTAGAAGGCCAGGGCAATGATCAACACCAGGGAGCCAATGGCTGACACCAACACAACCGCTGGACTTGAATGGACAAAGTCCTTGATGGTGTCACAGTACATGAAGAGAGCAGAGGTAGCCGTGGTCAGGATGATCTGAAGAGAAAGGATGGTGTATACCTTGCGCAGGAAATCCATCCGGATTTGCACACTCGCTGTCGCAACATTTGTTCCATAGTTGAAATCATCTTCAATTGAAGACCTAGGGTATTTTTCAGGTGTAGTCATCTTGATCCAGCTTTAATTCAGACTAAAATACTG[T/C]CTTGATGTTTTCTGTTTTGGGGCCCTTGCACA…
contig05529	71	G/A	17/6			tgTCCAAAaGGgAAATCTTtATTTtCATCCATTAATTAAAGCATCAAAGCAAACATTCCTACAGTATCTA[G/A]TAGTAATAAAACAGAACACATCAAATCTAACACTGATACAACCTCAGTCTACAGAGAGGATTGACACATAAACTCAAGCAAGGCCCCCTTTTGGTCTACATGTCAGGGATCAATAAGACAGAGAACATCTGGTCTCAGAACAGAGTCGAAGCAGAGGAACCAGCAGCCTCGCTCCATAGGGGTTTGTGACCGGTGGGTTCTATCCAGAACAGTCAGCCTTCCTCAGGGTCTTGGTGACTGGAGTCTGGGATTTCTGCTGGGCTTCACAGGTCACCTCTCCTGCCATGGTCCACTCCTGGGCAGTGAGAGTCAGGGTGCTGCTCC…
contig05548	328	C/G	13/6			TCAAAGCAAACATtCCTaCAGCAtCtAATTGTAaTAAAACAgaaCACAtCAAATCTAaCAATGATACAGCCTCAGTCTACAGAGATGATTGACACATGAACTCAAGCAAAGCCCTCtGTTTGTCTACATGTCAGAGATCAATAAGACAGaGAACATCTGATCTCAGAACAGAGTCAAAGCAGAGGAACCAGCAGCctCTCTCCACAGGGGTGTGTGACTGAGGGGTCCTATCCAGAACAGTCAGCCTTCCTCaGGgTCTTAGTGACCGGATTCTGGGATTTCTGCTGGGCTTCACAGGTCACCTCTCCTGCCTTGGTCCACTCCTGG[C/G]CAGTGAGAGTCAGGGTGCTGCTCCAGCTGTACAGACCATCCTTCTCCAGGACCCCGGGACTGGTCTC…
contig05560	37	A/T	26/19			TTTTGCATTCCAAAAaGAAAaCTTTATTTTAATCCA[A/T]TATTACATAATCGAAGAATCAAAGCGAACATGATAGTGAATAAAAGCAGATCACATCAAATCTAAAA
contig05560	68	C/T	42/14			TATTACATAATCGAAGAATCAAAGCGAACATGATAGTGAATAAAAGCAGATCACATCAAATCTAAAA[C/T]GAACAAAATCTCATTCTACAGAATGGATTGACACATAAACTCAAGCCAAGCTCCCTGTTAGTCTACACGAGAGTGATCACTAAATCAGAGAACAACTGATCTTAGAACAAAGCAAGTCAAAGCCGAGGAACCAGCGTCCTCTCTCCACAGGGG
contig05560	154	T/C	41/34			GAACAAAATCTCATTCTACAGAATGGATTGACACATAAACTCAAGCCAAGCTCCCTGTTAGTCTACACGAGAGTGATCACTAAATCAGAGAACAACTGATCTTAGAACAAAGCAAGTCAAAGCCGAGGAACCAGCGTCCTCTCTCCACAGGGG[T/C]GTGTGACTGAGGGGTTCTACCCAGAACAGTCAGCCCTCTTCAGGGTCTTGGTGACCGGAGTCTGGGATATCTGCTGGGCTTCACAGGTcACCTCTCCTGCCTTGGTCCACTCCTGGTAAGTGAGGgTCAGGGTGCTGCTCCAGCTATACAGACCGTCCTTCTCCTGGACCCTGGGGCTGGCCTCCTGATTCTTGCTGTTGCCGTCCACTTTCCATCTTATGGTCCAGTCTGAGGGG
contig05612	379	C/G	19/6			CCAAAAGTCCACCACAGTGATACAATCACTATTACTGCTGGTACAAAAACCTCTGTGTTGTGATGCTGCAGCTGTTACAGTGAAGATCACTCATACAGAATCATAATCAACACAGATACACTTTAACATCTTCCAGGTAGAACAAACACTTCATATTAGCTGTTTCTAGATAATACAAATATGAATTGTATCTTAAATCCAGATAGtAGTATTTTtCcTtCcTCTGTGTATCAGGtgTTCtCcTAGTCTGGAGGTACAGTCCAGCATTAGATCAGTGTTGCTAGTATTCCTCcATATtGTCCATATGAAAGACAACAGCAGCAGCAGTAGTGATAGTGATCcATGTTGTATATTCCTTTATtAAACATGTtGATCTCA[C/G]ATTTAACAGTGGTGgT…
contig05625	45	G/T	8/3			ACCACTGAATCTAGATGGAGTCCCAGTGAACTTGTTGTTTATCt[G/T]ATAAATGAGGAGTTTAGGAGCTTCTCCAGGTCTCTGTTGGTACCAGTGCAGaTAATTACTGTATATACcACTGCTGAGTTtACAGCCAATGTTGACCGTCTCTCCATTGCCATCAGCTTTCACTGCAGGTGTCTGAGTCAGAGTGTACTGTCCTCTGGATTCTTGTATGTAGAAGACAAGTGTCCAGATGAAgATGGTGATgAAAGCcATGgTtGTtGTGGgTtCTGTtGTCATGAagaacagctct
contig05630	55	G/A	18/7			TCCACTTTCCATCTTATGGTCCAGTCTGAGGGGAAGCCCTTGTTGGCCAGACAC[G/A]TCAGTGTGGCTGTtGTTGTACTGGACAGCTCCTCACTAGAGGGGGGCAGGACGGTGAGGGTGGGGGAACTGTTACTTCCAACATCtaGTCTGGTgCCGCTACCAAAAGTCcAcaCATTACCACTGCTGTGgTAACTCTGACAGTAGTAATC
contig05651	88	A/G	27/21			CCTAGGCCGATGTCCAGGTTCAGTAAGATAGTACACACCAGCGTTACCAACCACACCAGCAGGTCGACCTTATTGCTCTTCCAGAGT[A/G]CAGGAATGTCTTTAAACTGCATAAAAAGGCCTTTCAGGTTCACAAGCACTATACAGGCCAGGACAGCCTTGGGTAGCTCCTCAAATAGTGACCCCAGTTGCAGAATGAAGATCAGCACAAGTACTGAAGAAATCAGCCCCACAACCTGTGTCTTGCCCCCAGTGCTATCCTGGAGGAGGGTACG
contig05651	185	C/T	29/11			CAGGAATGTCTTTAAACTGCATAAAAAGGCCTTTCAGGTTCACAAGCACTATACAGGCCAGGACAGCCTTGGGTAGCTCCTCAAATAGTGACCCCAGTTGCAGAATGAAGATCAGCACAAGTACTGAAGAAATCAGCCCCACAACCTGTGTCTTGCCCCCAGTGCTATCCTGGAGGAGGGTACG[C/T]GACGGAGAAGCAGCAATAGCGTGGCATTGAAAGAATCCTCCCACTATGTTACAGAGACCAATAGCTACCATCTCCT
contig05652	52	A/G	11/5			CTGTTATATACTGTACACTCTTACTGAGATATTTTATGAACGCAGGCCCCT[A/G]GTCCAGTCAAGTATTTGTTTAAATGTGTGCTGAGGTCAGCAGTTAGCTGGGAACTGGTAACGTGTGTATCTGTTTCTTCTGGTTGTCCTCCATGCGTCCCTTCCTGAACCTCAGCTCCTCTCTCTCCATCCACGTCTCCTGACTGAAGTCTGGGAAGAAGAAACTGATCTCCCTCCGCGCCGACTCCG
contig05665	55	C/A	33/20			GCGGCCATTATTATGAGACGTTCTACCCTCACCAGTCAACACTGCCATACATAT[C/A]AGGTAGATGGGATGTAGAGGGGCAAACCCATCCATGTCATTTTATGGACAGAAAAGAGCAGACACTCTGAGCTGTCTGATCAGGGCCAGTGTCTATTGTCCGCTAAGAGGGGCAAACACAGCGCGGTCATGGCAGTACCCTAAGAGAATGATTGTTCTCATCATGGACTAGAGTCT
contig05665	177	T/A	31/15			AGGTAGATGGGATGTAGAGGGGCAAACCCATCCATGTCATTTTATGGACAGAAAAGAGCAGACACTCTGAGCTGTCTGATCAGGGCCAGTGTCTATTGTCCGCTAAGAGGGGCAAACACAGCGCGGTCATGGCAGTACCCTAAGAGAATGATTGTTCTCATCATGGACTAGAGTCT[T/A]tGCTTTGAGAATGCATGCATGATACTGACAGCATTCAAGCTAAGAGAAAAAACACACAGCTCAACCTACTCTTGCATTTCAGACCACAGGAACTCATTCAGAATGGATCCAAGCCTACATACATTTTGATAAACTCCAGAATGCACAACCAAACACAAAACCCACCACACAACTCATGTCTTCGCCTCAACAGCAGTTTAGATTGTAACTACCTGCAC…
contig05665	394	A/C	9/3			CTACTCTTGCATTTCAGACCACAGGAACTCATTCAGAATGGATCCAAGCCTACATACATTTTGATAAACTCCAGAATGCACAACCAAACACAAAACCCACCACACAACTCATGTCTTCGCCTCAACAGCAGTTTAGATTGTAACTACCTGCACGGTCTGATTAGTGACGGAACAGCGAACACCCGTAAATACACCTCTCTATTTTTACAAAACAGAAGGCATTGCTTCATTTATTGTTATTCTGGTCTCAAGACCTGTCACAATAAGGTTTGAGCCGTGTGAATAGCCAGAACTCTGTGTATGAGACAAATTAGACAGGCATCAATCATTACAGTCATTCAAGTGCTTTGAGAAATTATTTGCCATTCTCCTCAGACGTATCTAATGGTGCTT[A/C]T…
contig05666	197	A/G	5/2	Yes	3	TGCCAGCTGTAGAGATCTGCTCAGACAGGTCAGCAGAGGGGATGGCTTTCTCAGCCAGGGTGACTCTGTAGTTCTCCAAGAAGATGACTTTGAGGCGGTCGCCGATCACGGGgTCGTGGTTGACAACCTCACCGATAGCTGTGATGAGACGGATGATCATCTTGGCTGTGTGGTATCCTGGGGCAGCCTTTCCTCC[A/G]aCCATGATGGTTCTTGGGGTCCAGTGCTTGTTtGgCTCCTTCTTGATACGGTTGTAGTAGGTGATCATGTGCAGACAGTtGAGCAGCTGTCTCTTGTACTCGTGGATTCTTTTGACTTgAAaGTCAAACATGGACTGGGGGTTGATCTTGACCTTGTAGTGCTCCTCCAGGTGCACagCGAACTTCaGCTTGTTCTCC…
contig05672	447	G/A	13/5	Yes	3	AATGTGGTAAACAGCAGCTTGAATACTGGCGCAATGACAAGATCTTTGGCTACCACAGATACACTAAGTAGACGAGGATCACTGGTTCCTTTTTCATTATGTGCTGACACACGGAACATATATTCTTCACCCTGTGTCAGTCCAAGAACAATAGCCTGTGTGATTTTTGCAACTGCACACTGGGTCCAAGTTTCACTGTCTTTGCCCTGCATTTCAACAATATATCCTGAGATTCTGCTTCCTCCATCATGATCTGGTTTTTCCCAAGACAGAGAGACACTGGTGCCTGTAACATCAACAAGAGTTACTTTGCCTGGTGGAAGTGGCTTCTCAGATACTCTGACTGCCTCAGGAGTCTCTATTGGAAGGCCAATGCCAAATTCATTCTCAGCCAGAATT…
contig05674	368	A/G	6/2	Yes	3	gTTTtGCAAaGCATACCTTCAATGTTAAGGTTCTTGATAGaCCTGGACcTCCAGATGGTCCACTTGCTGTAACAGATGTCACTGCTGAGAAATGtATCCTGTCATGGTTGCCACCATCACATGATGGTGGTGCaaaGATTCTACACTACATCATTGAGAAACGTGAAACAAGTAGACTTGCTTGGACAAATGTAGCgtCAGACTTACAAGtgAACCGGTTTAAagTtaCCAAGTTGTTGAAGGGTAAtGAaTATATCTTCAGAGTTATGGCTGTCAACATGTATGGAACTGGAGAGCCCCTTGAaTCCgaCCcAATGGTTTCTACAAATCCATATGtGCCAGCTGATGCTCCatCAACACCTGAGGT[A/G]aCGACCATCACAAAGAACACCATGGTT…
contig05678	208	C/T	3/2			CCTGACCGCAAGACAACCGCAACACCACCACATACTTAGGCCGGgATTCAATCCAAGGCATTTTATAGAGTAGCACACTGGACAGCCGACAACGCAACTTTTAATGGTAATTTCCCGACGTTCGCAGGAGATAGAATTAACGGTAAACGCTGCGCATGTGGGCTCATGCTAAATTAAAACTCAAGAGTAATGCGCTGCTCTATAGAG[C/T]GCCTGGCATtGAATCCAAGCTCTTATCAATaCCGAATTCTCTTAAACTGTAACTCAACCAGAACAGCACCACTACTTAACATCACAGAATCCTCACAACCATATcaacaacaaacaacaaccgcaaaactcaatgcctcccatttccctccagactca
contig05689	414	T/C	12/8			ttttttTAAATCACcACTTTTtATTGTCAAAaGGTACAGAATAAAAAATACAGATCTTCATAAgaCGATTACTGGTTTATAATTGGGTGAGTATCACTCTTGTGCATTGAACTGTAGTAATGAGGCATGTATTGTGGTCATACAGTTGAAGTCTTGAAGTCACTGATCATGCTACGCAAAATTGGCCTTTAAGTGTACTTCACTCCCTCTACGCTGTTGATTTTGTTCATAAAATTGCTTGTCATTGACCATGATGTTAACAAACCAGCAGTTGGGACCACGTGGAGGTGACATTTATAGGTGTACTGTAGAGTTGCTGTTGTCAGTCTCAAGACATTTCAAAACAAACTCGTCACATTGTCTCCATCACACACACACACACATCTAAAATCCTAAAGC…
contig05692	100	C/T	7/2			TTACTGATTACAATGACAGGTAACATTTAGAAAGTAACCTACCCAACcgTGTCTACTAGTGATGTAATCCTTCccTCAAACAAGCATATGTGCACATCC[C/T]GTTAATGCAGGGGAAATTAGTGAGAATATCCTTTTTATGGGTCAGACCCAAGTGTCAGGGCAGGACGAATTTGCTTCCCAA
contig05692	82	C/T	6/2			GTTAATGCAGGGGAAATTAGTGAGAATATCCTTTTTATGGGTCAGACCCAAGTGTCAGGGCAGGACGAATTTGCTTCCCAA[C/T]AAGAAGTGACaCTTcAAAAAAagaTTATAGGTCACTCTTTGtCAATATGAAATAGATAAGCCTAGTAGTTACCTCTAGTctGGAATACAAGCAAACTTGATTCTCTGCTAACTCCAGTTTTTACAGGCC
contig05692	130	G/A	4/2			AAGAAGTGACaCTTcAAAAAAagaTTATAGGTCACTCTTTGtCAATATGAAATAGATAAGCCTAGTAGTTACCTCTAGTctGGAATACAAGCAAACTTGATTCTCTGCTAACTCCAGTTTTTACAGGCC[G/A]GgCCAGACGAGCACTGTCTGAAACAACAGTtGCCCCATGCTTGGCTCAGCACATGCTCTGCAtGCGATTTCAATATGGAAAAaGGAaGGCCTTGTTTTGATGGGAAAAaTACTTTTTtCTTTGAGATAGAGATGTGTTGGTTGAGAATTTTtG
contig05706	290	A/C	8/2			ATTATATCCTAAAAAaaGAACTAGAAGAAACCAGAACAAAATGTGTCAACAAAACAATAAGTTAAAAaTGAGAGgATTCTGTGACTAAACACGGTAAGCAGTTAAATGACACAGACGTGTGAAGGCAGAGTGACAAGTTATGTTTGTTAAACAGCCAAGACAAAACAAaTATGTACAATTAGAacTAAAACACCAACATCATGACAACATCATTTCACaTAATTTACAAAGAACTACTGTCCTAGTTGGCATTGCAGTAGCTAAACATTAGGGTCACGGTGGATATCGA[A/C]ACAACAAGCACTTTGAGATTGAGTTTTTCATTCAAATTAAAAAAaGCACTTTTCATGCAACTATTTCAGTTCACTGTTTGCTGTCCCTAAGgCTGCATGACACAT…
contig05706	127	A/C	9/2			ACAACAAGCACTTTGAGATTGAGTTTTTCATTCAAATTAAAAAAaGCACTTTTCATGCAACTATTTCAGTTCACTGTTTGCTGTCCCTAAGgCTGCATGACACATGTACGTGATCATAATTCATCC[A/C]AAaCTTTCAGGGGTAGAGACGTTTTGCTCCTAACACAGATATGTTTGTCACTTCCAAAAGCACA
contig05710	94	C/G	23/16			CTTTAGGTCAAAACAAAACATATACACAGGTTGACAAATATACAGCTGTTTAACATTGGTTTTCTATCTGATTGAGTAAAAAGACTAGATACA[C/G]ATCAATATATTAATGCAGGCCTATGTCCCCGAAGAGAGTTTGCACGGAGGTTGTCCTTTAGCCACCATACATATtAGATTgATGGGGTGGGCGGATGTAGGAGGAGCAAGCATGTCACAATCATGGCAGTTCCCTAAGAAGGatggTTCTCATCATTGACTAG
contig05710	164	A/T	60/23			ATCAATATATTAATGCAGGCCTATGTCCCCGAAGAGAGTTTGCACGGAGGTTGTCCTTTAGCCACCATACATATtAGATTgATGGGGTGGGCGGATGTAGGAGGAGCAAGCATGTCACAATCATGGCAGTTCCCTAAGAAGGatggTTCTCATCATTGACTAG[A/T]GCCTATGCTATGAGAATGCATGTACAATATTGACGGCATTCAAGCCAAGATAAATGCATATAGCTCAAACTACAGAAAAAaCACAAACTCTTTCAGCAACGCATCCAAGTCCACATAACCAAACGCAAAAGCCACCACACAGCTCTTATGGCCTCTCCAGAACAACAGCAGTTTAGACCGTAACACATGCATGGTCTGATCAGTGACAGAACAGTGAATATCGGTCAATTC…
contig05711	449	G/A	32/10			aGGGCAGCAAATCATTTGCAAGGCAGATGGTTTCCATTTGTAATGTGTTGCACCTCTGTTTATGTGGTTACTTATCAACACACAGACTAACCATGTCAGTATGACCAAGCAGAGTCCCTTTCAAAGTAGGTGGCCACTATACCTGTTTCAGCGTTTGAGCTTATGCACTTCAATTCTAAGACACAAACATATATCGAGTACACATGCTGACAGTGGAATCTTTGtGTGTGATGAaCAAAAGCCAAAGGTCTACTATTTTTtATTGTCTTAGTATGAAGAGCATCCTGAAAAGACGGGGAGGTGTGGCTTTCTTGGCCACAGTTGTTTCTTGGCCATTGTTGATTACCGTAAGGTGAAACAAATAGACGTCTGGGAAGGCCATTGTGTGGGTTTCTCAAC…
contig05722	367	G/T	4/2			ACATTGCAGAaTGGCTGCAGCCGGCCTAATAGGAAGAATTGCACTTTCTTTATCTTTGTACTATGCACTGCCCTaTTGATTCTGAACCCAATAATATATTACTTGAACCCATCTGTAAGAATCTCCTTCAACGTTCACTTtGTGTGTATGTAAATAACACatAAAaaGGATCgaCTTTgAgAAAaGACAAAAAaagAaaGTTTGTGGCAAAAaagAGCATCCattctGgTGccAtggTTActCCAGAAGAtgaCTTtCctAAATTTGTCCCAACCATCTGTTATTAACTAACGTGGCTTCGCCATtcAAGCTTGGAGTGTCATTACAGAAATAAACGTTGTGTTCTCTctGCtcTCtcTATCTATC[G/T]CttGTCTGGATGCATAGACTGAAATTAA…
contig05724	128	G/C	9/6	Yes	3	TCCTAGTGGGAACTCCAGGTCGTATCAAGGACCATCTACAGAATAACAAACTGGACCTGTCTCAATTGAAGCACGTTGTATTGGATGAAGTGGACCAAATGCTTGATATGGGCTTTGCAGAACAGGT[G/C]gAGGAGATACTGTCTGCGTCTTACCAAAAAGACTCTGAGACCAACCCCCAGACCCTGCTCTTCTCTGCCACATGCCCATCATGGGTGTATGATGTGGCAAAGAGGTACATGAG
contig05724	114	G/A	21/11	Yes	3	gAGGAGATACTGTCTGCGTCTTACCAAAAAGACTCTGAGACCAACCCCCAGACCCTGCTCTTCTCTGCCACATGCCCATCATGGGTGTATGATGTGGCAAAGAGGTACATGAG[G/A]CCAACCTATGAGCATGTGGACCTCATTGGCAAAAAGACCCAGAAAGCTGCCACCACAGTAGAGCACCTTGCCATAGCGTGTCACTGGTCCCAGAGGGCTGCAGTCATTGGGGATGTGGTGCAGGTTTACAGCGGGAGCCACGGCCGCACCATCGTCTTCTGTGAGACCAAGAAGGATGCCAACGAGCTGTCAATGAATGCCTCCATAAAACAGAGTTCCCAGTCACTTCATGGGGACATTCCTCAGAAGCAGAGGGAGATTACACTGAAAGGCTTCAGAAG…
contig05724	467	G/A	57/24	Yes	3	ACCTCATTGGCAAAAAGACCCAGAAAGCTGCCACCACAGTAGAGCACCTTGCCATAGCGTGTCACTGGTCCCAGAGGGCTGCAGTCATTGGGGATGTGGTGCAGGTTTACAGCGGGAGCCACGGCCGCACCATCGTCTTCTGTGAGACCAAGAAGGATGCCAACGAGCTGTCAATGAATGCCTCCATAAAACAGAGTTCCCAGTCACTTCATGGGGACATTCCTCAGAAGCAGAGGGAGATTACACTGAAAGGCTTCAGAAGTGGCACCTTCGAGGTCTTAGTGGCCACCAACGTTGCTGCCCGCGGGTTGGACATCCCAGAGGTAGACCTGGTCGTGCAGTGCTCACCCCCAAAGGATGTAGAGTCCTACATTCACCGGTCAGGTCGAACTGGTCGGG…
contig05725	29	C/T	4/2	Yes	3	TATCGATGCCACTGCGGATCGCATCAAG[C/T]tGGGGgTTGTAGGAGCTCCCACCATAGAAACAAGTAACAGACAGTTTCTTTGTCATGTCCTTGAAATCCTTGGATACTTGAATAGCCAATTCTCTGGTTGGCGCAAGGCACAAAATCTTTGGGGCTCTGCCCCTCTTCTTGTCATCTGGGTCATTTTGGAGTTTCTCAATCAGCGGAATGGCAAAAGCTAAAGTTTTCCCAGTGCCTGTTCTTGCCTGGCCAATCACATCCTTTCCCTCGTACACAGAATTGAAGGTTTGTGTTTGGATGTCAAAGAGGTAAGATATGCCTCTTGCTTGAAGTAGTTtAATGGTgTTGGGGGAGATTCGGAAGTTAGAGAAGGCTCCCtcTTTCTGTTCTGGCGTC…
contig05725	173	G/A	31/12			GGCGTCTCGGTttCTTTTCcACTGTCGGAGTCCTCGCTTGATTGTGCTGGAGTTATCGCCGCGGTATGCCCATTAGTTTGTGCAATCAGCGTGGGAGTCTCAGGCAACACTCCGTTGACGATGAtcTTTTCATCTGtCTTTTTTCcTTTTtCTTCTTCTTCTTCTTCTTCTC[G/A]gTTGCTTTGTCATTGTCTGCAGACTCCTCATTGGAATGAGATGTGTTGTCCTTCAAAGGCGATTCTTCTGCGTTGCTGTTAACATCAACTTCTGCGCCCCCGTTAGTTTTGTCCTCTTTTTCCTTaTTCTTCTTCTTCTTCTTCTTGGGAGCAGGAGGTTCACAGTCAGGTTCCTCTTCAACAACCGTTTTCTGTTTCTTGATTTTCTTTCCCTCCTTGGTC…
contig05726	81	T/G	9/2	Yes	3	CCTGTTCcGAAGAAGAAGAAGAAGAAGAAGAAAGAAAAGGTGGACAAAGCAAATGGGGATGTGAACAAATCCATTGATGT[T/G]AATGGTAATATTGAATCACATTTGAAGAACAACACATCTTATTCCAATGAGgAGTCTGCAGACAATAACAAAGCAACTGAGAAAAaGAAGACGTCAGAAGAAGTAGTTGTCAACAGAGTGTTGCCTAAGACTCCCACGCTGATCGCACAAACTAATGGACATTCCACGACGACAACTCCAGCACAATCAAGCGAAGACTCTGGCAGTGACGGTGAAAAAGAAATTGAAACACCAGAACAAAAAGAAGGAGCCTTTTCAAACTTCAGAATCTCCCCcAACACCATCAAACTACTTCAAGCACGAGGCATATCTTT…
contig05726	325	A/G	7/2	Yes	1	AATGGTAATATTGAATCACATTTGAAGAACAACACATCTTATTCCAATGAGgAGTCTGCAGACAATAACAAAGCAACTGAGAAAAaGAAGACGTCAGAAGAAGTAGTTGTCAACAGAGTGTTGCCTAAGACTCCCACGCTGATCGCACAAACTAATGGACATTCCACGACGACAACTCCAGCACAATCAAGCGAAGACTCTGGCAGTGACGGTGAAAAAGAAATTGAAACACCAGAACAAAAAGAAGGAGCCTTTTCAAACTTCAGAATCTCCCCcAACACCATCAAACTACTTCAAGCACGAGGCATATCTTTCCTCTTTGAC[A/G]TCCAAaCCCAAACCTTCAATTCAGTGTATGAGGGAAAGGATGTAATTGGTCAGGCAAGAACAGGCACTGG…
contig05735	38	A/G	6/2			ACTTTTGACaGGTACAGGATATACTACTGTTTGGGTT[A/G]CACTGGCCCCAGGAGGAATGGATTAAATAGGATGATGGGGAGGTGAATAGAACTGCTGACTAGACTACACATCTCAAGTGTCTGACAAATATTTGGGGGAGGTATTTTGGGTTCAGTTATTAAACATAACGTGACGGGGGAACTGCCTTGGTCCAACCTAAAAaTAAAAAAaaCACACACACACGGTGGTGGTGCATTCTCTTTCACAGAGGGGGAAGAGGTGAGGGGAACCAATGGGAAGCTAGGCAGCGGAGTGATGGAAGGAGGTAGGTGGAGTGGAAGAGTAACAATGTGACCCCTGATGGTTACATCTTGGTAGTGCAGGCCAAGTCCAGAGCATACTCGTAGATGATGGGT…
contig05735	211	C/T	18/9			CTGTCCGTTGATGGGTCGGTCAACTAGGGCAATGGCTGTCTGGTTCAATTTCAGcTCTGGtgAACCTTTAaCTTCATCCCACTTGTCATCTGGATGGACTGTATTGTTGGGTAGGCGTCCATTCACACCATTCTTTTTTGCCtCCTTTTTTtgCTTTGTTTTtttCTTTcttgtCTTtCCTCTTTTCTTCAGTGTCTCTTTTCTTCTTTT[C/T]cATCAGCAGCATTCCAATGTCAATTCCACTCTTCTCCTGCAGTGCGTCCAGGTATAGCTGAGCGTTGGTATAGTACATTGTGGTGGAGGAACGGAAGATGGTGATACCTGGTATCTCTTTAGCCTCCTCATATGTGTCTGTATCCAAGTAGAGCTCAGTCCCAGGAACATGCCCCAGGATAGAG…
contig05737	273	T/C	7/2			GtCACACAGGAAGTCCCAcAGGtCCAAGGTGTCTTCATCTCAGATCACtcTTCTCCGACATTGGGCTTTAGGCTGGACGTGgTGGTATTtGTAGTGTTTtGTTTtAGTTtCGTCTTTtAAACATTTTCaTGAaTTTaCTgTGaTATTtGTTTAGACTGGATgAGCCAACATtACTCtCggACAaCTGAaCACACGTTTTTCcTTTTTTtGTTGAGTAACTTGTTTGTGGCTCCGAGGCCTCCaTATAGTTGGCCAATCAGATTCCAGGTGCA[T/C]CTGGTTCGAAGAGGTATCGTCCAATCAGTGTGCAGGATTCACTTCTCACTGAACCTGCCTATAAACTCATCCAGAATTCCCTTCCCTGGAATGACAGGATGTAAGCTACTCCTGTCCTTCCC…
contig05745	280	A/G	32/27	Yes	2	GTTATGAGTTCTATTGGAACGGGCACAGGCATTTTCTTCTCATAGTAAATGTTGAGTTCTTTGACCGCTATGAGGACCGCCAAGGCCACTAGAGTTACCACCACGGCCGCAATGTTAGTCTCTGGCAGATGTCTACAGATATCTATTAGGAGATAGACCTGAGACAGCGGTCCGGAGAAGCGTCCAACGCGGATCCCAAAGAGGCTTGGGAGTTGGGAAAGTACCACATGTATACCTGCTCCTGTCATGTAAGCACGTACCATGGGATCCGACAGGAAC[A/G]TCACCGCAAAACCAAACCGAATCATGCCCAGCAGAAACAGAAAGATCCCACTCAGTAAGGTGGTGCTGGCTGCTATCTGTACTCTGGCGACATCACGGGCTACTACATCTATAAC…
contig05758	215	A/G	4/3			tGGGGAGATAGTTAGATGAGGTGCTAACATTGAGGAGAAAATATAAAGATTATCGTGGCTGAAGCATCCATGAGATTATTGTACTTAAATTTTCACATTTCATCaCATAGCAAACCATTCACAGAGTGTTATAGgATTtCAAAATAAAAAAAaTGTACAGAAGTTGTGATTAGTGATTTATGGACATTTCCACAGCAGTTCGAGGTGCCTATaa[A/G]aaCATCTACTACTATTCAAAGTGCAATTATAAGAGTAGGTATAACGAAACAATGTGCTTGGTTTATATATTATTGTGGAGAGaTTgTgTACACACAcACAcccctccA
contig05762	99	G/T	4/3			aaaGgTCTCACAATTATCAACAAACTGTCAAaCACCCTGATAAGAGGTACAAAAAgctactctatgttccAagCTAgTCTGAGTGTACTCCTGGCTGT[G/T]TCTTTGTtGgTATCTCAGTTGGACCTTCCTCATAtcTGGGTGCAGGACACAatCCCTgATATTCTGGTTttCAacAGAGACTTGGCTGACTGATTcGGTCTCGGATAAGga
contig05763	416	G/A	4/3	Yes	3	TGTACCTCCTCACTGCCATCTTTGGTTACCTCACCTTCTACGTGAACACGGAATCTGAGCTCCTGCACACCTACAGCAAAGTGgACCCTCTGGACACCCTGATCCTGTGTGTGCGTGTGGCCGTGCTGGTGGCAGTCACCCTTACTGTCCCTGTGGTCCTCTTTCCTATTCGCAGAGCCATTCTCCAGCTCCTGTtCCCAGaGAAACCcTTCCACTGGGCACGACACATCACCATCGCCcTGTGTCTCCTCTTCGTGGTCAACGTTCTTGTAATCCTTGTGCCCAATATCCGAGATATCTTTGGCATCATTGGGGCCACCACTGCACCTAGTCTGATCTTCATCCTCCCAGGATTATTCTACCTCCGCATTGTTCCCACCGAACAAGAACCAATGAAGT…
contig05767	103	T/C	3/2			GATTACTTGCTTACAGgAAaCGTAAAAACAGacTTCaGTTgAaTgCACCAGgTTTTCCCAATGAaCCCCcaCCAAAAaTGATAGCAAAcAAAaTGCATATTA[T/C]ATCACTAAcATTATTTGAAaTGATCAaCACACaGATTTCCTGTTGCTGGCTCTTCcTGGCTGTACCtGgTAGTCAtCCcTGTGGTATTGAGTGacTtACATActGTGTTGTATTaGGGTGACTGTCAGCCAGTCCAA
contig05767	138	G/T	10/4			ATCACTAAcATTATTTGAAaTGATCAaCACACaGATTTCCTGTTGCTGGCTCTTCcTGGCTGTACCtGgTAGTCAtCCcTGTGGTATTGAGTGacTtACATActGTGTTGTATTaGGGTGACTGTCAGCCAGTCCAA[G/T]TTATCCCCACTCACCAGATCCAGAGTAAAGGTACTCCATTCATTCAGAGAGGAACAGATCTGCACATTtATTCCTCCtCTTTATTTTCTCTCTCTCCCTTCTCTCTCTCTACGGTGCAGTCTTGTTCTCCACTTCCATGATGGAGATGAAGCGTGGTCGGCGACGCACCCTCCTTTtGGTGTTGTGTTTGGGGTTCCGCTGGTACATGTCTTGAAAACTGAGGTAGTAGTTGCGGTGACCTTTCATAATGGTGACCT…
contig05768	156	C/T	14/5	Yes	3	CTGTCTGCCAGGTACGCTTCTTCCAGCTCCCGGGACGAGAGGGATGTCGTACGCTGTTTATCGTCGGGTCTTCCAAACTCAATCCAGTTCTCGTGGTCGCCCTTGTAGTACCACAGCCACTCAGTGGTCAGGATGTAGTGAGCCGGCTTTGTTAC[C/T]GAGGAAACGGTGGACAGGCGCCGCACTGGGTCTGACTCCTGTGTCATCGTTAGGAAGTCTACTGGCCGAGAGCCCGGACTGTG
contig05768	84	T/C	14/5	Yes	3	GAGGAAACGGTGGACAGGCGCCGCACTGGGTCTGACTCCTGTGTCATCGTTAGGAAGTCTACTGGCCGAGAGCCCGGACTGTG[T/C]GTGTTCCGGGGGTCACAGAAGGCTCTCTCGATGTCCTCAGTGTGATGCAGGCGTATCCAGCCGTTCCCATCAAACACCTCCCACTTATAGGGCAAGTTAAAATGCACACGGATACACTGGTCCTGGAATCTACAGTTCTTGCGTATGAAATGCAGACAAATCTCCTTCCTGTCCTCTT
contig05768	179	T/C	9/2	Yes	1	GTGTTCCGGGGGTCACAGAAGGCTCTCTCGATGTCCTCAGTGTGATGCAGGCGTATCCAGCCGTTCCCATCAAACACCTCCCACTTATAGGGCAAGTTAAAATGCACACGGATACACTGGTCCTGGAATCTACAGTTCTTGCGTATGAAATGCAGACAAATCTCCTTCCTGTCCTCTT[T/C]CTTGACCACAGGACTGGAGACCAGCTCACCTACACGCTCTTTAGCAGTGTAGGGTGTAGTGGGTGTGTTGAGGCGGTGGAGGTTCTGGTAGACGAAGGGAAGGTCGTTGATGATGTCACCaCTAAGGCCCCTCTCCTCCAGCATGCGGCGGCCATGCTGGTCgATGACA
contig05801	191	A/G	13/3	Yes	2	ACGCAAGCGTCCCGGCTATCCCAGAGAGGTTAATAACTTTTtACTTTTTTttAtGATGGTTAATCGCTCAGCACTAATAACCATATAATACCAAGTCCAGGTCCATCTTATTGTCCTGGAGAACTTGTCGTAATTGTCTTCAATGACCACACAGGCTCAGCATCATGTTCATGTTATCAAATGCAGACTG[A/G]CGAAGAGGACAACAGACAGGGCAAGAATGCTACTCTGGGATGCAGCAACTCCGCCATTCACAGGCTCGCTGTGATGGTTCACTTTGCACATCTGCAGCTGCTTCTGTAAATACTGCTTGTTGGACTCGCAGTCCTTGGCCTGGCTCTCAGCTGCTATCCGCTGACTCTCAACAGCTGAGTACAAAGCCTC
contig05801	191	G/A	12/3	Yes	3	CGAAGAGGACAACAGACAGGGCAAGAATGCTACTCTGGGATGCAGCAACTCCGCCATTCACAGGCTCGCTGTGATGGTTCACTTTGCACATCTGCAGCTGCTTCTGTAAATACTGCTTGTTGGACTCGCAGTCCTTGGCCTGGCTCTCAGCTGCTATCCGCTGACTCTCAACAGCTGAGTACAAAGCCTC[G/A]CAGGACTCCCACTTATGAGATGTCTGTGTCAAGTTATCCTGAAGGAATTTGATGTGCTCTTGGTGTAGCGTGATTTCTGAAGTGAGATTTGCCTCGATTTCTTTATGCATCTCAATCTCTTTTTCCAGGACAGTAATGTTTACACCCAAAATAACGCTTTCCTGATGACAGTCAGCCAGGGACACGTTGGTCTTGCCCAGGCGC…
contig05801	248	T/A	8/6	Yes	1	CAGGACTCCCACTTATGAGATGTCTGTGTCAAGTTATCCTGAAGGAATTTGATGTGCTCTTGGTGTAGCGTGATTTCTGAAGTGAGATTTGCCTCGATTTCTTTATGCATCTCAATCTCTTTTTCCAGGACAGTAATGTTTACACCCAAAATAACGCTTTCCTGATGACAGTCAGCCAGGGACACGTTGGTCTTGCCCAGGCGCTTCAGGAACCGCTCCATGTTCATGAGCTGCCGGGTCTGGTTGG[T/A]GCGGCCCTCCTCCACCATCTCCTCCAGGGCCTGCTTGATCTTGGAGGACAGCACCCTGGCCTCCTCGTGCTTCTCTGTCAGGTTCTGCAGATCAGTCCTGCACTGGcTGGcgCCCTTCATGTCCGGAGAGGTGGCCCAcACCACGAT…
contig05801	227	A/G	5/2			GCGGCCCTCCTCCACCATCTCCTCCAGGGCCTGCTTGATCTTGGAGGACAGCACCCTGGCCTCCTCGTGCTTCTCTGTCAGGTTCTGCAGATCAGTCCTGCACTGGcTGGcgCCCTTCATGTCCGGAGAGGTGGCCCAcACCACGATGATGATGAGGGAGCTGACCGACcACAGGAACAGGCAGGCAATCATAATATTGCAGATGATTTtGGACctGGTCATGGTg[A/G]aCAcAAAGGTGgAGGTGGTGATGGTAAAaTAAAAaaGAAGAACAAAATCCttttttAGGgCAGgTGATTAGGTGATCCGGAGTGCGtCCTGTCCTGCAaGCGGTATCTGtGTAAGaGGCAGGAGGTTCCTtGCAgAgTGTGT
contig05802	174	T/C	14/4			TTTGAAGTgTACTTTTtGAGAGAGGcGCATGACTCGAAAAGTAGCGTCAGTTTGTTGTCTTCCTGTATTGAACACAGATAGTCCCGTCTtCAATTTGATCGATTATTAACGTTTAGAAATACCTAAAGTTGTATTACAAAAGTAGTTTGAAATGTTTtGGCAAAGTTTACAGG[T/C]AACTTTTGAGATATTTTGTAGTGACGTTGCGCAAATTGGAAGCTGTGTTTTTCTGGATCAAACGTGCCAAATAAATTGACATTTTGGATATATATCGACGGAATTAATCGAACAAAAGGACTATTTGTGATGTTTATGGGACATATTGGAGTGACAACAAAACTAGCTCGTCAAAGGTAAAGCATGAtttatAttttatttCTG
contig05802	205	C/A	3/2			AACTTTTGAGATATTTTGTAGTGACGTTGCGCAAATTGGAAGCTGTGTTTTTCTGGATCAAACGTGCCAAATAAATTGACATTTTGGATATATATCGACGGAATTAATCGAACAAAAGGACTATTTGTGATGTTTATGGGACATATTGGAGTGACAACAAAACTAGCTCGTCAAAGGTAAAGCATGAtttatAttttatttCTG[C/A]GTTTTGTGTCGCGCCTGCAGGGTTGAAaTaTGctA
contig05829	252	G/T	12/3			ACATAATAAAAAaCCATCTTTATTATTGTtACACTCAAAAATCGTTTTAAACCACAAATCAtcAAAGACGTGTCAGTTCCACATATAGAAAGTTGAGTTGAGCATCTGACGTTTAGAAAGTGTTTTTCTTCTTCTCCCAGCCAGAGAAAATTAGCACTGGTGGTGAATACAACACTCTGCCAGGAAACACAAAATGTAAaTCACACTTAGCAGGCCAGTGCCATACTGGCTGAAGTAGAACATAGTCAGAT[G/T]AACACATTTTCCATACAAAAGAAAAGCGAGAACATGAATATTCTCAGACCATACAAGACTTTACACAAGTAGCACAATCCTACTCCCAGGCAGTAGCACCAAAAGTCTTGCTTCAgctgcaGCAATCTCAAATCAAATGTACC…
contig05829	164	A/G	9/3			AACACATTTTCCATACAAAAGAAAAGCGAGAACATGAATATTCTCAGACCATACAAGACTTTACACAAGTAGCACAATCCTACTCCCAGGCAGTAGCACCAAAAGTCTTGCTTCAgctgcaGCAATCTCAAATCAAATGTACCTAGCAGGAAGAGTTCATAAA[A/G]CAAGAACTGGACTCATACAATACCAGTCAAAAGTTTGGACACACctACtcATT
contig05868	238	C/T	17/15	Yes	1	CAGGTCTTCCAAACTCAATCCAGTTCTCGTGGTCGCCCTTGTAGTACCACAGCCACTCAGTGGTCAGGATGTAGTGAGCCGGCTTTGTTACCGAGGAAACCGTGGAGAGGCGCCGCACGGGGTCCGACTCCTGTGTCATCGTTAGGAAGTCTACTGGCCGAGATCCTGGACTGTGTGTGTTCCGGGGATCACAGAAGGCTCTCTCGATGTCCTCAGTGTGATGCAGGTGTATCCAGT[C/T]GTTCCCATCAAACACCTCCCACTTATAAGGCAGGTTAAAATGCACACGGATACACTGGTCCTGGAATCTACAGTTCCTGCGTATGAAATGCAGACAAATCTCCTTCCTGTCCTCTTTCTTGATCACAGGCCTGGAGACCAGCTCACCTACATGCTCT…
contig05878	165	G/A	6/3			GTCTATAGGTGCACCTGATATTGCGCAATTCTGCGGGCacACATAGCCTAATAAACAaCTAATTCTAAAACACTGATAGATATTGaaatttcctcaaTTGAATGACCCTCCCTTAGACTAGATGCAATAAATACTAACACTTTTGACTGAGgTTGAAAaGCAag[G/A]CCcTCCCctATTTtCCTCCAGGTAACCATTCTGTAAATTTCAAGtcAGCACTAACTTCTTCTGT
contig05893	440	A/G	28/13			ATGTGGACTACTCCTTTCTGGATGTGATGTCTAGACAGAACcAGGGACTGGCCCGgaGGATCTACGAGGGTTCTGACGCCACTGTCCAGCTTCAGGGTTTCTATGAGGAAGTAGCCAGCCCCCTCCTCTCTGAGGTGGACCTGCATTACCCTGACAACCTGGTGAACTCTCTGACCACCAGCCACTACAAGCAGCTGTTCAACGGCTCAGAGATCGTGGTAGCTGGCCGGcTCACTGATAATAGCTTGGATAACTTCCTcGTGGAGGTGTTTGCAAaGGGGTTTGAGGAGgACTTTATTGTCAAAGGCCAGGCTAGTGCCCAAGAGTGGGACATACTGTACCCTGAGCAGGAGTACATATTTGGGGACTTCACTGAGCGTCTTTGGGCCTACCTCACCA…
contig05893	270	G/A	86/38			GAGAAGGGGAATGCCACTGCCCAGGCTCTGGAGATGTCCCTGCAGTACAGCTTTGTCACCCCTCTTACCTCCATGGTGGTCACCAAGCCTAAGACTGAAGAGGAGCAAGAGGAACCCCTCATCGCGGACAAGCTGACCGAGGATGAAAGGCAAAACGCCCAGAGATTGGGTCATTTTGTACCCCAGACGGTGAGCAACACCTACAGGGTGCAGAGCAGGCCCACATACTTTGTGGATGGAGACCCTCATTTCATGATTGAGTTGCCAGA[G/A]CAGGAGGATGCACTGTGCTTCAACATAGACGACAGGCCTGGTACCATCTTCAACCTAGTGAGAGATCAGCT
contig05893	72	T/G	92/47			CAGGAGGATGCACTGTGCTTCAACATAGACGACAGGCCTGGTACCATCTTCAACCTAGTGAGAGATCAGCT[T/G]GCAGGTGTTTTGGTCAATGGCCAGACCATTGGGGACAAGAAGGTGGCCCCTGATGGCAAAGTGAACACCTACTTTGGTCGCTTTGGCATTGTTCACCAGGGGCTGGGGGTGAGACTGGAGGTGACTACTCATGACATCACTGTGTCCCAGAATGGCAAGCAGGCCAAACTCTTCTGGTCTGACACCGCCTCTCTCAAGGGAGCCAATTTAGACCTGCAGGTGACCAAAGACCGCAGCTTGACTGTCACCCTCAGGGACTCGGTCCGGTTTGTGGTCATCCTACACAAGGTGTGGAAACAGCACCCCTACCACCAGGACTATCT…
contig05900	63	A/G	8/7	Yes	2	GTTCCGCTCCAGACTGCTTTTTATTGTGGTAGATGTTCGACACAGCGTCCAGGTCAAACTGT[A/G]CACAAAAGTGACAGTCTTGATTCTCCGGTAACAGTCTACTGGTCTTTCAGCTCCTTCAGTCTCCTGATGGCCGACTTCACGGTGACTGCAGACGTCGTGTTGTATGTCCAGGCGCCTCCAGCAACAGTCTTCATGCAGGATCCACAGTGCCAGATACCAACTGCCCTCCTC
contig05902	73	A/G	4/2			CACCATCTTCCTGAGCGACGCGCCGTAACGCGTGCCATATTTACCCACAATCCCCACCTTCTTGGTGCGCTT[A/G]GCCATTGTTGCTGAGGAGACGTCGGTCCAAAGAGc
contig05916	84	G/T	7/3			GTAgTAGGGAaCTGGATGAGGTGacTGAGgAaagAaTGAGTaTGATgAGGCAGAgtAGATgaTATGGTGATGgTTGgTGtgaT[G/T]gTGTCTGTAAAAatGCTTCACTGATGAAGagTGACAACTATGtCCCTTGAGGTTGATGCTGGTGTTTTATAGTGAGATAATGATAATGCCTTACTTCATCTTTACTTGACAGGAATTAGTAAAGCTGtGTGTAATGTAATGTTGAACCTTTTCCAAAGTATTCTAAAATTAATTTTATCAAAGAGAGGgTTCCAGaTTTACAGAAGTGGTCAAGTGAtACCATAGTGAGTAATATtATTCTACTTGTCACATGTATcTTTTtGTCCACAAAaTTGTCATACTCAcATAaCTTTTAGTACAgTaCTTTTATt…
contig05927	114	A/C	8/2			CTCTATTCATGGGTGTTATAGAGCAGTATAATACTCTATTTTTAGGAGTACATGTATTTTTTTtCAAATTGCTCTATGTAATATCTcTATTGAATTAATATCAAGAAATTGAT[A/C]TGGTCAATTCTCAAAGATTTCTGCGAATGtCTTTTTGCCTTTGATTTTCTTGAGGGAATTGACTGTACATATGCAGTGGAGTGCTCTATCAAAGAATGTATTGTATGAATGATAGAAAACaTATGTTTACACGCTGG
contig05927	138	T/C	3/2			TGGTCAATTCTCAAAGATTTCTGCGAATGtCTTTTTGCCTTTGATTTTCTTGAGGGAATTGACTGTACATATGCAGTGGAGTGCTCTATCAAAGAATGTATTGTATGAATGATAGAAAACaTATGTTTACACGCTGG[T/C]ATGTTTACAGATTGTtGATGAAGGAAAATATGATGGGCTTTTTcaTTTCTCTTAAATCAAAATGTTATACTTGtGCTTTtATAAGGTAAAGCACTTTGTTTAAATGGTTTT
contig05930	257	G/C	3/2			CTGACGTCATtGgTtCACAACATGGGAAGTCAAGCATTAGGACGGACTCCGACAAGCCGTATGCCTGCCCCACGTGTGGGAAGCGCTTCACTGAGGCgaCTTATGTGAAGAGGCACCAGACCGTTCACACCAAGGAGAGGCCCTTCAAGTGCAAACTATGTTACAAGAGCTTCTCCTTCCTGAGTAACCTCATCAGACATCGGAGTATtcACAACGGGGAGAAATCGTAGCAGTGTGGCTTGAGATGTGCACAGGG[G/C]ATATCTGGGAACCATTCTTTAGCTGACATATTATAGTTATCATGTGAAGTGATCTGGGATAAgAGGGTTTTttGGTGATGACTGAATCCCTCAGTTGAGCATCTGGGTGTGCTCATATT
contig05942	129	T/A	4/2			GccTcAGCGAAGCGcTTttCCACAggTGGGGCAGGCGTACGGCTTGTCGGcGTccGaccTAaTGCTCGgCctCCCACaTTGTGACaCAatGACACCaGaggaGGTAGAAGCAGGAgCCACCACacTCa[T/A]gTGGTTAgcTTTGAGCTCCCTCCTTGACCTCTAGCcATTGTTTGGgTGTTGTTGGgATTGTGTGCTGTGTTATAGgCtaGgAaCcTCTC
contig05946	143	A/T	6/2			aattaaTCatatgTTCGATaaacacaccatttttaaattGtattcattttAGAATaaggCTGGATACTGGATACTGTGGTGtttGTATCgTAGGAACAGGAGGGTCTaTCTCTATCAGCCCcAGGTCCTGCTTCATCacTGC[A/T]CTGAGACTGTGAAGAGAAGGGTCTGGgCTGCAGACTGGATTCCTGACTGGAGCCTCCGTCTCTCTGATGACCACCAGAACTGAGGTTGTTCAGTCCACCTGGCCACTGGTTGTGTTCGGTGTGGTGGAGTCTCGGTCCTtcGTGGTTtGGTCCTGACTTGGGAaGGAaGAGCAACGGCtCCTGATCCAGGCTTCTGATCCGGGGCCAGGGTTTGTGACCAGGTGCTTCAGAGGTCCAGCCtcTCCTGTCAGC…
contig05958	231	T/C	3/2			GGAAGCTTAGAGACGAATCGAAATGGTGCCACCCACTCCCCTTTACACGCATTCAGGGATCGCGACCCAGTGTCCACGTCGACGACACCTTCCGATTCACAAGGCTGCGTTCTTTTCGATCAGGTATTGAACTCAAATGACCAAAGGGCCAAGGCTCGGGgAGGGGGAGCAACATCAGGCAATAGTAAAGAGAAACGGTtCcTCTGCATGTTCTGTAACAAAGGCTTCAG[T/C]TGCCCCcAGAAGgTGGAGATCCACCAGAGAG
contig05976	279	C/T	5/2			TCGTCTGGgTtcTGGgAATCCAAGATGGccgCCcAGTCtcccctGTTAGCCTCCAGCCAACcaTCTTGcTCCCCCATCTTtagTctAcTCAGCAGGTCAATGCTCTCTGGtCcaTCTTCTATTGTCTCCtCTTTGAcAatCAGCAGATCAGGCTTCCCATCCTCcATGTCTACTGACTCAGTGAAATTGTGTGTGGTCTTGTGCTGCTCAGTGGgTTCaGgaGGAGGTGTAGTCtGGTTGTCctCTATGACCAcGGTCCCCTCTGGGTTCCCCAGACC[C/T]TCCTCACACCCCTCCTCCTTCACCAGCAACACCTCTGGACCCTCCTCCTCC
contig05998	282	C/T	6/3			TCTGGTGCCTCTTCAGGTTGGATGATTGAGAGAAACTGGCCCGGCACAGCTGGCAGCCAAATGGTTtCTCCCCcGTGTGCATCCTCTGGTGGATCTCCATCTGTTTGGGGAAACtGAaGgCTTTCCcACAGAACGAACATGGGAAGCGCTTCTCTTTGCCACTGGATCTGCTGATAGCAATACTACTACTACTGTCAATTGTCAATGgACTTGTGTAGCCATTAAGTGTTGAGGCATTGgCATTGTCTGAGGTCTGGTTtAACAGAAGAGTGTGAGGAGGA[C/T]GAaGGCcAGAGAGTGTCTGTGTTGTCGCAGGGTCAATGTTCAAGTTGATAaATCCTTTAGAAGGCAGGCTGAAGGCAGAACCTGTTAGGGCATTAACCTGAGGCGCCATCAGT…
contig06001	132	C/T	14/4			ACCTCcGAagcGGCTGGTCAcAAaCCcTGGCCCcGGATCAGAACcaTGGcTCAGgagCCGTCacTaTTCCTTCctgAaTCGgAACCAGGACCcAActgCaaGagACAGAGACTCCACCACCACACAGAACA[C/T]AACCAagTGGACAGgTGGACTGAACAACCTCAGTCCTGGTGGTCATCAGAGAGACAGAGGCTCCAGTca
contig06001	70	G/T	14/5			AACCAagTGGACAGgTGGACTGAACAACCTCAGTCCTGGTGGTCATCAGAGAGACAGAGGCTCCAGTca[G/T]GgATCCAGTCTGCAGCCCAGACCCTTCTcTtCACAGTCTCAGTGCAGGGgTGAaGCAGGGCCTGGGGCTGATAGagATAGACCCTCCTGTTCCTATGATACAAACACCACAGTATCCATGATGAACAGAGCAGGTCACCCTGGgCTtCAGCcTtCACAGaGAGTGGTGGGAGACCCcCCTGGTGGTAGtcTATCAGG
contig06027	289	T/C	7/2			cTCCACTATGTCACCTCTGGTCCTGGCCTGATCTGTGATGTCGTCCCCTAGGCCCTTGGCTGCACCCATCTGGGTCTTGGAATCCAAGATGGACATGCACTCTCCTCTGTTAGCCTCCAGCCAACCACCCCAGGCAGTGTTAAATTAGCGTTGGAGACAGGCCTTGGTTGATAGATGTTATTAAGGTAACGCTAGCTAGTTGCTAACAATGGCTAACTGTAGGCCTATGGTTTTTCACACTCAAATAGCCTCCATCATGGAGGTGCTAGCGAATGCAGCCGTGGCAGA[T/C]ATCTGTAAaCTCGTAGACGAtGACTATGCAGTGTTTCGTTTGGAAAtAaCTCAAAGtcAGAAtGAAagCAGgaCATTGCGGAgAAAaCTACAGCTACttGAAaTGA…
contig06027	114	A/G	3/2			ATCTGTAAaCTCGTAGACGAtGACTATGCAGTGTTTCGTTTGGAAAtAaCTCAAAGtcAGAAtGAAagCAGgaCATTGCGGAgAAAaCTACAGCTACttGAAaTGAAGGTGGC[A/G]CGGGAGCGCGCAGAGAgAaCgaCGCgaGAaCGCGTCCTCGCCAGTGGTCCCAGTAGTGTCAAGATCCTCGACCGATACaaa
contig06033	67	T/C	4/2	Yes	2	ACATAGTtCGcaTgaGCGAAGCGCTTtCcACACGTGGGgCAGGCATACGGCTTGTCGGCaTCCGTc[T/C]tAaTGCTCGGCCTACCACGTTGTGACCCAATGACACcAGATGAGGTAGAGGGAGAAGTAGGAGCCAACTTCGAGCTACCTCCTCTAGCCATTGTTTGGGTGTTGTTGGGATTGTGTGCTGTGTTATAGGCTAGGTAACTCTCATGGTGAACACCTATCCTGACCCTGTCTGCATTTGTGGGGTTACcATGAGGCAGCTGAGGAAGGCTAGGTCCTGGTCCAGGCCTTCTATGAACCCAGTCACCAGACATTAGATGAGACCCTGAAGGAGAAGACCGACTTCCTGAAAGACTACCACGGTCTCCCACCACTCTCTGTGAAGGCTGAAG…
contig06035	114	A/C	3/2	Yes	1	GGCTTCCTCAGTTACTTCATGGTTACCCCACCAATACAGACAGGGTCAGAATGGGTGTTCATCACAAGAGGTATCTAGCTTATAACACAGCACACAATCCCAACAACACCCAA[A/C]CAATGGCTAGAGGTCAAGGAGGGAGCTCAAACACTAACCACCTGAGGgCAGTGGCTCCTGCTTCTACCTCTGGTGTCATTGGGTCACAACGTGGGAGGCAGAGcATTAagACAGAC
contig06054	85	C/T	16/4	Yes	2	GTGTCAaGATCctcGACCgATACAGaGgAaTGGCAAGAGGTGAAGgACATCTCACTGgAGgCcACAGgaGCTTtGtGAAgCCAG[C/T]GGGACAcAATACATGgaGAGATGACcAACcAATCACTGTTGaTgAGGGga
contig06054	51	G/A	16/4	Yes	2	GGGACAcAATACATGgaGAGATGACcAACcAATCACTGTTGaTgAGGGga[G/A]TGGAaCctCAACCcAGCATGTTATtGTGATAGAGTCGgCAcATGCAGAGGcctCaGGtccTGGaagAttATCTCT
contig06128	384	T/C	13/3			TCACATACTGTGCCTGCTTTGGCATGGGACTCAAACACCAACACTGCTGCCAACtCCTTACGCACGGAGGTGGAGAGATGAGCAGCAGCCTTGACATGAAGCAGCTCCTCATAGATCACTTCCAGGTCCTCGGCACTTCGCTGGCTAGGGCATTTACGTAAAATCATGGTCAGAAGAGCATCTGGACCCATCTGGAGTAATAACGACAAACCCTCCTGCAGCTCTTCGTCTGATTGGTCCTTCTCATGGGTTGTGTGTTTCAGGTAGAGATTCTCATTGGCTGTGTGATTCAGTGCATTCTTCTCATTAGTCAAGTGGTTCAGTCCAAACTCCGAATCCAGGAAGCGGTAAAATTGAGTGTCTTTGTCATGGAAGTTTAACTC[T/C]TGCTTCACATG…
contig06128	301	C/G	7/2			TGCTTCACATGAACAATGATTCCTTCATCCACCAGGACTTGCCACATTCCAACTGCCTGGCTCCTTGATTGGAGGCATTTGTTTAGCTTCATCAGCCAATCAACAAGATCTTTCCCCGAACAACATTGTCTGTAGCTCTTCAGGTGATGCTTTCTGTCTCTGATCAGGTCAGGGTTACGCTCTATCAAGGCACTGTACACCACCCTCGCTGCTTTCAGAATACGATCAGACAGAAACTGTTTCATGGTGTCCTGTGTGTCAAGAGCCTCTGGCAGgGGGGtCCAACTGATGCCTCGAATG[C/G]TCGATGTTTCCACAGAATAACGATCCGGGAAAaCTcGATAATTGTAACTCCGGAACAGATGCaTATTTTTTtCCAATCAAaCAGAACAACTTTC…
contig06134	80	T/A	7/2	Yes	3	aGAAAGAAAACAGGGCATtGCGGAGGAAACTACAACTACTGGAACTGAAGATGACACGGGAGCGCGCAGAGAGGACAAT[T/A]AGAGAGCGCGTCCTCGCCAGTCGTCCCAGTAGTGTCAAGATTCTCGACCAATACAAAGGAATGGCAAGAGGACATCTCATTGGAGACCACAGGAGCTTTGTGAAGCCAG
contig06134	110	C/T	9/2	Yes	2	AGAGAGCGCGTCCTCGCCAGTCGTCCCAGTAGTGTCAAGATTCTCGACCAATACAAAGGAATGGCAAGAGGACATCTCATTGGAGACCACAGGAGCTTTGTGAAGCCAG[C/T]GGGACACAATACATGGAGAGGTGACCAACAAATCACTGTTGATGAGGGGAATGGGACcTCAACCCAGCATGTTATCGTGATAGAGGCTGGAGGTCCTGAAGTCAAGCACGAGCGGACTGAAGAAGAGGAGGACCCACGGCACAGCAGAGACATCCAGACAGGAGTGCTTGAAGTGCCCCTTGTAGCCACGGAGGACCcTACCACTGCCACAGCGCAGGCCAGGACCCAATGCAGCATCACGGAGGAGGAGAAGGGAGACTGATGGCGCTTCCCGTGTTCATTCTG…
contig06139	146	A/G	13/4			CCATCTTTGTTTGCAGACTGCAGTCCTTGAAGACCTGATGATATCCAGTGTTACTGGTGGGAGAGACTGGACCACTGAGGTGGCTGGTCACAAACCCTGGCCCCGTCTCAGAACCCTGGATCAGGAGCCAtcgctcTtCCTTCCC[A/G]AGTCGGAACCAGGACCCAACCGCAAGGGACAGAGACTCCACCACAACCACTACGTAGAACACAACCAGTGGACAGGTGGTCATCAGAGAGACTCCAGTCAGGGATCCAGTCTGCAGCCCAGACCCTTCTCTTCACAGTCTCAGTGCAGGGATGAAGCAGGACTTGTGGCTGATAGACCATCTTGTTcc
contig06139	189	C/T	6/5			AGTCGGAACCAGGACCCAACCGCAAGGGACAGAGACTCCACCACAACCACTACGTAGAACACAACCAGTGGACAGGTGGTCATCAGAGAGACTCCAGTCAGGGATCCAGTCTGCAGCCCAGACCCTTCTCTTCACAGTCTCAGTGCAGGGATGAAGCAGGACTTGTGGCTGATAGACCATCTTGTTcc[C/T]cAGGCCGTCTTTAATTCGCGCTGGGAGACTTGGTTGATATTtGTTATCTAGGTAACGCTAGCTAGCTGCTAACAATGGCTAACCATATGGTTTTTCACACTCAAATAGCCTCCATCATGgAGGAGCTAGCAAATACAGCCGTGGCAGATATATGTAAACTCGTAGACGAcGACTATGCAGTGTTTCGTTTGGAAaTAACTCAAAGC…
contig06140	147	T/A	6/2			TGTAGAAGCACGGATGCCACTGACAGAAATTGGGACCTCGGTTGGACgTAGGCTCACATAGCCTAGTGTTAGAGTATAACAGCAACTTTCCcATTATTATTTCAAATCTAAATCCATATTTGGAGGTGGAACAGGTTTCTGTGTGT[T/A]CGGCAGGTTTAACATTTAACTCAACAATTGATTGCAATTCCATTAATTTATTTCTCTCACTTTGGAG
contig06141	279	G/A	17/11	Yes	3	TGGAAAGAGGTGGAGTTTCAGCTTGCTGTCGGACTAAAAGTGGGAGTCTCTCTGGAGGAGGGGATGTCAGGGAGGGTGTGCAGCAATAACAGTGTGATGCAGGCACGGAGGACTGTGGAACAACTACGAGTGGAGGCAAGCATGGAGAGGATCAAGATCTCCACAGCAGCTGCCCAGCTGGTGCAGTACTGTCAGGAGCACAGTCGCAGTGACCCCCTCCTCACCGGCATCTCTGCCTCCTCCAACCCCTTCAAAGACAAGAAGACCTGTGTCCTGCT[G/A]TAGAAAGGCTGCCCCGGGACACCGCTCTCTGGTGCTGCATTCAACAGTGCTTCATCATCAAC
contig06144	377	T/A	5/4			AGTCAGAGGACTATcTtGCAGCAGGTGAAGAAGGGtcGCAGATAAGGAGTtGTCATGGAGATTGATTGTTGCTAAGGACAGACACTGTTGCCTCAGACTATCAGTGTGTGTAATAAAAAAAaaCTTGTAACAAATAATtaGTGAACAATGCAgtacTaTTGGGTTTTGCACTCAAATGAGCCAGCTGAGCGAGGTTGATGCTGGGACgCTACAGATTCAAATCAaGTTTATTTTGTCACGTGTGTAACGgTACAGCGCTTTCctcAACAGTGCAGAATTAAATAAAAACGTTAAGAGTTGGTAAAGTAGTTACCCTAAGAGAGAATGACAAAGAGGAAGAACTCAAAACAGTGTAATTGACAAACAAGTGCTGTGG[T/A]ACTGAGTATAAGAACGCC…
contig06144	88	G/T	11/4			ACTGAGTATAAGAACGCCACTACACACATTATGACAGTTAGACCAAAATACTTTACAATCAGTGTGTCAGAACGACTTGAATCATTC[G/T]TtCCATTGTGTTTCCGAATCTGTTTCAATTGTCaGAGAAAAATACTTAATCTGTTTTCTAGAGACCAACTGTCTGGAATGCTGGTGGTGGAATGTCCTCATTTTAATTAACAAGCTAAAATCAGGCCAATGAAAAATCAAATCATGTACAAGTGTTTAAAACCCTTCAGTAGTGCTGTGCCTCAAATTAACTCCCAAAT
contig06144	200	T/C	9/3			TtCCATTGTGTTTCCGAATCTGTTTCAATTGTCaGAGAAAAATACTTAATCTGTTTTCTAGAGACCAACTGTCTGGAATGCTGGTGGTGGAATGTCCTCATTTTAATTAACAAGCTAAAATCAGGCCAATGAAAAATCAAATCATGTACAAGTGTTTAAAACCCTTCAGTAGTGCTGTGCCTCAAATTAACTCCCAAAT[T/C]CAGTTTATGTGAAATCGTTTGAACGAGTGCTGGGTCAACAACACAGGGACACACAGACAGAACTACACTATACCATGAAGTGCTATTATCTTAGGCCTTTTCTTTTACATTTCTTTACATTAGTTAAGGAAGCCTTTGTGTGTT
contig06144	145	C/A	8/5			CAGTTTATGTGAAATCGTTTGAACGAGTGCTGGGTCAACAACACAGGGACACACAGACAGAACTACACTATACCATGAAGTGCTATTATCTTAGGCCTTTTCTTTTACATTTCTTTACATTAGTTAAGGAAGCCTTTGTGTGTT[C/A]TTTTCTTATTTTCTTTGATAAAATACACGGGAATCACACAGACACACTAAATATGTTTGGCTT
contig06144	64	G/A	6/3			TTTTCTTATTTTCTTTGATAAAATACACGGGAATCACACAGACACACTAAATATGTTTGGCTT[G/A]TATATAGTTTTTGGGGTAAAGCTAAGAGCACTGGTCCTTCACGGCAACATTCTCACAGCATACAGTATGAGAAAGTAGATAaTTTAAATGACAGACCATTATACGtCAgTCATCTTGCATCACTTCaGgAACGTAAGTAGATtAGggTGGGTgTGGCCCcccTcaCctCCTGgCccGCcAcACCTCCaCACACA
contig06149	67	A/G	3/2	Yes	3	GGAGTGGGAACACCTTGGTTAGTTTGGTTATTCTTTCTTGTCAGGAATCAGCTTGTCAGCATGGTG[A/G]GCAAACGTCTCAGCTACCAGCAGTGGGAAGACTATGGAAGCATCAGCGTACACCT
contig06151	138	C/T	4/3			CGCTAAATGTACCCcGTAGCAAATAGTTATTtCTGAAATAATGGCGAGAGAAGTCCGTAAACAGAACATCATGTCTAAAAaCAGACGCAGAGACAGATCACTGTCATATGATGCATCATCATGATGAGGCAAGTGAA[C/T]cAACTTGAAAACTTGATTGCTGACATGCAAAACATTTTGGGGCTGTATCAACAGTTGACTAATGAAACAAAAAA
contig06157	258	G/T	8/3			CGTCTGCTCACAGCtttaaaaaaaaCTGATCATAGGAGATTTGATGTAATGTAATAAGCAGTACCgtATTTCAAAGAACAGCACGCATACCTTTTtCATTTAACTACACCCTTCCAGCTATGACGCCAACCAATAAGATCATTTCTCTTAAGTAAACGGAAGGgAACAAGGACCTAGAACGATTTCGATGTTATCGTTGTTATTGTGATCTAGACGTTTATTAACACCCTGGAACACAAAATATGATTAATTTAACT[G/T]CACAGCATCACACACTTACCCCAGGTAGTCTTTAATTCGCGCTGGAGacAGGAATTGGTTCATATATGTTATCTAGCTAACTGCTAACAATGGCTGACTATATGGTTTTTCACACTCAAATAGCCTCCATCATGGAG…
contig06159	33	A/T	6/2	Yes	3	TTTGTGAAGCCagCGggaCACAaTACATGGAG[A/T]GATGACCAACcAATCACTGTTGATGaGGgAagTGGAACCTCAaCCcAGCACGTTAtcgTGATagAGTCTGCAGATGcAGAGGCTgCAGGTCCTGGGGtcAAGCAGGaGA
contig06175	175	T/C	10/3			CAGGgAGTGAGATAGTTGCCAACAGCCATTGTCTAACTGTAGTAATTATTCAATAATTTACATACATGTTACTCATGATAATCCACTCTAATCAAAATTCAACTCAAACATGGAATGAACACAATTTGATGTTGAACCGTATCTAAACTATTTCAAATACCTGAGTTTTGCAAA[T/C]AGACATTGAAATCCATTACCATTGTAAAAATGTCAGTCTGAAGCATTTACATAGGTTTTTAGAAACGCAAAGCCAGTCAAACATTGCAGTGCTTTACAAACTCCTCACATAACAGCATTCTTCACCCCAACAAAAATcTAAATCATTTGGTGAAAGCATTAATGACAGAAATGAATCCATTCCAACTTGGGACAAAATGGGAAATAAATTGTGTGGCTGA…
contig06175	356	C/T	67/17			AGACATTGAAATCCATTACCATTGTAAAAATGTCAGTCTGAAGCATTTACATAGGTTTTTAGAAACGCAAAGCCAGTCAAACATTGCAGTGCTTTACAAACTCCTCACATAACAGCATTCTTCACCCCAACAAAAATcTAAATCATTTGGTGAAAGCATTAATGACAGAAATGAATCCATTCCAACTTGGGACAAAATGGGAAATAAATTGTGTGGCTGACTATATTTAATTCCTCATTCACAATTCTCTTATGCTGGCTTTTATCTGAGAAACAAATGGATCAATAGCCATGTAATAACAGAAATTCAACCCCAAAACTGCTGTACAACACACTAGGAGAGGGATCCAAGTTTA[C/T]TGCCCTGAGGTCCTGGCACCAGGTTCTGGAACCCAGGCA…
contig06175	413	C/G	8/7	Yes	2	CTTCACAGTGGCATCCTGGTATTCAGTGGGCATGGGTGACTGAGATATCTCCTTGTCCATCTGCTCCCAGTTGTGCTCCATATTCCAAGCAGAGTGCATACAGAGTGGGCATCGATACGCACCTGTTTGGACCATGTCATCAAAGCATGTTTTGTGTAGAAGATGGCCACATGGAAGAATTTGGGCTCCTATTCTGGATGTGTGGATATCCTCCATACACACTGGGCAGTTCTGTCTTGAAACATTTTCAACACACTTGTGATTTCCTCTTAGATCTCCTGCTAAACAGAGATTGCACTTCTCACAGTGGAAGTATTTCTCCCTTGGTCCGATCCTGCAAATTCCACAGGGCTGACAGTGATACTGCTTCTTGTCTTTATCAAACAGGTGACAAATATC…
contig06188	419	C/A	3/2			TTGACAGGCAGCAGTGTAACGTTCTGCATGATGAGGTATGTGGCTGCAGATCCAGGTGGGAAaGTgTtCCAAGTCTTCACTACTGTCATAAATCTGGCATTTAGGATGCATCCATCCACTAGAACTCTGAATCCACAGGAACAGGACGGCAGGGTGGGAAAACATAGATCTCATCTCTTCCAACGTCAGTCAAATCTACTGAGATAATTGTCAGAATAGTTTGGTTCCGGTGGATCTCTGTAGGAcGTTGGTTTGATACAGTAAAACCCTTATGAACGCTGTAAaCAGTATGGAGTCTCTGgTCTTCTTGTTGTTTGTCAGATGGGTTCCTCCTTGGTAACTAACAGCAGTTCATACCTTTTGGTtGTTCCAGTGTTCTTCCCTTTCACCCTGCAGTTG…
contig06191	61	A/C	4/2	Yes	3	TTTCTGGCTGAAATCCCCTGTTAATCTTGTGAGGTTCTGGAGCCAAGCCAGTGAACCTTc[A/C]TCTATATGTGTTATTTCATCAAATGATAACGCAACACTTGCTAGATTTATAAAAACAGGTGTCATGCTTTCATTGGTGTTTAAGACAGAGCAGTTTGAAATGTTTAACGATCGTATGTTTGCTGCGTCTACATATAACCTAACAAGTGATTtAaTATTCATAATTCTGCAtGCTATCTCTGACAAATCCTCTAAACAGGGTTCCCTAATGATGAGACTTTGTAACAGAGGAATGCCATGGAAAACATCCGGGGACATTGCTGGTAGTCTATAACTCCAAAGAGTCAAATGACTCAGCTT
contig06192	459	A/C	15/13			TCCGCTCCATTCCTCATCAGATTGGCATTGGCTATATGGTGTTTGACCAGGCCCCCACCCAGAATAATCATCCCTGTCCGTTTGGCAAACACTGCCTTGCTGTTCAACCTGCGGATATCATCTACTATATCCAGCACCAGCCCAGGGTTTTTATATGAGTGGAAATAGATCATGTCCCCAATGGATCCATCTGTCAGAGCAGGGCTGAACACTGGGATGTCATTCTTAtAGgCCCAGTAGTAGACAGACTCTGGGTTGTTGATCTCTTTGCCCAGACGGTGGATCATCTTGGACGGGGTCCAGTGGGTGCCCTCATCTTTCTGCTCCTGCACCATCTGGTCCAGAATGGGCATCAGCCAGTCCTCAAACTTACAGTAGTTATCATTAGGTACCAGGAGG…
contig06192	89	G/A	9/4	Yes	3	aGGTAGGTGGGGGCCAGACACTtATGAAATCCTCCTCGACTCCCCCCGCTGTAGTCACTATCACGTCCACCATTTTGTGCTGTGCCAG[G/A]TAGCGGATGGACTCCCTCACTCCAGAGCTGATGAGGTTGGAGGTGTACCCCAGGAAGATGGTACAGCCCGAATGGGAAAGGGAGGAGCCGCATCCTTCCTCTTc
contig06192	105	G/C	6/3	Yes	3	TAGCGGATGGACTCCCTCACTCCAGAGCTGATGAGGTTGGAGGTGTACCCCAGGAAGATGGTACAGCCCGAATGGGAAAGGGAGGAGCCGCATCCTTCCTCTTc[G/C]TCCAGCGGCTCCAGACGCTTCTCAATCATCCTGTTGATCTCCTGTATGGCATGGGCCACACTGCTAGCCTGGAAGCCTGTGGTGAGGAAGGACTGGAGCAg
contig06192	102	T/G	4/3	Yes	3	TCCAGCGGCTCCAGACGCTTCTCAATCATCCTGTTGATCTCCTGTATGGCATGGGCCACACTGCTAGCCTGGAAGCCTGTGGTGAGGAAGGACTGGAGCAg[T/G]GCATGGTGGTCCACTCCCTGGTTGAAGTCATAGCCcTtGATACGGGGCATGTCGTCTGGGAGGGCCGTGCTGGGCATCAGCACcGCATCCATGGCCACGAAGGGGgCGTGTtGTTCCGCCaTGCCGTCACAGGTCTAGAGCT
contig06195	109	A/T	13/5			GGCCTGCTGTTTATGTTCTCTCTTGCCAGCTTTCGTTTGGTAAAGCATTTCcTGTGTTTCCCCTATACTTTTTTTAGCAGTGGTGCAAGGGTAGCTGGGTGGGTGCAT[A/T]GCTAGTATTGTAAGCACAATGTCCTGCCAGCTGTTCCCATAGACATCCAATCATTTGAGCCAATGACTATCCCTTTAAAAGCATGCCTCTGCAATTTATTGCAGCGGTGGGCCACCGCTAATTGAACCTAGGGGAAACACTGATTTTAAGGGAGTCCAATATGTCTTCTGGAACTTTTCTTTAGGTTCTTTCTCTCTCATTACCCACACAGTATGTGCTTTGGTATGAAAAGCTGGCTTGAGGCATTAATGATGTGTACAGGAGTTTGCCTGCAGAGTCACATGAC…
contig06195	366	A/G	5/2			GGTTCTTTCTCTCTCATTACCCACACAGTATGTGCTTTGGTATGAAAAGCTGGCTTGAGGCATTAATGATGTGTACAGGAGTTTGCCTGCAGAGTCACATGACATGGTTTATTAATGCATTACATGAACAATGTCAGTTTTtCCTCCAAATGTAATATTGAAGCTTGATTAAGTGGATAATTTAAGAGATTATTTTTCCTCTTGTGCAAAACAAGGTATCCTCAGAGCAGTGTAATATCCCACCAGGGATTTTGTAAATCCTCGCCATTTGCACACGACAGGATGTTGAATTAAAATGTATTGATCTTTTATGATTATCACCTGACAGGATTAGGATTAGTGTCAAGGATGAAAGATTGAAATGC[A/G]aGTAGAAATGGCCATTTCTACTTTTCTCA…
contig06195	52	G/T	3/2			aGTAGAAATGGCCATTTCTACTTTTCTCAGTTTCcAAACCAAAACACACGG[G/T]tGAGGCTGACATTGtAAAGTTATAGCCATACTGTTGAAATGCCTCACTAGGAAATGCTTCTATGCACTAACATTACTGATGAAGCTTTCTTAAAGGTtAAGGTTGCCTTTCAGtATTTTtCACTACAGCTCTTAGGTACTTACCTtGtCATgTTTtAAAaTGGACTgtttgtctgtgtttgttttgttgtgtgataaattgtttt
contig06201	181	T/A	3/2			CCTTGGCGCCTATAAGAAGCATTGTCCGTTGACAAATGTTCTCCATCTCTCTCAGTTAGGGGCAAATTTTTCCAGGTCACAGGTCACGGTTGAGGCCGCTGTCAGACATTTCTGCCTGGAAATCTCTCTTCCTCTTGGTGTGGCATTTCCTCAGTTgCACAGCATTGCGTGGGAACAAGC[T/A]GGGACATGTtgCATCAGTCAGACATGTTGCATCTTCATAAaGACCCTACCCAAAATG
contig06206	132	C/T	6/4	Yes	1	AGAAAGATAACAGGACATtGCGGAGGAAACTACAGCTACtGGAACTGAAGATGGCACGGGAGCGCGCAGAGGGGACAATGCGAGAGCGCgCCCTCGCAAGTCGTCCCAGTAGTGTCAAGATCCTCGACCGA[C/T]ACAGAGGAATGGCAAGAGGTGAAGAAAGTCTCACTGGaGGCCACaGgAGCTTTGTGAAGCCAATGAAgcaCAATTCATGGAGAGATGACCAACcAATTACTGTTgaTGAGGGGAGTGGAACCTCACCCAGCAcTTATCATGATAGAGTCTGCAGATGCAGaGACTGCAGGTCCTGGGGTCAAGATGGAGAGGTCTGAAGGAc
contig06216	350	T/G	3/2	Yes	3	AGGTATGTAACACTTCTATCTTCTATCACATAGGATGTTCTTTTTTtCACCATTGTCCCAGATAATGGTCTTATTGGATTATTGACGACTTTAGCTTTGTTTtGTTTTTtAAGTGAGGATATAGGCCTAGGTGTATGTTCCAAACAGGGgAGGGAACCACTTCACTTTTCACCAGCTGTTTGTACAACAACCTGTGGATCAGGCTTTTTACTTTCTCTAGTGAACAGTGGATATCTTTATCTGGATCTGCTACTCAAGTGTCGTTTGGATATGCGACATATCGCCCTGATCTAAGAGTAATCTCTGCCGCCAATGTGAACATCCACCCAAAGGTCATGCTGTAAATAGT[T/G]tCATTGTCTGTGACAGTCTGTCTAGTCTGTCCGTATGTCTGTCG
contig06218	157	T/G	7/3			GGGGGAGAGAGAGGAGAGCTCTGAACATTCCTGTCATTGTTCAGAAGTCCTGTAAGTCTGCTACAGCGGCCCAGAGAGGAGAGAACCTCCATGAAAGGGAATTATACAGATCACGGTTCTAGTCAAGGGTTTAACCAGCCAGGATGTCTGTCTCTg[T/G]CTCTCATTGCTTGGGTCTCTACTGGCGCTAACTGGGCCTCcAGTCCTAGACCTCCAGGCA
contig06218	61	G/T	3/2			CTCTCATTGCTTGGGTCTCTACTGGCGCTAACTGGGCCTCcAGTCCTAGACCTCCAGGCA[G/T]ggggagTGgtGGGGGGgTGATCATTTATCCTCTCACACTGTGCTCATTAAGACTGCAAGTGTCACCagACATTGGGgAGAGGGGTGGAGGAGCGGaggggTGGGAAGGTGGAAGGGCGGATGGTGACAAAGAGGAGAAAAaTAGATGGAAGGGAGAGAGAGGAGAGGgaGGTGGAAGAGGGCAa
contig06221	251	C/G	6/2			cATaGTGGCTaaGCTATTCATGTGTTTTAAGACACCAATATGCAAATAAAaTtAACATCTAAAaCATGCTGGTGGCCagCAGCTGGCCAAaCATATCAGCTGATGAATATGGGTgAGCTATATATGaGAAtGTTAGTTGTAACaCAAaGTCAAACAGGGGAgAGTTACtCACCTGCAAATTCCAcAGGGCTGACAGTGATACTGCTTCTTGTCTTTAtCAAACaGGTgACAAATaTCACAGTAATATTCC[C/G]CAAAGGTCACATTACACTCCACGCAAGTTTGTtGTGCCTGTTGTACTGTTGTGCAGActGAGCACTGCACTTCTTTGACCAGGAAGCGGTCCATTTGATGGTCCTCTTCAGCGTCATGGCACAGGCGG
contig06243	201	T/A	3/2			TCTTGTTGTTCGGCCAAAACGTTTGACAGTGgCACTCATGACACCAtataTgTGATATGTGGCATTGGTCCTCCTTAATGGGAAGATTACTTGACTTACTTGACTTATCAAGGGTGACAAGtcATTGTGgCACAGTTCCATTTGTTTCACTagTTCTTTCCTCTAAGTCCTAGCCTATGACCTAGACCTTCTCTGTTCTT[T/A]aTGATTTCTAGACCTGATGCAAATATGTATGTTATGTTTTTCCATCCAATtCCTTTCAACTTCAATTTAAGCCATTAaTACTTTTCTGAaCTTAAATTGGcacagtgTTGGATTT
contig06243	116	C/A	4/2			aTGATTTCTAGACCTGATGCAAATATGTATGTTATGTTTTTCCATCCAATtCCTTTCAACTTCAATTTAAGCCATTAaTACTTTTCTGAaCTTAAATTGGcacagtgTTGGATTT[C/A]cTTATTTAAGTAGCTGTTACATTTCTCCTAAAGAAACCATTATGTGATGCATACTgACACATTGGTACTGTCAAAGTATTCACTATAACATGAAATGCCAATTAAaGCcGTAAAaTAT
contig06262	215	C/T	114/49	Yes	3	GGCTCTCCTCTCCTTCCAGTAGCTTCCTGTAGGTAGCGATCTCTATATCCAGGGCCATCTTGACATTGAGGAGGTCCTGGTACTCTCTGAGGTGACGAGCCATCTCATCCTTCATCTTAGCGATCTCAGCCTCCAGACGGGTGAcGGAGTCCTGGTAACCTCCAGCCTCGTTTCCCAGACGATCCTCCATCTCCCTCATCTGCCTCAGCAGAGA[C/T]TCGTTGGTTCCCTTGAGAGAGTCGATCTCACAGGTGTAGGACTGGATCTGATGCCTGAACTCCATGCaCTCCTGTTTGGACTGTCTCAGAGCATCGTTGTTCTTGTTCACAGCCTGGTTCAGGTCTGACACCTTTGACTTGTACCAGTCCTCTGCCTCTGAGATGTTCTTGGCTGCGATG…
contig06262	214	A/G	355/61	Yes	2	TCGTTGGTTCCCTTGAGAGAGTCGATCTCACAGGTGTAGGACTGGATCTGATGCCTGAACTCCATGCaCTCCTGTTTGGACTGTCTCAGAGCATCGTTGTTCTTGTTCACAGCCTGGTTCAGGTCTGACACCTTTGACTTGTACCAGTCCTCTGCCTCTGAGATGTTCTTGGCTGCGATGCCCTCGTACTGCATACGGATGTCCCTGAGGGCA[A/G]CGGTCAGGTCTGGTTTGGACATGTCCATCTGGACCTGCACCGAGGTCTCCTGGATCTGGCTCGTCATCTCATGGATCTCCTCCTCGTGGATCTTCTTGAGGAAGGCAATCTCCTCCTGTAGACTCTCAATGCGTCTCTCCAGGTCCAGCCTGGCCAGAGTGGCAGAGTCCACGTCAGCTCT…
contig06262	388	T/G	54/49	Yes	1	CGGTCAGGTCTGGTTTGGACATGTCCATCTGGACCTGCACCGAGGTCTCCTGGATCTGGCTCGTCATCTCATGGATCTCCTCCTCGTGGATCTTCTTGAGGAAGGCAATCTCCTCCTGTAGACTCTCAATGCGTCTCTCCAGGTCCAGCCTGGCCAGAGTGGCAGAGTCCACGTCAGCTCTGAAGGCAGACAGGTTGTTCTCTGCCTCTTCCCTCTGGTGGATCTCCTCCTGCAGTCTGAGTTTGAGTTTCTGCAGGTCGTCTGCCAGGTTGTCTCTCTCCACCTCCATGCGGGCTCTGTCATTGGACATGCCGTCCACCTGACGCCTCAGCTCTCTCATCTCCTCCTCGTACATCTCGGCCACGCGGGTCGGCTCGTGACCCCTCA[T/G]CCTCTCG…
contig06263	307	G/T	94/47			CCTCGTGGATCTTCTTGAGGAAGGTGATCTCCTCCTGCAGGCTTTCAATGCGTCTCTCCAGGTCCAGCCTGGCCAGCGTGGCAGAGTCCACGTCAGCTCTGAAGGCAGACAGGTTGTTCTCTGCCTCTTCCCTCTGGTGGATCTCCTCCTGCAGTCTGAGTTTGAGTTTCTGCAGGTCGTCAGCCAAGTTGTCTCTCTCCACCTCCATGCGGGCTCGGTCATTGGACATGCCGTCCACCTGACGCCTCAGCTCTCTCATCTCCTCCTCGTACATCTCGGCCACGCGGGTCGGCTCGTGACCCCTCA[G/T]CCTCTCGATCTCCACCACCAGAGTAGCGTTCTGCTGCTCCAGGAAACGGACCTTCTCGATGTAGCTGGCGAACCGGTCGTTCAGGTGC…
contig06263	112	T/C	81/26			CCTCTCGATCTCCACCACCAGAGTAGCGTTCTGCTGCTCCAGGAAACGGACCTTCTCGATGTAGCTGGCGAACCGGTCGTTCAGGTGCTGCAACTCTGCCTTCTCATTGGT[T/C]CTGGTGTCCAGGAAGTCGCGGTTAGTGGCGTCGGCCAGGTTGAA
contig06266	76	C/A	20/13			ACAGAGATCCATCTCTTGACCTCCTGGAGATCCATTCTAGCCATGCGTGTTCTGTTCTGGCCAGGGCCTGACTTG[C/A]cTTTCACTCCACCTTGTTCCCACCTTCTGATTACTGTAACTTAACATTGTCTTTCTTCTTATGTTCTTCTGCTTCGGAGATGGGTCATATAACATCTGATTAGTTGGAGTTCACGAGTTATAAACATTCCTATGAAGGATATAACCCTTCATAAggTGGTTATAACACTTCaTAAaGTGTTCATAACTCACTCCCTCTCAAAAAAGAGACCTTTTTTAAAACGAGGC
contig06266	228	G/A	18/5			cTTTCACTCCACCTTGTTCCCACCTTCTGATTACTGTAACTTAACATTGTCTTTCTTCTTATGTTCTTCTGCTTCGGAGATGGGTCATATAACATCTGATTAGTTGGAGTTCACGAGTTATAAACATTCCTATGAAGGATATAACCCTTCATAAggTGGTTATAACACTTCaTAAaGTGTTCATAACTCACTCCCTCTCAAAAAAGAGACCTTTTTTAAAACGAGGC[G/A]TTGCCTTAGAAACGGCAGCTAGAGAACCCCTCGTATTTTtGTATGTAAACATCCATTTTcTTTTtCCTAATTTAAGCTTGTTGTTGTTGTTGTTGTTGTTTACATGATGTCCTGCTGGTGCTGTGTAGATTCACTGACCACCTCTCCATCGCGGGTCTCGATGGTCT…
contig06266	270	A/T	86/28	Yes	1	TTGCCTTAGAAACGGCAGCTAGAGAACCCCTCGTATTTTtGTATGTAAACATCCATTTTcTTTTtCCTAATTTAAGCTTGTTGTTGTTGTTGTTGTTGTTTACATGATGTCCTGCTGGTGCTGTGTAGATTCACTGACCACCTCTCCATCGCGGGTCTCGATGGTCTTGATCAGGACAGTCTTCTTGGAGTGGACCTCTGCTGATCGTCCGACGTCTGGGCTGGTCTCTCTGAATCCAACAGTGGAATATAATGAGGCAGCAGAGTGGG[A/T]GCCAGAGTGAGAAGACTTGGAGCCAGATACAGTGATTCGGCTCTCCTCTCCCTCCAGTAGCTTCCTGTAGGTAGCGATCTCTATATCCAGGGCCATCTTGAC
contig06266	103	A/G	104/28	Yes	3	GCCAGAGTGAGAAGACTTGGAGCCAGATACAGTGATTCGGCTCTCCTCTCCCTCCAGTAGCTTCCTGTAGGTAGCGATCTCTATATCCAGGGCCATCTTGAC[A/G]TTGAGGAGGTCCTGGTACTCTCTGAGGTGACGAGCCATCTCATCCTTCATCTTGGCGATCTCAGCCTCCAGACGGGTGACGGAGTCCTGGTAACCTCCAGCCTCGTTTCCCAGACGATCCTCCATCTCCCTCATCTGCCTCAGCAGAGACTC
contig06266	153	G/A	82/28	Yes	3	TTGAGGAGGTCCTGGTACTCTCTGAGGTGACGAGCCATCTCATCCTTCATCTTGGCGATCTCAGCCTCCAGACGGGTGACGGAGTCCTGGTAACCTCCAGCCTCGTTTCCCAGACGATCCTCCATCTCCCTCATCTGCCTCAGCAGAGACTC[G/A]TTGGTTCCCTTGAGAGAGTCGATCTCACAGGTGTAGGACTGGATCTGATGCCTGAACTCCATGCTCTCCTGTTTGGCCTGTCTCAGAGCATCGTTGTTCTTGTTCACAGCCTGGTTCAGGTCTGACACCTTGGACTTGTACCAGTCCTCTGCCTCAGAGATGTTCTTGGCTGCGATACCCTCGTACTGCATACGGATGTCCCTGAGGGCAACGGT
contig06272	416	A/G	28/6			AGTTCTTCTAGTTTCTGGATTTGTTGACTGTGGTGTAGAGAACAGAGGAGTTCTCCTCAGCAGCACCAGGGTCTGCTGCTGTGGGGCAGGTGGCATCACTCAGGAGGTTGAATTTCAGAGTAGCGTACTGGATATCCTCGTCCTGTTCCTGGGCTTGAGACTGTTGGACGGTCGAGTACAGAAGGACTTCCTGGAAGTGGACGCTGGCGTAGTGAACATCATCCTGGTCATCTGTGGCCACTGTCTGTGCTGCAGTAGGGGTCATGGCCATGCCTGAGATGTTGTCGTACACTGGACTAGAGTCTCCCTGTTCATTTTCTGATGTGTCTCCTGTGTTGGAGGTGGGTTTGGAGGCCTTCTTCCTGAACCACATTAGTCCAGAGAGACAGAGGATGAGAA…
contig06274	175	C/A	10/4			ATACTGTAAATTCTACCCAATGACAGTCAACAATTTACACTCTATGCTTATATTCCCCATTACACAATATGAATCTTCCAATTGAAGCTGAAATGATAAAATACCCCATGTTTGCTCATATCTGCCAATATATTTTGTTCTGTTAAAACCTAATTCTAGCTGCATTTTCCATTT[C/A]ATTTGACAGTGCACATAAAAACATTACAGCACAAATGTTTAAAACGTCCCCTTTTAGTTTATTTCATACAACCCCACTGTGTTTAAGAAACACAGATATGACTTTAAAATATGAATGCATGTTCCTGAGAAGAATACCATGAACCTGTCATCTAACAATTATACACAAACAGCTCAATTAAAGTTATTCTCATCACAaCTTCcACA
contig06274	207	A/G	28/7			ATTTGACAGTGCACATAAAAACATTACAGCACAAATGTTTAAAACGTCCCCTTTTAGTTTATTTCATACAACCCCACTGTGTTTAAGAAACACAGATATGACTTTAAAATATGAATGCATGTTCCTGAGAAGAATACCATGAACCTGTCATCTAACAATTATACACAAACAGCTCAATTAAAGTTATTCTCATCACAaCTTCcACA[A/G]CTTCCAACTTCCAACTTCCATTATATCCAATATGTGTATCCAATATATCCAATATCTCTACATCCAGTGTGCATGTTTGTGGTGTTCTCAGTCAACAACAAAAAaGACAGAAAAATAACTTATAACTTATTAAAAGTGAAAATAATGACAGTGAATACAATCCCTTGGTTGCAGTATCTTCCTTGGCC…
contig06276	119	G/A	3/2			GGtACCTttATTTATGTCTGTTCAGCGGTGGGGTCACACCATTTTTGGAGCCATGTTAGGGATCCACAATCAACGTGAGTGATCAATGGATAGGGACGCGCTAGGCTAAGTCCAGAGa[G/A]gTCTCAGCAATCGAATTTCTTTtCCAGTAACCCCTCAGATGTTCTACCATGTGTTTGGACAGTCAGGTTGTCTCTTGCAATAATCATTATTTAACCATTATCCATtaTTTTcTTGTTGTtCAAAAAGTTaCAAATCTATTAAAATCACAGCAGAGAGTCATCGCT
contig06276	166	A/G	7/2			gTCTCAGCAATCGAATTTCTTTtCCAGTAACCCCTCAGATGTTCTACCATGTGTTTGGACAGTCAGGTTGTCTCTTGCAATAATCATTATTTAACCATTATCCATtaTTTTcTTGTTGTtCAAAAAGTTaCAAATCTATTAAAATCACAGCAGAGAGTCATCGCT[A/G]ATGCGAGGGAGCTCACAAATTGCATACAATACAACAGATCACAGTTTCGAAGGCTAGCACAGATttAAAAAAcAAaCACa
contig06291	38	A/G	6/3	Yes	1	TGTGGATTCGGACCCTTCTGGTCGCCGGGGCATTGCC[A/G]TCACTACGATCAAGCAGGGAATGGAACCACCAACCTTCACCGGCTGGTTCCAGGCCTGGGACCCCAAGTTGTGGGAAACCGACCCTCTGGAGCGTATCCGCGCCCGCTTTTAAACTTTACTGTGCTCAACCACTTCCTCCTGCTCCCTCCCCTCGCATGGCTTCTTCTCCTGCATTATCCTCTACTCCTGAAAACACAAGGCCttGACATCTGAAAGACAaATgCAAGCAGTTGGACCCATAAACCCAATGAAACTGGTCTGGTCCATTATATTGGATTAGCCTGGTCTCAGAT
contig06291	323	G/A	6/3			GGTTCCAGGCCTGGGACCCCAAGTTGTGGGAAACCGACCCTCTGGAGCGTATCCGCGCCCGCTTTTAAACTTTACTGTGCTCAACCACTTCCTCCTGCTCCCTCCCCTCGCATGGCTTCTTCTCCTGCATTATCCTCTACTCCTGAAAACACAAGGCCttGACATCTGAAAGACAaATgCAAGCAGTTGGACCCATAAACCCAATGAAACTGGTCTGGTCCATTATATTGGATTAGCCTGGTCTCAGATCTGTTTGTGTTCTTGCATACTCCATTGCTGGTATTGTCAAGCCAAATGTTTGACATGAAAGTGAGTGACAAGA[G/A]gTTGGAATGATAGCACAAACAGACTGGCACTCATGCTATGCTTGGATGAATATCtCAGAAAATGTTGTCTTT…
contig06314	85	G/T	328/91			GGGGTCTGGAaGgTGCAGAGCAGGGCTAGGAACAGTCCCAAGAGCCACGTCTTAAAGGAGGCCATGATTAATctCAGAGCAAAG[G/T]GTTGAGAGTGAGGGACGATAGATAAACAAGGAGAGTGaGGGATGATACCAGATAAACGAGGGATCACTCCCTTtGCAGTGCAATGGTTTAGCACGTGCACACGGACACCCCCAGAGTTCGTTGCCTTTCTGTCCcACACACacACAcAACAaCCACCCACcACACACACACACACAGACCCTAGGAAGAACGGGCCCCAGTTATAAATAAGTGCAC
contig06318	300	A/T	7/3			ACCTtGGctACAGAATGACTCACtGTCAAAAAAGGTTCAATAAAATACGAATTtGGTCTGGCTACAAACTCATGACATAACTATTCATAGACCATGCATACATTTtcaTTtAGCTATCAATTTGCTGAGAAAAtAATATCATTTCAGATGCCATAtGTGCTTTATAATGtGTTAGGTCGTTTATAACAGCatAATGTATACAATCCATCATATGATATTGGGGATTTTTATTGCTATAAATGTACATTACTTTAACATgTTCAGTGTGTTAAGACTGAGCTGTTACATAAGGAGtCTAT[A/T]GGATCAACAGATAAaGGGCCACAACACCTGTCCAGCTGATTCTCAGGAAAAGATCAAGTACTCTGAAGTCAGTTACTCAGA
contig06318	82	C/A	9/2			GGATCAACAGATAAaGGGCCACAACACCTGTCCAGCTGATTCTCAGGAAAAGATCAAGTACTCTGAAGTCAGTTACTCAGA[C/A]ATTTTACAGTCAATATTTCAGCATTAATGAGTGAGTTATACATACTGTTAAGAGAAGAGTACTATAGTTAACAaTGAATGCACTGTGCAGACCcTtAGACAAaTGTGCAGAACTGACATCTTTCTATATTAGAGAAGACGCAGTCAAACTCCTGATATAC
contig06318	161	G/C	17/6			ATTTTACAGTCAATATTTCAGCATTAATGAGTGAGTTATACATACTGTTAAGAGAAGAGTACTATAGTTAACAaTGAATGCACTGTGCAGACCcTtAGACAAaTGTGCAGAACTGACATCTTTCTATATTAGAGAAGACGCAGTCAAACTCCTGATATAC[G/C]gTGTCTTTGAATAATCTGGTGATACAGGTAGCCTTGCGCGTCATCACACAAAATGGTAACGCTCACATATTCATATGACACAATCATGACGTCATCTCTACAGGACAaGACAGTGGAACTAGGAACAGGGTCAAaAAAaaGAAATGtGAAAAAAaaGAAGAGCTGGGCAAAGAAAACACCGACCCCACTTACAGGAACCAACAATGGTCCTGGGCCCA
contig06318	219	A/G	14/13			gTGTCTTTGAATAATCTGGTGATACAGGTAGCCTTGCGCGTCATCACACAAAATGGTAACGCTCACATATTCATATGACACAATCATGACGTCATCTCTACAGGACAaGACAGTGGAACTAGGAACAGGGTCAAaAAAaaGAAATGtGAAAAAAaaGAAGAGCTGGGCAAAGAAAACACCGACCCCACTTACAGGAACCAACAATGGTCCTGGGCCCA[A/G]AAGACCATGTACACTTTACCATTAAGACAAACTGGCATGGGTCTGAAACAGTAAAGAGGTCCAAACATTAGTCCAGCACAGTGCATCACACTGAAAAAGCTATAATGTGGACAAAACATTTGTTAGATTTCTTTCAAC
contig06318	139	A/G	12/9			AAGACCATGTACACTTTACCATTAAGACAAACTGGCATGGGTCTGAAACAGTAAAGAGGTCCAAACATTAGTCCAGCACAGTGCATCACACTGAAAAAGCTATAATGTGGACAAAACATTTGTTAGATTTCTTTCAAC[A/G]aCATTTAACTGGTAACATTTGAGAGGACATTAGTGGCACCATTACTATGGTAAAAAAAgAaGgTGTGGTTATGAAAACAAAAcaGAGAAAACTTGAAAGCCTGTCTGTCAGTGAATTAATGTAAAATAAATATAGTTATCTTTGAATGGTTGTTAATGGCAGAGCATTTGCCAAGTACAGAGTGAGAATCTTCCAGACAAAA
contig06318	203	A/T	15/6			aCATTTAACTGGTAACATTTGAGAGGACATTAGTGGCACCATTACTATGGTAAAAAAAgAaGgTGTGGTTATGAAAACAAAAcaGAGAAAACTTGAAAGCCTGTCTGTCAGTGAATTAATGTAAAATAAATATAGTTATCTTTGAATGGTTGTTAATGGCAGAGCATTTGCCAAGTACAGAGTGAGAATCTTCCAGACAAAA[A/T]CACTGCGAGATCGGTCACCACATAAAGCCATTACATCATTGGGATTACAGCATTACCAACAtCtgtAcacaCCCATCAACCCCTCAGCGATTGAACCTATTCCCACGCCAAGAGGGTCAGAGTACCCAGAATATTCCAAGAGTCATTCCCAGAGATAACATTCCATACCCCACTAACGCTGCCAGCCAGAAG…
contig06318	222	G/A	22/8			CACTGCGAGATCGGTCACCACATAAAGCCATTACATCATTGGGATTACAGCATTACCAACAtCtgtAcacaCCCATCAACCCCTCAGCGATTGAACCTATTCCCACGCCAAGAGGGTCAGAGTACCCAGAATATTCCAAGAGTCATTCCCAGAGATAACATTCCATACCCCACTAACGCTGCCAGCCAGAAGACAGATTCCTCCTACACTCAAAGATGTTT[G/A]CAAGAGTAGCCTACACCTCTGTAGGATGGAGCTACATGGTGAAGTGCCTTGTGTAGTCGTATTCTATCGTGGGGATGACGGCCTGGACAAACTTCAAGAAAATCAACAGATACATATGAACTCCAAGCTCTCCTCCCCCTTCCGCCACCGTCTCGATGATCCTTTTCATCACT…
contig06318	245	G/T	15/4	Yes	3	CAAGAGTAGCCTACACCTCTGTAGGATGGAGCTACATGGTGAAGTGCCTTGTGTAGTCGTATTCTATCGTGGGGATGACGGCCTGGACAAACTTCAAGAAAATCAACAGATACATATGAACTCCAAGCTCTCCTCCCCCTTCCGCCACCGTCTCGATGATCCTTTTCATCACTTCAGCATGTCTGCAGGGATGCACGGAGCACATGGCTGGGGGTGGTAGGTGGGGGTGATTTTCGATGGTGAC[G/T]GTTTTCTTCACATGATCCTGGCTGATGTCTTCATACATCTGATCCACTGTCAGGGGCTGTCTGTCCTCATCGTATCcAAACaGCCAGAGTCGAGGAGTCTGATAGtATTTGTCATATGTGATGTAGAGGTCATAGGTTCGAGTCTGCAGG…
contig06319	151	G/A	11/7	Yes	2	CCTCACATTCTTGTGAGGCGGCTATGAAGAgACAGCTGTGGAAAGTCTGTTGAAGTCCTTTTCCACTAAAAGACAAAGCAACTGGACCTAAATATCCCCGTTTCAACTGTGATTATTTCAGCATCGCTGCAGGTAAAATGAGAACCTTCA[G/A]gTTGTTTTTCATTGGGCTCATCTTCATCATGGACATGTCCCTTTCGTCTTCAGATGAATGCCAGCAGGAGACAGTGCGGCTGCGGGC
contig06319	88	C/T	19/15	Yes	3	gTTGTTTTTCATTGGGCTCATCTTCATCATGGACATGTCCCTTTCGTCTTCAGATGAATGCCAGCAGGAGACAGTGCGGCTGCGGGC[C/T]cAGCTGAAGACTCTGGAGGTGCAGGTGATGAAGCAGCAGCAAGAGCTCATCCAGACTCTCAGCAGCCAGAGGACTGAGCAGCTGGCTTTATACCAGGACACCTTCCATGACCTGGGAGATCATCAGTATAGAGACTGTGCCCAGATTTTCAACGCTGGGAACAAAGGTAGTGGGTTCTACACGATCAGACCCATGACGAGCCCGA
contig06319	206	G/A	53/17	Yes	2	cAGCTGAAGACTCTGGAGGTGCAGGTGATGAAGCAGCAGCAAGAGCTCATCCAGACTCTCAGCAGCCAGAGGACTGAGCAGCTGGCTTTATACCAGGACACCTTCCATGACCTGGGAGATCATCAGTATAGAGACTGTGCCCAGATTTTCAACGCTGGGAACAAAGGTAGTGGGTTCTACACGATCAGACCCATGACGAGCCCGA[G/A]CCTGGTCAGGGTCTACTGTGACATGACTGAGGGGGGCGGATGGACAGTCATCCAG
contig06319	56	A/C	45/36	Yes	1	CCTGGTCAGGGTCTACTGTGACATGACTGAGGGGGGCGGATGGACAGTCATCCAG[A/C]GACGCTCAGATGGCAGCCAGTCTTTCAATAAGCCCTGGAGTGATTATCAGCGGGGGTTTGGTGACCTGCAGTCAGCCAGTGGGGAGTTCTGGTTGGGAAATGACAACTTATATTACCTAACTTCACAAGGTGACTACAACCTGAGGATCAACTTAGCTGACTTTGAGGGAGTACAACGCTATGCAGTGTACAAAAACTTCAAAGTTGCAGATGAGAAGGAGTTTTACCAGCTGCAGTTTGGTGAGTTCTCTGGTGACTCTGGTGACTCTCTATCAGGCAGTTACCACCCAGAGGTCCAGTGGTGGGCCAGTCACCAGGGAATGAAGTTCAGCACCTACG…
contig06319	481	G/A	7/2	Yes	1	AGTGGGGAGTTCTGGTTGGGAAATGACAACTTATATTACCTAACTTCACAAGGTGACTACAACCTGAGGATCAACTTAGCTGACTTTGAGGGAGTACAACGCTATGCAGTGTACAAAAACTTCAAAGTTGCAGATGAGAAGGAGTTTTACCAGCTGCAGTTTGGTGAGTTCTCTGGTGACTCTGGTGACTCTCTATCAGGCAGTTACCACCCAGAGGTCCAGTGGTGGGCCAGTCACCAGGGAATGAAGTTCAGCACCTACGACAAAGACAACGACCGCTACGAACGCAACTGTGCCCAGGAGGACAAGGGAGGCTGGTGGTTCAACAGATGTCACTCTGCCAACCTGAATGGCTACTACTACCACGGTGCCTACAGTGCTGTGACAGACAATGGAGTA…
contig06326	214	T/A	4/3			gTCATCTGGTTTTGACAAGCACACTTCTCCCTCCTCTTACTGGAAaCAGTACTTGAATACTTTCCcTTTTtCATGACCTCTTttAAAGGACTGCAAATACTATGcTtCTTTAGACCAGATTGTAGGATTTGGGTAGTTTGgTTTTTAAGCTTCTGACACAAGGTAGGACTATATTAATTGGTAcTTACCTGGGTTTGGAACAATAAAATAAAT[T/A]GTTATTTGTAAGTAAAAaCTAAGATGGTCTATCAGGAAGTGAACAGGAAGAGTAGTTTAATGGATTGAGTGATTcgTATCGATTGATACTGTTTTATGAATGCATGGGGAAAAGCcACTGTGTtgAagTtgaCTAAAGGCCTACTAAAATACCTTGTGAAATAAGATGATTCAGAGTTTAA…
contig06326	191	C/G	5/4			GTTATTTGTAAGTAAAAaCTAAGATGGTCTATCAGGAAGTGAACAGGAAGAGTAGTTTAATGGATTGAGTGATTcgTATCGATTGATACTGTTTTATGAATGCATGGGGAAAAGCcACTGTGTtgAagTtgaCTAAAGGCCTACTAAAATACCTTGTGAAATAAGATGATTCAGAGTTTAAATAACCGTA[C/G]ACCCATGATAAATCTATCAGTATTAAGAAATAat
contig06336	82	C/G	13/10			AAAGAAGTGCACACAATAGGCCTATGTAATGCCCAGTTGAACGGGGATATTCCAAATAGAAATCCAGACACTTGTTCTCAA[C/G]TCCTCACAACACAACGATAAACCAAATCCCTCCTGGAAAAGGTAGGTGTCCTTCTCCTTTaGGAAAAAAAAaGTAACCCTCTTGTCCTCCTGAAATAGTGCTTGTTTAGTACCCCTTTAAAGTTTAAGCATGCAGTAAAATGGCACAGTTTGAAGAGACACCGTTGCAGACCTGACACAGGCGGCACT
contig06342	92	G/A	105/22	Yes	3	CCTCGTTTATCTATCGTCCCTCTCAACCCTTTGTTCTGAGATTAATCATGGCCTCCTTTAAGACGTGGCTCTTGGGACTGTTCCTAGCCCT[G/A]CTCTGCACCTTCCAGACCCCTCTTGCCCCTGGCGTCAAGGCTCAAGACCTGCCGCTGGCTCCCCAACAGGATGTAGTAGCTGATGACGAGGGGGAGCATGCAGCGGATGTAGGGGGAGATGAcgacgaCGACGATGATGATGATGATGATGGGGACAGTAAAGAGGA
contig06355	476	C/T	5/2	Yes	3	CTTTATAATCCAAGCAATCGGCATTGAAGTTCAGCTTCCAGGATGCCGCTTGGTCTTTATAATCCAAGCAGTCCGCCGTGGAGTTGAAGCCTAGCCCCGAGGCTCCGTAGCcCTGAGTGGAGAGGGATGCAGGGGACTGGTTCAGATGGCTTGTGACGGCGTTGGTGCTCATAGGACTGACTGTCGTCCCTGGGCCAGACAACTGGTGGTGCATGGGTGTAAGGTAAGAACCGCAGTCCATTCCGCCGAAGTATGACGTTGATCCGGCATAGCCTTGGCTGTATCCCGAGGCCTGTGTGTAGGTCATTGGGTAGgATCTTTGCATGCAGGaGgAGGATGTAGAAAGAGGGTCAGCCAGTGGAGAGATGgAAGCTGGACTCCAAATAGATACcGGTGCGG…
contig06358	352	T/G	4/3			AACATTTCATTGGTTTATTCTGCAGTATGTACAGATCATCCTAGTAAAACTTTACAGTATGTACAGGTTAAATCAACCCACTTTCCTGTTATAATAACCCCGCCCCcAgCAAAATCTTGACAAATCAGAAATGACAAAAAaCaGAAAGTATAATCTCATCACGCTATGGCTACACCCTATTCCCTAGATAGTGCACTACTTTCAACCAGAGACCTATGCACTACATAGGGAATAGGGGGgCCCATTTCAGACATTGCTTTAACTCAAAAAGGGTCAGGCCTCCATGTAACACAGTCTGACAAGCAGGACAATAAGGGGgATACATTTtACAGTGACGAAGAAaaaGCAACC[T/G]CTCACAGTTGGATTGACTCCACGGTAGAAGGAGAAGTGACcTG…
contig06364	40	T/G	3/2	Yes	1	TGTTCTTTGGaCCATATCTGACAGTGAGAGTCTCTTCTG[T/G]AGAGAGGATTCTCTCAAaaCCTTCTACAGCACAGGagTAGTTCCctGCATCCTCACTGCTGActGGgtCTAGGATCAGgCTGTTATAACTGGTGACTGgTtCtAGGATCAgaCTGTTATAACTGGTGATtgtGTTGGTCAGACgTtGTCCGTtCTTGTACCAGATGcAGGTGGGGTTgAGACcGACTGtACATTtGgTtCTACATCTCAGTGTGActCtCtCCCCCTCTGACACAGACGTAGGATCCATCTCCAACAGgATATCTGTgACAGTCAaCATCACACcaGgAAGGCCaGAAAAtctCCCcTCATctgTtGTTAgtAaTCTGAATTTGTATTC
contig06376	406	T/G	4/3			CCCAGTGATGTACAACGTTTATTTTTGTCAACGCAGgTACATAACTACAGATATTACAGATGTAAAAGCTGTGGTAATTTCTTTGGGTTGTAACATTCCGGCAAGCATATATTTGGACAAATAaCATTGCTCTTTTATCTTTAGTTGTGAACAGTGCCTAGTATGGTGGTTCTGaGACTGCAGTATTTTGGCTTCATGTAAATGGCATAGACAGAAAAGGCAAAAGGGTGGTTCTGACAGTAACATTTATGTCTCATTTGGGGAAAGTAaTTAAGGCTTTGATGATGGACCTCTGATGCTaCTAAACATATTGACAATGCTTGACTGCTTATTTtGACCTTATTCTTTTtAAATTGCATTTCTAGTTCTGCTCTCTTTTCTTCATTTGAATTATGAACA…
contig06380	187	T/C	6/3			AGGCCACATTtACACATATTTtGTTTtCATTATTGCGCTTGAGCATTGGCCcTTGTTTTATTGAGAAGCCACACAGTTATACATGAAAATAGTCAAATAAAGACAATACTCCTTGTCACTCATTGTTATGTCAAACATTTGGCTTGACAATCACAGCAATGGAGTAGGCTAGAACACAAACATATc[T/C]GCGACCGAGCTAATCCAAGCAGTAAACTGTAAACTGCTCCAATATAATGGACCAGTTTCATCTGGCTTATGGGTCCAACTGCTCGCAGATGTCTTGCAGATGTCTtGGCCTTGTTTTTAGGaGTACAGGATCATGCTGGaGAAGAAGCCATGCGAGGGTAAAGAACGGGAGGGAGCAGGGGGATGTGGTtGTCCTAGTGACAGTACaT…
contig06381	297	G/T	3/2	Yes	2	ggacaaggaccagaccacgggcccaGgCCAGGCCTACAgTGTGGGaCGTATTGCCAGGGTGGAGcAGGtCCCCTTcGACTCCtCCtCCCTACACACCAACAaGACCATGGttGCCCAaCAcGGCATGGTGGATGACGGATctGGGAAGGTTCAGGTGTGGCGTGTGgAGGATGGTGCCcAGgTGCCAGTGgACCcctCCAGCTAcGGCCAGTTCTATGGAGGTGATtGCTACCTGGTCcTGTACAGCTACCGCcTaGgAGGCAGGGAGCAGCAtATCATCTACACctGGCAGGGGC[G/T]gAAGTGTACTCAGGATGAGCTGGCTGcTtCCGCCTTCCTGACGgTCAaGCTGGAcGACTCCATGGGAGgcTCaCCTGTCCAGGTGCGTGTGACTCAGG…
contig06410	289	G/A	66/33			GCTGtAGGGACTTGTTTCCAGGCTGGTGTTAACCTGTCACCTGAGGGCGATGGGTTGATCTAGGTTTGAAATTGTGTTCAAAGACCATCGATAATGGAgAAGGAATTAATCTTCGTTacaaaGTATTATGATTTATTAACCATGTGGCAAAATAGTATATTGTCTTTAATTGAGTAGGCAAATATAcaTTCaTGTTTGGAGCTCATTCATTATTTCAATTTCCCTTCATACATGAAGGTTTCCCATCAGCTACATATTATAAAATCATTTTAAGAAACACTGAAAACT[G/A]ATATTAAAAGGCTACCTGGGCTGTAGAATGACCACAGATCTATTATGTGGAGGGAAAGGAGGCTGTGGTGTATTGGGTAGGGTAGGCACCGGGGTTCGGCTCGGAC…
contig06410	153	G/T	141/58			ATATTAAAAGGCTACCTGGGCTGTAGAATGACCACAGATCTATTATGTGGAGGGAAAGGAGGCTGTGGTGTATTGGGTAGGGTAGGCACCGGGGTTCGGCTCGGACTGCGGCTGGGTCACAGGGGTCATTAGAAGTACTTGATGGGGTCAAA[G/T]gTCAGGGTTAATCAGAAGTATTCGATGGGGTCGCTGTGGGCTTTGGACTCCTGCAGGCTGGTCAGCTCCAGTTTGCTTCCGGCGTGTGGCAGCATTTTATACACGCGCAGGTGGACATGGTCTTCACCACCAACATGAACCTTGATGAAGAAGTTGGTCCCTGCCACCAACTGAGTCTTGTAAATTTTCGCTGTGAAAACGTCAAAATTCCTCCCCGTTTTCTGCTCTGCATGCGGCTTCAT…
contig06417	280	A/G	17/8			gaTGATGACGATGAGGAAGAGGACGATCAACTGTATCACAAAGGATCCCTCTGTTCATACTGTGAATACTGTGAGCACTGTGACACCTGCAACAAGTGCCCATGTGCAGAGGGAGATAAGTCTGCGCACTGTGACACCTGTCAGATGTGCAACTTCTGCTACGTGTGTCCCATTTGCAGCACACTTTGCCAACCAGGTGGTTTTCTGGACGAGCTGACTGGATCAATCTATAAGACTGTAGCCGATGTCTTTGAAGCTGACAAATAAGCCCCTGTCGCC[A/G]CCATGTGGCCAAGGAAGATACTGCAACCAAGGGATTGTATTATCTCTTAGAGATTCACTGTCATTATTCTCACTTTTAATAAGTTATAAATAATTTTTCTGTCTTTCTTGTTGTT…
contig06417	155	G/T	7/3			CCATGTGGCCAAGGAAGATACTGCAACCAAGGGATTGTATTATCTCTTAGAGATTCACTGTCATTATTCTCACTTTTAATAAGTTATAAATAATTTTTCTGTCTTTCTTGTTGTTGACTGAGAACACCACAAACATGCAAACTGGATATAGAGA[G/T]ACTGGATAGATTGGATACACATATTGGATATAATGGATAGCCTATAGAAGTTGTGAGAATAtgagAaTGAGAATAACTTTAATTGAGCTATTTGTGTATtAtttttagtatgacagg
contig06445	341	G/A	7/2			TGAAAGTATAGGGAGTGATCAGTTTATCAACAAATAAAAAAaTgtAACAAaTGTGTAGTGTTCCACATGTGCGCACACAGGTGTAtAACTGACAAAATGTGATCATTTCCCACAATGACCTTAAAACTGACTGAAGAACTATACACACACAGGTTGTGTGATGTCATCGACCTACAGGTGCCTGATTCTGTCGTATGAACAAAGAGGAACTGACAGTATGTTTAGCTATACATGAAGACTCGAGCCGGGAATGAAGGTTCTATAAGCAGCGGAATTACATATGGTGCCAGATGGTGAGAGAGAGGGAGGACGAGGAGTGTTAACATCAGATGGAGTTGAC[G/A]ATGTCCTTGTAACTGGATTAGTTACTAGACAGACCTGTAGGTTGGTGTTTAGGT…
contig06445	312	C/A	7/3			ATGTCCTTGTAACTGGATTAGTTACTAGACAGACCTGTAGGTTGGTGTTTAGGTGTTGAATCCTCAGCAAAACGGTTATATAGTAGCTTCACTATGATCCCAATATTGACAACAGTTCACTTGCTTTGATTTACAAAATTGTATTTGTAAGTATTTGGAGAGGCCTCCTTGTCCAGACATCAAATCAGATGTTtATTTTTTtCAGAAAGCTTATTTTGATTCTGTAGTAGTAAGTAGGAGGGAAAACTGCTTTAGGGACAGTGAACCTTTTGTTGATATTTTGCTCGTGGAAAGTGGGGCCCGGTTAGGTT[C/A]aTTCAAGGAAAGATGGAGTCAGTCAAGTACAGTGATCCAACCAGGATGCTAGAGTTCTGACAAGCATCTGCAAGGCCAAATGT…
contig06445	188	C/T	7/2			aTTCAAGGAAAGATGGAGTCAGTCAAGTACAGTGATCCAACCAGGATGCTAGAGTTCTGACAAGCATCTGCAAGGCCAAATGTGACcTTTTGTTTAGTGCCTTGCTGAAATATTGTTTGTGGAGTTTATGCCCATGATGCAGTATGGTAAGTGTTGCCTCATTCAACCTCACATTCAATTAGCAGAC[C/T]AGTTGTATTTGTGTATGTTGATACTGTCTGCATTTTATCGGTATGAATACAGATTAGATAAGAGACaaaaaaTGTATTCTGATTTTCATAATGTTACATTTTTAATGACTGTTTCTTATTTGTCTATTTTACCACAATGAAACCTTTTTATAGCATGTcTTTATGATGTTGGTGTACTACTTTGTTAGTTGCTTTTCTGGTTATTTC…
contig06447	276	G/A	351/250	Yes	3	GCAGGAGCAGAGTTTATTGCCAAGGTGATGGCCAACGTGTCCATATCGACAGACGCAGCGTCTGTGGTGGGGAGTACAGACTTGGTGCTGGAGGCCATCGTGGAGAACCTCAAGATCAAACAGGGCCTCTTTGGTGCTCTGGACAAAGTGGCACCAGCACACACCATTTTCGCCAGCAACACATCCTCTCTGCCCATCACCGACATAGCCAGCTCCACCAGCAGGCTGGACAGATTTGGAGGGCTGCACTTCTTCAACCCCGTCCCCATGATGAA[G/A]CTGGTAGAGGTGATTGGAACATCAGCCACAAGCCAGGACACCTTCGATTCCCTCCTCGCTTTCAGCAAAGCACTGGGAAAGACGCCAGTGTCCTGCAAAGACACTCCTGGGTTCATTGT…
contig06447	126	C/T	304/276	Yes	3	CTGGTAGAGGTGATTGGAACATCAGCCACAAGCCAGGACACCTTCGATTCCCTCCTCGCTTTCAGCAAAGCACTGGGAAAGACGCCAGTGTCCTGCAAAGACACTCCTGGGTTCATTGTGAACCG[C/T]cTGCTGGTGCCCTACATGATGGAAGCCATCAGGCTACATGAGAGAGGCCACGGGTCAAAGGAGGACATTGATA
[truncated: 56,129 more rows]

## Sheet: S4 MIRA3 SNP Discovery
Additional Table S4 Putative Single Nucleotide Polymorphisms Identified in the Trout Stress Transcriptome with MIRA3
SNPs identified in 37,143 assembled by MIRA3
[truncated: 809 more rows]
